# Supplementary material for: The Rice Phytochrome Genes, PHYA and PHYB, Have Synergistic Effects on Anther Development and Pollen Viability
Source: Sci Rep. 2017 Jul 25;7:6439. doi: 10.1038/s41598-017-06909-2 (PMC5527001; doi:10.1038/s41598-017-06909-2)
Supplement: Supplementary file 2 — Table S1 [file 41598_2017_6909_MOESM2_ESM.xls]

## Sheet: Sheet4
			Table S1 Identification of differentially expressed transcripts between phyA and phyB single and double mutants, and wild-type rice, respectively.
				1a Differentially expressed transcripts between phyA and WT
				1b Differentially expressed transcripts between phyB and WT
				1c Differentially expressed transcripts between phyA phyB and WT

## Sheet: 1a
Accession	annotation	E3_phyA_count	E9_phyA_count	E10_phyA_count	E1_WT_count	E5_WT_count	E6_WT_count	E3_phyA_rpkm	E9_phyA_rpkm	E10_phyA_rpkm	E1_WT_rpkm	E5_WT_rpkm	E6_WT_rpkm	mean_count_phyA	mean_count_WT	mean_rpkm_phyA	mean_rpkm_WT	log2fold_change	regulation	pvalue	FDR	significant	go	kegg
LOC_Os12g12765.1	NA	0	0	0	180	205.5	160	0	0	0	21.0567	16.3723	16.2112	0	181.83	0	17.88	-inf	down	3.65714e-54	1.58383e-50	yes	NA	NA
LOC_Os08g24820.1	NA	0	0	0	141	152	153	0	0	0	39.6246	29.0916	37.2403	0	148.67	0	35.32	-inf	down	4.49303e-47	1.34711e-43	yes	NA	NA
LOC_Os10g16440.1	NA	0	0	0	65	105.5	79	0	0	0	3.2889	3.63554	3.46212	0	83.17	0	3.46	-inf	down	1.87387e-36	3.3199e-33	yes	GO:0003674(molecular_function);GO:0008150(biological_process);GO:0005575(cellular_component);GO:0005515(protein binding)	NA
LOC_Os10g16440.2	NA	0	0	0	61	106.5	77	0	0	0	2.05314	2.44128	2.24469	0	81.5	0	2.25	-inf	down	1.12435e-35	1.82599e-32	yes	GO:0003674(molecular_function);GO:0008150(biological_process);GO:0005515(protein binding)	NA
LOC_Os02g40320.1	Stabilizer of iron transporter SufD / Polynucleotidyl transferase	0	0	0	41	48	50	0	0	0	3.40958	2.71855	3.60134	0	46.33	0	3.24	-inf	down	3.89414e-22	3.61386e-19	yes	GO:0009790(embryo development);GO:0005737(cytoplasm);GO:0030154(cell differentiation);GO:0006139(nucleobase-containing compound metabolic process);GO:0003723(RNA binding);GO:0008135(translation factor activity, nucleic acid binding);GO:0009791(post-embryonic development);GO:0009653(anatomical structure morphogenesis);GO:0000003(reproduction);GO:0006412(translation);GO:0005515(protein binding)	NA
LOC_Os11g12270.1	Protein kinase superfamily protein	0	0	0	30.5	50.5	31.5	0	0	0	2.10412	2.37269	1.88217	0	37.5	0	2.12	-inf	down	4.22697e-18	2.89043e-15	yes	GO:0004871(signal transducer activity);GO:0016301(kinase activity);GO:0006464(cellular protein modification process);GO:0007165(signal transduction);GO:0005634(nucleus);GO:0009987(cellular process);GO:0008152(metabolic process);GO:0004872(receptor activity);GO:0016020(membrane);GO:0004672(protein kinase activity);GO:0005524(ATP binding);GO:0006468(protein phosphorylation)	NA
LOC_Os11g12270.2	Protein kinase superfamily protein	0	0	0	23.5	43.5	26.5	0	0	0	2.5627	3.2307	2.50295	0	31.17	0	2.77	-inf	down	1.99893e-15	1.08211e-12	yes	GO:0005634(nucleus);GO:0009987(cellular process);GO:0016020(membrane);GO:0016301(kinase activity);GO:0006464(cellular protein modification process);GO:0004872(receptor activity);GO:0004871(signal transducer activity);GO:0008152(metabolic process);GO:0007165(signal transduction);GO:0004672(protein kinase activity);GO:0005524(ATP binding);GO:0006468(protein phosphorylation)	NA
LOC_Os11g12400.1	Serine protease inhibitor (SERPIN) family protein	0	0	0	22	34.25	32	0	0	0	6.44943	6.83813	8.12504	0	29.42	0	7.14	-inf	down	1.26947e-14	5.91824e-12	yes	GO:0008150(biological_process);GO:0005576(extracellular region);GO:0030234(enzyme regulator activity);GO:0008152(metabolic process);GO:0019538(protein metabolic process);GO:0004867(serine-type endopeptidase inhibitor activity)	NA
LOC_Os11g12010.1	NA	1	0	0	174	162	127	0.0771526	0	0	11.9432	7.57293	7.55007	0.33	154.33	0.03	9.02	-8.40281	down	5.69811e-22	5.04762e-19	yes	NA	NA
LOC_Os02g40280.1	Argonaute family protein	0	0	1	86	104	79	0	0	0.0972703	8.2846	6.82315	6.59139	0.33	89.67	0.03	7.23	-7.74162	down	2.79294e-37	5.44302e-34	yes	GO:0008150(biological_process);GO:0003676(nucleic acid binding);GO:0005575(cellular_component);GO:0005515(protein binding)	NA
LOC_Os01g52430.1	hAT dimerisation domain-containing protein	0	0	1	33	29	23	0	0	0.0411043	1.34336	0.803999	0.810931	0.33	28.33	0.01	0.99	-6.1105	down	1.06896e-10	2.81519e-08	yes	GO:0003677(DNA binding);GO:0005575(cellular_component);GO:0005515(protein binding);GO:0008150(biological_process);GO:0046983(protein dimerization activity)	NA
LOC_Os11g12290.1	NA	0	0.5	1	41	46.5	53.5	0	0.0294493	0.0661147	2.68457	2.07358	3.03404	0.5	47	0.03	2.6	-6.82422	down	5.35994e-21	4.54162e-18	yes	NA	NA
LOC_Os02g56690.1	cinnamoyl coa reductase 1	0.333333	1	0.583333	16.2167	23.65	23.7833	0.0430075	0.103252	0.0676097	1.86143	1.84882	2.36447	0.64	21.22	0.07	2.02	-4.73652	down	6.04261e-09	1.05616e-06	yes	GO:0009628(response to abiotic stimulus);GO:0019748(secondary metabolic process);GO:0006950(response to stress);GO:0003824(catalytic activity);GO:0005829(cytosol);GO:0008152(metabolic process);GO:0009058(biosynthetic process);GO:0009987(cellular process);GO:0016491(oxidoreductase activity);GO:0003854(3-beta-hydroxy-delta5-steroid dehydrogenase activity);GO:0016616(oxidoreductase activity, acting …	NA
LOC_Os11g12410.1	Serine protease inhibitor (SERPIN) family protein	1	1	0	154	204.083	197.833	0.0651227	0.0521155	0	8.92222	8.05264	9.92724	0.67	185.31	0.04	8.97	-7.7847	down	3.33585e-65	2.60043e-61	yes	GO:0019538(protein metabolic process);GO:0030234(enzyme regulator activity);GO:0008150(biological_process);GO:0005576(extracellular region);GO:0008152(metabolic process);GO:0004867(serine-type endopeptidase inhibitor activity)	NA
LOC_Os05g05530.1	NA	0	1	1.5	26.1667	35.8333	25.5	0	0.0568582	0.0957363	1.65397	1.54257	1.39603	0.83	29.17	0.05	1.53	-4.58281	down	1.49395e-11	4.585e-09	yes	NA	NA
LOC_Os06g10355.1	NA	1.075	0.559524	1.21111	57.7367	66.3135	56.5694	0.0962937	0.0401091	0.0974542	4.6011	3.59906	3.90452	0.95	60.21	0.08	4.03	-5.59175	down	5.02795e-24	5.02499e-21	yes	NA	NA
LOC_Os04g03050.1	Subtilase family protein	1	0	2	49.5	79.5	49.5	0.0557666	0	0.100192	2.45584	2.68621	2.12704	1	59.5	0.05	2.42	-5.49627	down	1.05634e-23	1.02932e-20	yes	GO:0019538(protein metabolic process);GO:0005623(cell);GO:0016787(hydrolase activity);GO:0008152(metabolic process);GO:0005618(cell wall);GO:0005515(protein binding);GO:0004252(serine-type endopeptidase activity);GO:0006508(proteolysis);GO:0042802(identical protein binding);GO:0043086(negative regulation of catalytic activity)	NA
LOC_Os11g12340.2	NB-ARC domain-containing disease resistance protein	0	2	1.33333	119.5	113	91	0	0.0648753	0.0485491	4.30926	2.77518	2.84219	1.11	107.83	0.04	3.31	-6.55445	down	1.75796e-19	1.39837e-16	yes	GO:0008219(cell death);GO:0006950(response to stress);GO:0005515(protein binding);GO:0000166(nucleotide binding);GO:0005886(plasma membrane);GO:0043531(ADP binding);GO:0006915(apoptotic process);GO:0005524(ATP binding)	NA
LOC_Os11g12340.1	NB-ARC domain-containing disease resistance protein	0	2.14286	1.47619	119.5	112	91.125	0	0.0687789	0.053186	4.26398	2.72172	2.81619	1.21	107.54	0.04	3.27	-6.55094	down	3.78725e-19	2.89442e-16	yes	GO:0000166(nucleotide binding);GO:0005886(plasma membrane);GO:0005515(protein binding);GO:0008219(cell death);GO:0006950(response to stress);GO:0043531(ADP binding);GO:0006915(apoptotic process);GO:0005524(ATP binding)	NA
LOC_Os12g08480.1	NA	1.28571	1.14286	1.42857	372.575	228.929	234.758	0.31661	0.22522	0.316017	81.6234	34.1569	44.5449	1.29	278.75	0.29	53.44	-7.85943	down	5.11247e-11	1.41325e-08	yes	NA	NA
LOC_Os11g09590.1	F-box/RNI-like superfamily protein	1	1	3	83	126	89	0.0904006	0.0723445	0.243624	6.67528	6.90144	6.19952	1.67	99.33	0.14	6.59	-5.54466	down	1.10081e-35	1.82599e-32	yes	GO:0005575(cellular_component);GO:0008150(biological_process);GO:0003674(molecular_function)	NA
LOC_Os07g06530.1	serpin 2	2	2.33333	1.33333	24	30.8333	18	0.271828	0.25379	0.162791	2.90198	2.53911	1.88509	1.89	24.28	0.23	2.44	-3.52543	down	2.94222e-08	4.37706e-06	yes	GO:0006464(cellular protein modification process);GO:0005488(binding);GO:0009058(biosynthetic process);GO:0003824(catalytic activity);GO:0005886(plasma membrane)	NA
LOC_Os09g22160.1	NA	2	4	0	14	34	26.5	0.98501	1.57654	0	6.13421	10.1458	10.0566	2	24.83	0.85	8.78	-3.28917	down	8.91355e-08	1.18575e-05	yes	NA	NA
LOC_Os08g15550.1	NA	0	2	5	25	47	45	0	0.894014	2.50886	12.4234	15.9065	19.3682	2.33	39	1.13	15.9	-3.74782	down	1.17975e-12	4.21862e-10	yes	NA	NA
LOC_Os06g19130.1	Ankyrin repeat family protein	2.5	1	3.66667	35.5	54	41.6667	0.105343	0.0337208	0.138791	1.3308	1.37866	1.35285	2.39	43.72	0.09	1.35	-3.86619	down	1.47613e-14	6.69014e-12	yes	GO:0008150(biological_process);GO:0005575(cellular_component)	NA
LOC_Os11g12300.1	NB-ARC domain-containing disease resistance protein	4.5	2	1	42	63	45	0.606216	0.215615	0.121016	5.03366	5.14225	4.67115	2.5	50	0.31	4.95	-4.02627	down	9.17885e-17	5.67879e-14	yes	GO:0006950(response to stress);GO:0008219(cell death);GO:0005515(protein binding);GO:0005886(plasma membrane);GO:0000166(nucleotide binding);GO:0043531(ADP binding);GO:0004798(thymidylate kinase activity);GO:0005524(ATP binding);GO:0006233(dTDP biosynthetic process);GO:0006915(apoptotic process)	NA
LOC_Os12g10870.1	receptor like protein 6	2.83333	2	3	36	49.5333	46.8333	0.127731	0.0721546	0.121492	1.44385	1.35299	1.62687	2.61	44.12	0.11	1.47	-3.69803	down	4.03736e-14	1.74849e-11	yes	GO:0006950(response to stress);GO:0009987(cellular process);GO:0007165(signal transduction);GO:0008152(metabolic process);GO:0005623(cell);GO:0016301(kinase activity);GO:0005515(protein binding)	NA
LOC_Os12g31670.1	NA	1	4	4	29	18	28	0.281	0.899498	1.0097	7.24976	3.06462	6.06262	3	25	0.73	5.46	-2.84501	down	0.000144476	0.0081259	yes	NA	NA
LOC_Os07g08290.1	Protein of unknown function (DUF594)	6	4	0	17	27.5	27	0.320799	0.17115	0	0.808631	0.890866	1.11235	3.33	23.83	0.16	0.94	-2.4664	down	5.36563e-06	0.000484112	yes	GO:0003674(molecular_function);GO:0008150(biological_process);GO:0005575(cellular_component)	NA
LOC_Os12g35910.1	NA	3	2	6	182	315	232	0.499669	0.266579	0.897717	26.9682	31.7885	29.7746	3.67	243	0.55	29.51	-5.67386	down	1.1744e-68	1.14437e-64	yes	NA	NA
LOC_Os05g04650.1	NA	5	2	5	18	27	17	0.802622	0.256924	0.721005	2.57059	2.62605	2.10274	4	20.67	0.59	2.43	-1.97668	down	0.000239624	0.0124531	yes	NA	NA
LOC_Os04g10350.1	2-oxoglutarate (2OG) and Fe(II)-dependent oxygenase superfamily protein	2	4	7	45.5	62	51.5	0.183825	0.294217	0.577962	3.72053	3.45274	3.64735	4.33	53	0.35	3.61	-3.30712	down	1.27545e-14	5.91824e-12	yes	GO:0005575(cellular_component);GO:0008152(metabolic process);GO:0008150(biological_process);GO:0016491(oxidoreductase activity);GO:0016706(oxidoreductase activity, acting on paired donors, with incorporation or reduction of molecular oxygen, 2-oxoglutarate as one donor, and incorporation of one atom each of oxygen into both donors);GO:0055114(oxidation-reduction process)	NA
LOC_Os10g28350.1	RmlC-like cupins superfamily protein	5	4	4	28	32	30	0.728573	0.466442	0.523589	3.62979	2.82521	3.36838	4.33	30	0.57	3.27	-2.45755	down	5.47661e-07	6.08154e-05	yes	GO:0009987(cellular process);GO:0009058(biosynthetic process);GO:0005829(cytosol);GO:0008152(metabolic process);GO:0005488(binding);GO:0003824(catalytic activity);GO:0006355(regulation of transcription, DNA-dependent);GO:0010309(acireductone dioxygenase [iron(II)-requiring] activity);GO:0055114(oxidation-reduction process)	ko00270(Cysteine and methionine metabolism)
LOC_Os06g10140.1	NA	4	8	3	20	30	26	0.342239	0.547764	0.230578	1.52237	1.55521	1.71411	5	25.33	0.37	1.6	-2.03573	down	6.09871e-05	0.00404956	yes	NA	NA
LOC_Os04g14204.1	NA	8	4.08333	6.08333	18.8333	29	27.9167	0.800052	0.326796	0.546509	1.67562	1.75721	2.15124	6.06	25.25	0.56	1.86	-1.69936	down	0.000282056	0.0141126	yes	NA	NA
LOC_Os04g14204.2	NA	8	4.08333	6.08333	18.8333	29	27.9167	0.800052	0.326796	0.546509	1.67562	1.75721	2.15124	6.06	25.25	0.56	1.86	-1.69936	down	0.000282056	0.0141126	yes	NA	NA
LOC_Os04g14204.3	NA	8	4.08333	6.08333	18.8333	29	27.9167	0.800052	0.326796	0.546509	1.67562	1.75721	2.15124	6.06	25.25	0.56	1.86	-1.69936	down	0.000282056	0.0141126	yes	NA	NA
LOC_Os11g12040.1	NB-ARC domain-containing disease resistance protein	6	7.5	5	374	532.5	366.5	0.148765	0.148814	0.111364	8.24973	7.99956	7.00195	6.17	424.33	0.14	7.75	-5.73321	down	1.13178e-95	4.41133e-91	yes	GO:0000166(nucleotide binding);GO:0006950(response to stress);GO:0008219(cell death);GO:0005886(plasma membrane);GO:0005515(protein binding);GO:0043531(ADP binding);GO:0006915(apoptotic process);GO:0005524(ATP binding)	NA
LOC_Os12g11680.1	receptor like protein 6	3.75	7.66667	8.2	31.9333	49.7	35.3	0.157003	0.256872	0.308402	1.18943	1.26076	1.1388	6.54	38.98	0.24	1.2	-2.22379	down	1.58362e-07	1.97835e-05	yes	GO:0016301(kinase activity);GO:0006950(response to stress);GO:0007165(signal transduction);GO:0009987(cellular process);GO:0008152(metabolic process);GO:0009536(plastid);GO:0005515(protein binding)	NA
LOC_Os10g14920.6	nodulin MtN21 /EamA-like transporter family protein	6.41667	6.78333	8.31667	23.7833	38.8833	23.6833	0.596554	0.504682	0.694571	1.96713	2.19029	1.6966	7.17	28.78	0.6	1.95	-1.69533	down	0.00014053	0.00796141	yes	GO:0005623(cell);GO:0016020(membrane)	NA
LOC_Os04g33390.1	arogenate dehydratase 6	5	10.3333	7.33333	29.5833	32.2	26.6667	0.413384	0.683689	0.544644	2.17596	1.61301	1.69883	7.56	29.48	0.55	1.83	-1.73393	down	0.000138494	0.00788039	yes	GO:0009987(cellular process);GO:0003824(catalytic activity);GO:0008152(metabolic process);GO:0009536(plastid);GO:0009058(biosynthetic process);GO:0004664(prephenate dehydratase activity);GO:0009094(L-phenylalanine biosynthetic process)	NA
LOC_Os12g08670.1	C2 calcium/lipid-binding plant phosphoribosyltransferase family protein	7	9	7	47	45	57	0.416932	0.428987	0.374535	2.49049	1.62397	2.61601	7.67	49.67	0.41	2.24	-2.40632	down	7.14593e-09	1.23242e-06	yes	GO:0005575(cellular_component);GO:0003674(molecular_function);GO:0008150(biological_process);GO:0005515(protein binding)	NA
LOC_Os01g72330.1	response regulator 9	5.4	10	8.2	41.2	38.6	34.6	0.46231	0.685132	0.630639	3.13803	2.00228	2.28251	7.87	38.13	0.59	2.47	-2.04941	down	1.19122e-06	0.000123157	yes	GO:0009058(biosynthetic process);GO:0006139(nucleobase-containing compound metabolic process);GO:0004871(signal transducer activity);GO:0007165(signal transduction);GO:0005515(protein binding);GO:0009719(response to endogenous stimulus);GO:0005634(nucleus);GO:0008150(biological_process);GO:0000156(two-component response regulator activity);GO:0000160(two-component signal transduction system (phos…	NA
LOC_Os06g04990.1	early nodulin-related	7.06111	9.31944	7.33333	26.3373	33.4401	37.1389	0.964472	1.01869	0.899799	3.20043	2.76747	3.90879	7.9	32.31	0.96	3.29	-1.74778	down	5.69777e-05	0.00383561	yes	GO:0005739(mitochondrion);GO:0003674(molecular_function)	NA
LOC_Os11g12320.1	NB-ARC domain-containing disease resistance protein	10.5	6	8	300	375.5	279	0.979493	0.447917	0.670393	24.8974	21.2237	20.0545	8.17	318.17	0.7	22.06	-4.95435	down	7.89053e-74	1.02516e-69	yes	GO:0006950(response to stress);GO:0005886(plasma membrane);GO:0008219(cell death);GO:0000166(nucleotide binding);GO:0005515(protein binding);GO:0043531(ADP binding);GO:0006915(apoptotic process);GO:0005524(ATP binding)	NA
LOC_Os10g35170.1	oxidoreductases, acting on the aldehyde or oxo group of donors, NAD or NADP as acceptor;copper ion binding	8	9.5	7	53.5	69.5	48	0.825278	0.784275	0.648688	4.91003	4.34404	3.81547	8.17	57	0.75	4.36	-2.45526	down	2.77095e-11	8.19673e-09	yes	GO:0005730(nucleolus);GO:0003824(catalytic activity);GO:0016020(membrane);GO:0008152(metabolic process);GO:0009987(cellular process);GO:0005515(protein binding);GO:0005488(binding);GO:0009536(plastid);GO:0008150(biological_process);GO:0016620(oxidoreductase activity, acting on the aldehyde or oxo group of donors, NAD or NADP as acceptor);GO:0051287(NAD binding);GO:0006520(cellular amino acid meta…	ko00330(Arginine and proline metabolism)
LOC_Os08g40070.1	NA	9.5	9	6.66667	33.5	36.6667	28	3.85069	2.91939	2.42745	12.0804	9.00502	8.7452	8.39	32.72	3.07	9.94	-1.60177	down	0.000119293	0.0069398	yes	GO:0003677(DNA binding);GO:0009058(biosynthetic process);GO:0006139(nucleobase-containing compound metabolic process)	NA
LOC_Os10g14920.2	nodulin MtN21 /EamA-like transporter family protein	8.61667	9.68333	9.45	26.3167	44.8167	27.6167	0.679682	0.61126	0.669616	1.84679	2.14193	1.67855	9.25	32.92	0.65	1.89	-1.45948	down	0.000300101	0.014844	yes	GO:0016020(membrane);GO:0005623(cell)	NA
LOC_Os02g15410.1	NA	8	11	10	39	34	34	3.39281	3.73333	3.80976	14.7148	8.73669	11.1108	9.67	35.67	3.65	11.52	-1.60224	down	9.35114e-05	0.00575404	yes	NA	NA
LOC_Os04g12580.1	receptor-like protein kinase 1	10	13.3333	6	73.5	87.1667	78.1667	0.585716	0.624971	0.315693	3.82996	3.0934	3.52781	9.78	79.61	0.51	3.48	-2.7333	down	3.50963e-16	2.01169e-13	yes	GO:0030246(carbohydrate binding);GO:0008152(metabolic process);GO:0016301(kinase activity);GO:0009987(cellular process);GO:0005623(cell);GO:0006464(cellular protein modification process);GO:0000166(nucleotide binding);GO:0004672(protein kinase activity);GO:0005524(ATP binding);GO:0006468(protein phosphorylation)	NA
LOC_Os01g61070.1	Heavy metal transport/detoxification superfamily protein	4	9	17	27	71	42	1.05699	1.90322	4.03541	6.34739	11.3676	8.5518	10	46.67	2.33	8.76	-1.84522	down	7.44157e-05	0.00477842	yes	GO:0005488(binding);GO:0006810(transport);GO:0005575(cellular_component);GO:0046872(metal ion binding);GO:0030001(metal ion transport)	NA
LOC_Os03g62330.1	hydroxyproline-rich glycoprotein family protein	11.4167	10.1429	8.53535	30.8909	43.5754	33.9095	1.74889	1.24342	1.17455	4.20991	4.04447	4.00259	10.03	36.13	1.39	4.09	-1.51121	down	0.0001085	0.00647628	yes	GO:0005575(cellular_component);GO:0008150(biological_process);GO:0003674(molecular_function)	NA
LOC_Os02g56720.2	cinnamoyl coa reductase	8.66667	13.3333	10.5833	208.883	295.317	272.783	1.03555	1.27494	1.13597	22.2045	21.3798	25.1149	10.86	258.99	1.15	22.9	-4.23614	down	1.20974e-56	6.736e-53	yes	GO:0005575(cellular_component);GO:0009058(biosynthetic process);GO:0009987(cellular process);GO:0019748(secondary metabolic process);GO:0006950(response to stress);GO:0009628(response to abiotic stimulus);GO:0008152(metabolic process);GO:0003824(catalytic activity);GO:0016491(oxidoreductase activity);GO:0003854(3-beta-hydroxy-delta5-steroid dehydrogenase activity);GO:0016616(oxidoreductase activi…	NA
LOC_Os06g44420.1	glutamine dumper 3	7	15	11	21.5	55.5	39.8333	1.09055	1.87013	1.53945	2.97992	5.23887	4.78178	11	38.94	1.5	4.33	-1.48297	down	8.75082e-05	0.00544857	yes	GO:0006810(transport);GO:0009987(cellular process);GO:0003674(molecular_function);GO:0000003(reproduction);GO:0016020(membrane);GO:0009607(response to biotic stimulus)	NA
LOC_Os11g41360.1	BTB-POZ and MATH domain 4	8	17	8	28	44	38	1.44261	2.45326	1.29592	4.49198	4.8074	5.28007	11	36.67	1.73	4.86	-1.42886	down	0.000295878	0.0146881	yes	GO:0005515(protein binding)	NA
LOC_Os12g11370.1	receptor like protein 19	9.5	12	12	55.8333	94.8667	66.5	0.363718	0.367669	0.412715	1.90176	2.20066	1.96182	11.17	72.4	0.38	2.02	-2.32013	down	1.38799e-12	4.83032e-10	yes	GO:0007165(signal transduction);GO:0005623(cell);GO:0006950(response to stress);GO:0005515(protein binding)	NA
LOC_Os01g02700.1	Protein kinase superfamily protein	9.5	12.5	13.5	43.5	69.75	57.75	0.552895	0.582188	0.705797	2.25231	2.45958	2.58981	11.83	57	0.61	2.43	-1.91239	down	2.04268e-08	3.18469e-06	yes	GO:0016301(kinase activity);GO:0005623(cell);GO:0008152(metabolic process);GO:0009987(cellular process);GO:0000166(nucleotide binding);GO:0006464(cellular protein modification process);GO:0004672(protein kinase activity);GO:0005524(ATP binding);GO:0006468(protein phosphorylation)	NA
LOC_Os05g43170.1	calreticulin 3	10	10	16.25	30	48	45	0.727801	0.582435	1.06241	1.94247	2.11667	2.52361	12.08	41	0.79	2.19	-1.42339	down	0.000100265	0.00609678	yes	GO:0006950(response to stress);GO:0016020(membrane);GO:0019748(secondary metabolic process);GO:0009987(cellular process);GO:0005488(binding);GO:0005515(protein binding);GO:0008219(cell death);GO:0008150(biological_process);GO:0009607(response to biotic stimulus);GO:0005783(endoplasmic reticulum);GO:0007165(signal transduction);GO:0019538(protein metabolic process);GO:0005509(calcium ion binding)	NA
LOC_Os06g46160.1	NA	12	15	12	43	61	62	1.64234	1.64288	1.47533	5.23564	5.05835	6.53837	13	55.33	1.59	5.61	-1.76352	down	2.30695e-07	2.83653e-05	yes	NA	NA
LOC_Os04g52320.1	Pectin lyase-like superfamily protein	13	19	8	40	59	35	0.894499	1.04622	0.494486	2.44859	2.45973	1.85567	13.33	44.67	0.81	2.25	-1.41247	down	7.37132e-05	0.00474148	yes	GO:0009987(cellular process);GO:0016043(cellular component organization);GO:0016787(hydrolase activity);GO:0007049(cell cycle);GO:0008152(metabolic process);GO:0005623(cell);GO:0007275(multicellular organismal development);GO:0009653(anatomical structure morphogenesis)	NA
LOC_Os07g05250.1	NA	8	13	20	230.5	370	311	2.95503	3.84282	6.63635	75.7465	82.8079	88.5174	13.67	303.83	4.48	82.36	-4.13979	down	1.20254e-60	7.81193e-57	yes	NA	NA
LOC_Os12g32200.1	NA	8	15	18	55	87	73	0.634683	0.952341	1.28282	3.88195	4.182	4.46258	13.67	71.67	0.96	4.18	-2.06549	down	1.1238e-10	2.90083e-08	yes	GO:0005575(cellular_component);GO:0003674(molecular_function);GO:0008150(biological_process)	NA
LOC_Os03g52940.1	NA	6	17	20	41	87	91	0.972233	2.20446	2.91123	5.91048	8.54154	11.3621	14.33	73	2.03	8.6	-2.02368	down	5.97282e-05	0.00399318	yes	NA	NA
LOC_Os04g51070.1	basic helix-loop-helix (bHLH) DNA-binding superfamily protein	8	22	14	41	70	51	0.556875	1.22553	0.875433	2.53905	2.95232	2.73549	14.67	54	0.89	2.74	-1.5679	down	3.97354e-06	0.000368962	yes	GO:0003677(DNA binding);GO:0003700(sequence-specific DNA binding transcription factor activity);GO:0006139(nucleobase-containing compound metabolic process);GO:0009058(biosynthetic process);GO:0005634(nucleus);GO:0030528(transcription regulator activity);GO:0006355(regulation of transcription, DNA-dependent)	NA
LOC_Os05g05390.1	NA	13	15.5	16	69	124	78	1.16524	1.11183	1.28831	5.50227	6.7343	5.38721	14.83	90.33	1.19	5.87	-2.22968	down	5.27899e-14	2.26109e-11	yes	NA	NA
LOC_Os01g02350.1	receptor serine/threonine kinase, putative	19.6667	15.1667	11.6667	36.0833	56.25	49.8333	1.02131	0.630303	0.544251	1.66706	1.76989	1.99408	15.5	47.39	0.73	1.81	-1.23014	down	0.000199458	0.0106643	yes	GO:0005623(cell);GO:0000166(nucleotide binding);GO:0016301(kinase activity);GO:0006464(cellular protein modification process);GO:0009987(cellular process);GO:0008152(metabolic process);GO:0004672(protein kinase activity);GO:0005524(ATP binding);GO:0006468(protein phosphorylation)	NA
LOC_Os03g37720.1	LRR and NB-ARC domains-containing disease resistance protein	14	24	10	43	55	53	0.50611	0.694325	0.324746	1.38295	1.2047	1.47635	16	50.33	0.51	1.35	-1.35456	down	7.45471e-05	0.00477899	yes	GO:0006950(response to stress);GO:0000166(nucleotide binding);GO:0043531(ADP binding);GO:0006915(apoptotic process);GO:0005524(ATP binding)	NA
LOC_Os09g11480.2	Integrase-type DNA-binding superfamily protein	15.75	23.75	11.75	57.75	84.6667	58.8333	1.38199	1.66771	0.926165	4.50811	4.50126	3.9778	17.08	67.08	1.33	4.33	-1.63105	down	1.44572e-07	1.82362e-05	yes	GO:0007165(signal transduction);GO:0005634(nucleus);GO:0003677(DNA binding);GO:0008219(cell death);GO:0009719(response to endogenous stimulus);GO:0006950(response to stress);GO:0006139(nucleobase-containing compound metabolic process);GO:0009058(biosynthetic process);GO:0003700(sequence-specific DNA binding transcription factor activity);GO:0005886(plasma membrane);GO:0009607(response to biotic s…	NA
LOC_Os10g39980.1	Divalent ion symporter	14.6429	18	19.5714	61.129	79.5	58.4901	0.948637	0.933214	1.139	3.52323	3.12061	2.9198	17.4	66.37	1.01	3.19	-1.57817	down	3.13694e-07	3.71637e-05	yes	GO:0009987(cellular process);GO:0005215(transporter activity);GO:0005623(cell);GO:0006810(transport);GO:0016020(membrane);GO:0015105(arsenite transmembrane transporter activity);GO:0016021(integral to membrane);GO:0015137(citrate transmembrane transporter activity);GO:0015746(citrate transport);GO:0055085(transmembrane transport)	NA
LOC_Os09g11480.1	Integrase-type DNA-binding superfamily protein	11.75	27.75	12.75	38.75	77.6667	57.8333	1.44803	2.73676	1.41149	4.24846	5.79926	5.4918	17.42	58.08	1.87	5.18	-1.39621	down	1.31322e-05	0.00109138	yes	GO:0009719(response to endogenous stimulus);GO:0008219(cell death);GO:0009607(response to biotic stimulus);GO:0005886(plasma membrane);GO:0003700(sequence-specific DNA binding transcription factor activity);GO:0006950(response to stress);GO:0006139(nucleobase-containing compound metabolic process);GO:0009058(biosynthetic process);GO:0007165(signal transduction);GO:0005515(protein binding);GO:0005…	NA
LOC_Os02g36590.1	loricrin-related	14.25	20.1667	19.9167	35	71.0833	55.5833	0.667602	0.756086	0.838198	1.45878	2.01776	2.00652	18.11	53.89	0.75	1.83	-1.22926	down	0.000105065	0.00630992	yes	GO:0008150(biological_process);GO:0003674(molecular_function)	NA
LOC_Os03g48270.1	calcium-dependent protein kinase 30	10	27	17.5	46	64	59	0.629161	1.35944	0.989071	2.57478	2.43972	2.86029	18.17	56.33	0.99	2.62	-1.32884	down	5.09775e-05	0.00346763	yes	GO:0005515(protein binding);GO:0016301(kinase activity);GO:0009536(plastid);GO:0009719(response to endogenous stimulus);GO:0007165(signal transduction);GO:0009058(biosynthetic process);GO:0006464(cellular protein modification process);GO:0004672(protein kinase activity);GO:0005524(ATP binding);GO:0006468(protein phosphorylation);GO:0016773(phosphotransferase activity, alcohol group as acceptor);G…	NA
LOC_Os12g08760.1	Phosphoenolpyruvate carboxylase family protein	16	24	16	161	218	179	1.25703	1.50894	1.1292	11.2531	10.3772	10.8361	18.67	186	1.3	10.82	-2.99937	down	8.88495e-32	1.33196e-28	yes	GO:0003824(catalytic activity);GO:0008152(metabolic process);GO:0009536(plastid)	NA
LOC_Os06g51060.1	basic chitinase	16.3333	20.8333	19	40.3333	77.3333	63.3333	1.65512	1.68946	1.72956	3.63613	4.7481	4.9452	18.72	60.33	1.69	4.44	-1.33055	down	1.56744e-05	0.00127812	yes	GO:0016787(hydrolase activity);GO:0008152(metabolic process);GO:0008150(biological_process);GO:0009607(response to biotic stimulus);GO:0005773(vacuole);GO:0016020(membrane);GO:0005829(cytosol);GO:0007165(signal transduction);GO:0009719(response to endogenous stimulus);GO:0006950(response to stress);GO:0004568(chitinase activity);GO:0006032(chitin catabolic process);GO:0016998(cell wall macromolec…	ko00520(Amino sugar and nucleotide sugar metabolism)
LOC_Os06g12350.1	amino acid permease 2	13	22	22	38	73	54	1.01553	1.37533	1.54383	2.6409	3.45517	3.25042	19	55	1.31	3.12	-1.18685	down	0.000162856	0.00900375	yes	GO:0006950(response to stress);GO:0016020(membrane);GO:0006810(transport);GO:0009628(response to abiotic stimulus);GO:0005215(transporter activity);GO:0005886(plasma membrane);GO:0009987(cellular process)	NA
LOC_Os01g38650.1	NA	8.58333	25.5	23.75	86.6667	178.5	137.5	0.955001	2.2705	2.37377	8.57867	12.0333	11.7882	19.28	134.22	1.87	10.8	-2.44284	down	5.20294e-16	2.93906e-13	yes	NA	NA
LOC_Os08g04580.1	NA	14.5	18.5	27.5	46.5	78	53.5	1.27149	1.29823	2.16624	3.62759	4.14418	3.6149	20.17	59.33	1.58	3.8	-1.21622	down	6.50262e-05	0.0042597	yes	NA	NA
LOC_Os03g26870.2	Transducin/WD40 repeat-like superfamily protein	15	25.5	20.5	3	6.5	6.5	0.613798	0.835043	0.753555	0.109213	0.161156	0.204948	20.33	5.33	0.73	0.16	2.35882	up	3.18557e-06	0.000302102	yes	GO:0003674(molecular_function);GO:0005622(intracellular);GO:0008150(biological_process);GO:0005515(protein binding)	NA
LOC_Os09g27010.1	Protein kinase superfamily protein	17	17	27	3	9	3	1.31159	1.04963	1.87129	0.205917	0.420718	0.178348	20.33	5	1.41	0.27	2.45982	up	3.1264e-06	0.000298671	yes	GO:0005575(cellular_component);GO:0008152(metabolic process);GO:0009987(cellular process);GO:0016301(kinase activity);GO:0006950(response to stress);GO:0009607(response to biotic stimulus);GO:0004672(protein kinase activity);GO:0005524(ATP binding);GO:0006468(protein phosphorylation)	NA
LOC_Os02g43770.1	Protein of unknown function (DUF630 and DUF632)	19.5	18.5	24.5	5	4	7	1.24975	0.948847	1.41053	0.285089	0.155327	0.345688	20.83	5.33	1.2	0.26	2.24462	up	3.97578e-06	0.000368962	yes	GO:0003677(DNA binding);GO:0005575(cellular_component);GO:0008150(biological_process)	NA
LOC_Os11g40390.1	Protein of unknown function (DUF594)	13.3333	26.75	22.5	63.4167	68.6667	50	0.433432	0.69589	0.657041	1.83403	1.35247	1.25242	20.86	60.69	0.6	1.48	-1.2663	down	6.15342e-05	0.00407894	yes	GO:0003674(molecular_function);GO:0005575(cellular_component);GO:0008150(biological_process)	NA
LOC_Os11g09770.1	NA	25	22	16	5	7	13	5.84221	4.11429	3.3588	1.03951	0.991137	2.34087	21	8.33	4.44	1.46	1.66152	up	0.000234345	0.0122276	yes	NA	NA
LOC_Os09g23595.1	NA	12.5	22.5	28.5	5.5	4.5	4	1.15742	1.66724	2.37057	0.453068	0.252459	0.285389	21.17	4.67	1.73	0.33	2.3941	up	3.02587e-05	0.00218406	yes	NA	NA
LOC_Os08g01270.2	ACT-like protein tyrosine kinase family protein	24	22	17.6667	7.5	9	3.33333	1.60556	1.1778	1.06169	0.446371	0.3648	0.171826	21.22	6.61	1.28	0.33	2.01799	up	1.93184e-05	0.00152424	yes	GO:0006464(cellular protein modification process);GO:0016043(cellular component organization);GO:0009987(cellular process);GO:0016301(kinase activity);GO:0005829(cytosol);GO:0004672(protein kinase activity);GO:0005524(ATP binding);GO:0006468(protein phosphorylation);GO:0016597(amino acid binding);GO:0008152(metabolic process)	NA
LOC_Os10g33990.1	Protein of unknown function, DUF584	12	28	24	8	6	9	3.08784	5.76589	5.54769	1.8314	0.935455	1.78448	21.33	7.67	4.8	1.52	1.71904	up	7.95716e-05	0.00505124	yes	GO:0008150(biological_process);GO:0005515(protein binding);GO:0005575(cellular_component);GO:0003674(molecular_function)	NA
LOC_Os11g40249.4	NA	24.0833	20.9167	19.25	59.25	68.3333	58.8333	1.21485	0.844373	0.8723	2.65899	2.08852	2.2868	21.42	62.14	0.98	2.34	-1.20774	down	6.03472e-05	0.00401391	yes	NA	NA
LOC_Os03g21040.3	hydroxyproline-rich glycoprotein family protein	22	21.8333	20.8333	5.83333	9.7	10.5667	3.15882	2.50875	2.68713	0.745143	0.843865	1.16906	21.56	8.7	2.78	0.92	1.61479	up	0.000296197	0.0146881	yes	GO:0005575(cellular_component);GO:0008150(biological_process);GO:0003674(molecular_function)	NA
LOC_Os01g28680.10	transducin family protein / WD-40 repeat family protein	23.8318	21.6987	19.351	6.71086	6.68056	7.71086	2.08713	1.52076	1.52238	0.522865	0.354489	0.520345	21.63	7.03	1.71	0.47	1.8753	up	3.74597e-05	0.00262131	yes	GO:0005622(intracellular);GO:0008150(biological_process);GO:0000166(nucleotide binding)	NA
LOC_Os02g11859.1	NA	14	25	26	0	11	8	2.76001	3.94418	4.6045	0	1.31393	1.21526	21.67	6.33	3.77	0.84	2.22533	up	9.13099e-06	0.000782195	yes	NA	NA
LOC_Os10g38660.1	Glutathione S-transferase family protein	15	25.5	28.5	2	2	2	2.28507	3.10873	3.90014	0.271055	0.184602	0.234766	23	2	3.1	0.23	3.8082	up	4.81806e-11	1.34138e-08	yes	GO:0009987(cellular process);GO:0008152(metabolic process);GO:0019748(secondary metabolic process);GO:0009628(response to abiotic stimulus);GO:0009719(response to endogenous stimulus);GO:0009791(post-embryonic development);GO:0005737(cytoplasm);GO:0009536(plastid);GO:0009056(catabolic process);GO:0016740(transferase activity);GO:0005515(protein binding)	NA
LOC_Os01g34920.1	beta-galactosidase 7	20	27	24	78.5	114	95.5	0.959559	1.03667	1.03438	3.35067	3.31394	3.53055	23.67	96	1.01	3.4	-1.69016	down	5.56888e-10	1.26935e-07	yes	GO:0016787(hydrolase activity);GO:0005975(carbohydrate metabolic process);GO:0008152(metabolic process);GO:0005623(cell);GO:0004553(hydrolase activity, hydrolyzing O-glycosyl compounds)	NA
LOC_Os11g46200.1	NB-ARC domain-containing disease resistance protein	26	18	27	63	67	61	1.05762	0.585952	0.986612	2.2799	1.65131	1.91197	23.67	63.67	0.88	1.95	-1.09434	down	0.00018503	0.00998577	yes	GO:0008219(cell death);GO:0005886(plasma membrane);GO:0000166(nucleotide binding);GO:0006950(response to stress);GO:0005515(protein binding);GO:0043531(ADP binding);GO:0006915(apoptotic process);GO:0005524(ATP binding)	NA
LOC_Os01g74370.1	Domain of unknown function (DUF966)	18	26	27	8	6	5	1.64781	1.90477	2.22037	0.651544	0.3328	0.352696	23.67	6.33	1.92	0.45	2.16853	up	1.34779e-06	0.000137881	yes	GO:0003674(molecular_function);GO:0008150(biological_process);GO:0005575(cellular_component)	NA
LOC_Os03g21640.2	Protein of unknown function (DUF3133)	21	27	23.5	8.2	13	10	1.11027	1.14237	1.1161	0.385693	0.416438	0.407385	23.83	10.4	1.12	0.4	1.55936	up	0.000219817	0.0115469	yes	GO:0005515(protein binding);GO:0008150(biological_process);GO:0003674(molecular_function)	NA
LOC_Os11g40249.1	NA	27.0833	23.4167	21.25	61.25	77.3333	65.8333	1.33005	0.920294	0.937461	2.67604	2.30108	2.49121	23.92	68.14	1.06	2.49	-1.18159	down	4.0383e-05	0.00279575	yes	NA	NA
LOC_Os11g10510.1	alcohol dehydrogenase 1	18.85	27.875	25.4	97.5667	184.217	134.6	1.52183	1.80096	1.84211	7.00772	9.01119	8.37331	24.04	138.79	1.72	8.13	-2.18371	down	7.24153e-18	4.78395e-15	yes	GO:0005829(cytosol);GO:0008150(biological_process);GO:0003824(catalytic activity);GO:0006950(response to stress);GO:0009628(response to abiotic stimulus);GO:0005886(plasma membrane);GO:0006091(generation of precursor metabolites and energy);GO:0008152(metabolic process);GO:0008270(zinc ion binding);GO:0016491(oxidoreductase activity);GO:0055114(oxidation-reduction process)	ko00010(Glycolysis / Gluconeogenesis);ko00071(Fatty acid metabolism);ko00350(Tyrosine metabolism);ko00624(1- and 2-Methylnaphthalene degradation);ko00641(3-Chloroacrylic acid degradation);ko00830(Retinol metabolism);ko00980(Metabolism of xenobiotics by cytochrome P450);ko00982(Drug metabolism - cytochrome P450)
LOC_Os11g10510.2	alcohol dehydrogenase 1	18.85	27.875	26.4	94.5667	169.217	130.6	1.41384	1.67316	1.77877	6.31026	7.69008	7.54795	24.38	131.46	1.62	7.18	-2.09143	down	2.80246e-16	1.63032e-13	yes	GO:0006950(response to stress);GO:0005829(cytosol);GO:0008150(biological_process);GO:0009628(response to abiotic stimulus);GO:0003824(catalytic activity);GO:0008152(metabolic process);GO:0005886(plasma membrane);GO:0006091(generation of precursor metabolites and energy);GO:0008270(zinc ion binding);GO:0016491(oxidoreductase activity);GO:0055114(oxidation-reduction process)	NA
LOC_Os03g25920.1	Amino acid permease family protein	19.3333	31	23	56.6667	93	62.6667	1.77105	2.27258	1.89269	4.61818	5.16184	4.42341	24.44	70.78	1.98	4.73	-1.20987	down	2.54535e-05	0.00188971	yes	GO:0006810(transport);GO:0009987(cellular process);GO:0005215(transporter activity);GO:0016020(membrane);GO:0055085(transmembrane transport);GO:0015171(amino acid transmembrane transporter activity);GO:0003333(amino acid transmembrane transport)	NA
LOC_Os05g04680.1	NA	17	35	22	3	10	14	2.66357	4.38852	3.09646	0.418173	0.949322	1.69021	24.67	9	3.38	1.02	1.78961	up	8.25459e-05	0.00518099	yes	GO:0008150(biological_process);GO:0003674(molecular_function)	NA
LOC_Os04g32320.1	PLC-like phosphodiesterases superfamily protein	26	26	23	12	11	8	2.73765	2.19085	2.1755	1.1241	0.701771	0.649069	25	10.33	2.37	0.82	1.5796	up	0.000103875	0.00626736	yes	GO:0009987(cellular process);GO:0016787(hydrolase activity);GO:0006629(lipid metabolic process);GO:0005975(carbohydrate metabolic process);GO:0008889(glycerophosphodiester phosphodiesterase activity);GO:0006071(glycerol metabolic process)	NA
LOC_Os11g39550.1	NB-ARC domain-containing disease resistance protein	21	24	30	0	1	1	0.900339	0.823441	1.15541	0	0.0259768	0.0330357	25	0.67	0.96	0.02	5.66957	up	4.28869e-15	2.25892e-12	yes	GO:0008219(cell death);GO:0000166(nucleotide binding);GO:0006950(response to stress);GO:0005886(plasma membrane);GO:0005737(cytoplasm);GO:0009607(response to biotic stimulus);GO:0043531(ADP binding);GO:0006915(apoptotic process);GO:0005524(ATP binding)	NA
LOC_Os01g03570.1	XH/XS domain-containing protein	34	27	15	58	94	63	2.05088	1.30334	0.812792	3.1125	3.43548	2.92818	25.33	71.67	1.39	3.16	-1.12582	down	4.05619e-05	0.00280316	yes	GO:0003674(molecular_function);GO:0040029(regulation of gene expression, epigenetic);GO:0006139(nucleobase-containing compound metabolic process);GO:0006259(DNA metabolic process);GO:0009058(biosynthetic process);GO:0008150(biological_process);GO:0005575(cellular_component)	NA
LOC_Os01g05640.1	Leucine-rich repeat protein kinase family protein	24	36	16	6.5	13	5	0.997222	1.19706	0.597211	0.240278	0.327282	0.160084	25.33	8.17	0.93	0.24	2.04128	up	6.19947e-05	0.00409477	yes	GO:0006464(cellular protein modification process);GO:0005886(plasma membrane);GO:0016301(kinase activity);GO:0000166(nucleotide binding);GO:0007165(signal transduction);GO:0004672(protein kinase activity);GO:0005524(ATP binding);GO:0006468(protein phosphorylation);GO:0005515(protein binding)	NA
LOC_Os03g21640.1	Protein of unknown function (DUF3133)	21	31	24.5	7.2	14	10	1.04816	1.23824	1.0985	0.319714	0.423384	0.384596	25.5	10.4	1.13	0.38	1.64888	up	8.30048e-05	0.00520141	yes	GO:0003674(molecular_function);GO:0005515(protein binding);GO:0008150(biological_process)	NA
LOC_Os02g30320.1	chaperone protein dnaJ-related	13	27	37	58	101	76	1.49733	2.4887	3.82828	5.94323	7.04845	6.74504	25.67	78.33	2.6	6.58	-1.27538	down	5.00105e-06	0.000455838	yes	NA	NA
LOC_Os06g18140.1	UDP-glucosyl transferase 72E1	17	34.5	25.5	10	14	11	1.24055	2.01474	1.6716	0.649209	0.619	0.61852	25.67	11.67	1.64	0.63	1.44654	up	0.000258373	0.0131642	yes	GO:0016740(transferase activity);GO:0019748(secondary metabolic process);GO:0008152(metabolic process);GO:0009987(cellular process);GO:0016758(transferase activity, transferring hexosyl groups)	NA
LOC_Os08g37390.1	CYCLIN D4;1	21	30	26	6	17	9	1.47299	1.68398	1.63825	0.374414	0.722483	0.486429	25.67	10.67	1.6	0.53	1.66226	up	9.37429e-05	0.00575404	yes	GO:0005515(protein binding);GO:0008152(metabolic process);GO:0008150(biological_process);GO:0009987(cellular process);GO:0007049(cell cycle);GO:0005634(nucleus);GO:0030234(enzyme regulator activity)	NA
LOC_Os03g14710.1	Protein kinase superfamily protein	24	32	22	8	21	6	1.6142	1.72239	1.32922	0.478692	0.855784	0.310953	26	11.67	1.56	0.55	1.56964	up	0.000206103	0.0109148	yes	GO:0000166(nucleotide binding);GO:0009987(cellular process);GO:0005886(plasma membrane);GO:0006464(cellular protein modification process);GO:0016301(kinase activity);GO:0008152(metabolic process);GO:0004672(protein kinase activity);GO:0005524(ATP binding);GO:0006468(protein phosphorylation)	NA
LOC_Os01g12000.1	NA	22	28	28	8	9	7	2.45972	2.50527	2.81221	0.795743	0.609682	0.603056	26	8	2.59	0.67	2.01239	up	2.37672e-06	0.000232758	yes	NA	NA
LOC_Os11g45809.1	NA	26	36	17	66	95	66	1.30056	1.4411	0.763893	2.93711	2.87924	2.54388	26.33	75.67	1.17	2.79	-1.19341	down	2.08496e-05	0.00160287	yes	NA	NA
LOC_Os05g38860.1	NA	24	20.5	34.5	8.5	10	14	4.24976	2.90497	5.48781	1.33903	1.07288	1.9102	26.33	10.83	4.21	1.44	1.61386	up	0.000236183	0.0123071	yes	NA	NA
LOC_Os02g39330.1	homolog of carrot EP3-3 chitinase	27	31	21	2	3	4	3.43522	3.15636	2.40015	0.226382	0.231265	0.392146	26.33	3	3	0.28	3.46045	up	2.77592e-11	8.19673e-09	yes	GO:0008219(cell death);GO:0006950(response to stress);GO:0008152(metabolic process);GO:0000003(reproduction);GO:0009791(post-embryonic development);GO:0016787(hydrolase activity);GO:0009790(embryo development);GO:0005618(cell wall);GO:0004568(chitinase activity);GO:0006032(chitin catabolic process);GO:0016998(cell wall macromolecule catabolic process);GO:0008061(chitin binding)	ko00520(Amino sugar and nucleotide sugar metabolism)
LOC_Os09g28210.1	basic helix-loop-helix (bHLH) DNA-binding superfamily protein	20	33.8333	25.5	2	7	1	2.17076	2.93873	2.48627	0.193122	0.460339	0.083633	26.44	3.33	2.53	0.25	3.44714	up	6.01387e-11	1.61657e-08	yes	GO:0009058(biosynthetic process);GO:0005634(nucleus);GO:0003700(sequence-specific DNA binding transcription factor activity);GO:0009908(flower development);GO:0009653(anatomical structure morphogenesis);GO:0006139(nucleobase-containing compound metabolic process);GO:0030528(transcription regulator activity);GO:0006355(regulation of transcription, DNA-dependent)	NA
LOC_Os03g05334.1	NA	20	34	26	9	20	7	4.18929	5.69934	4.89228	1.67716	2.53828	1.12981	26.67	12	4.93	1.78	1.53256	up	0.000180068	0.00981611	yes	NA	NA
LOC_Os04g43440.1	NB-ARC domain-containing disease resistance protein	25.5	25.5	29	15	11.5	4	1.21791	0.974652	1.24423	0.637362	0.332791	0.147208	26.67	10.17	1.15	0.37	1.68027	up	2.28813e-05	0.00172838	yes	GO:0008219(cell death);GO:0006950(response to stress);GO:0009607(response to biotic stimulus);GO:0005886(plasma membrane);GO:0009605(response to external stimulus);GO:0005515(protein binding);GO:0043531(ADP binding);GO:0005524(ATP binding);GO:0006915(apoptotic process)	NA
LOC_Os01g61990.2	Ankyrin repeat family protein	33.5	24	22.5	7.5	9	4	2.05134	1.17608	1.23766	0.408576	0.333912	0.188733	26.67	6.83	1.49	0.31	2.2806	up	2.84845e-05	0.00207521	yes	GO:0005886(plasma membrane);GO:0009628(response to abiotic stimulus);GO:0006950(response to stress)	NA
LOC_Os08g01270.1	ACT-like protein tyrosine kinase family protein	28	30	24.1667	10.5	17	6.33333	1.78288	1.52869	1.38232	0.594802	0.655859	0.310737	27.39	11.28	1.56	0.52	1.68992	up	3.89494e-05	0.00271563	yes	GO:0005829(cytosol);GO:0006464(cellular protein modification process);GO:0016043(cellular component organization);GO:0009987(cellular process);GO:0016301(kinase activity);GO:0004672(protein kinase activity);GO:0005524(ATP binding);GO:0006468(protein phosphorylation);GO:0016597(amino acid binding);GO:0008152(metabolic process)	NA
LOC_Os01g61990.1	Ankyrin repeat family protein	33.5	27	22.5	7.5	9	4	1.94556	1.25487	1.17384	0.387508	0.316695	0.179001	27.67	6.83	1.46	0.29	2.32755	up	2.3217e-06	0.000228518	yes	GO:0006950(response to stress);GO:0005886(plasma membrane);GO:0009628(response to abiotic stimulus)	NA
LOC_Os08g01270.3	ACT-like protein tyrosine kinase family protein	27	30	26.1667	10	17	6.33333	1.63726	1.45583	1.42538	0.539479	0.6246	0.295927	27.72	11.11	1.51	0.49	1.70556	up	3.04409e-05	0.00219315	yes	GO:0016301(kinase activity);GO:0005829(cytosol);GO:0006464(cellular protein modification process);GO:0016043(cellular component organization);GO:0009987(cellular process);GO:0004672(protein kinase activity);GO:0005524(ATP binding);GO:0006468(protein phosphorylation);GO:0016597(amino acid binding);GO:0008152(metabolic process)	NA
LOC_Os12g36110.1	Calmodulin-binding protein	24.6667	30	28.6667	3.66667	8.66667	14	1.18428	1.15266	1.23637	0.156616	0.252113	0.517929	27.78	8.78	1.19	0.31	1.97931	up	1.85924e-06	0.000185339	yes	GO:0005575(cellular_component);GO:0008150(biological_process);GO:0005515(protein binding)	NA
LOC_Os01g67240.1	formin homology 1	21	31	32	68	100	88	0.842999	0.995873	1.15395	2.42849	2.43224	2.72199	28	85.33	1	2.53	-1.28157	down	2.35002e-06	0.000230722	yes	GO:0005515(protein binding);GO:0016043(cellular component organization);GO:0009987(cellular process);GO:0005886(plasma membrane);GO:0005618(cell wall);GO:0016020(membrane)	NA
LOC_Os03g18120.1	Plant protein of unknown function (DUF828)	21.6	36	27.8	4.8	10.2	7.6	1.40068	1.86819	1.61941	0.276914	0.400758	0.379747	28.47	7.53	1.63	0.35	2.24887	up	1.35187e-07	1.71077e-05	yes	GO:0005975(carbohydrate metabolic process);GO:0009987(cellular process);GO:0005794(Golgi apparatus);GO:0009058(biosynthetic process);GO:0016043(cellular component organization);GO:0005886(plasma membrane)	NA
LOC_Os07g35880.1	beta-amylase 5	19	37	30	49.5	103.5	73.5	1.44801	2.2566	2.05384	3.35617	4.77923	4.31621	28.67	75.5	1.92	4.15	-1.06053	down	0.000106144	0.00635514	yes	GO:0009056(catabolic process);GO:0009607(response to biotic stimulus);GO:0008152(metabolic process);GO:0005829(cytosol);GO:0016787(hydrolase activity);GO:0005975(carbohydrate metabolic process);GO:0009987(cellular process);GO:0016161(beta-amylase activity);GO:0000272(polysaccharide catabolic process)	NA
LOC_Os05g40630.1	Protein of unknown function (DUF567)	16	39	31	9	12	5	2.08987	4.0766	3.63737	1.04583	0.949683	0.503229	28.67	8.67	3.27	0.83	2.03546	up	2.46904e-05	0.0018436	yes	GO:0003674(molecular_function);GO:0005575(cellular_component);GO:0008150(biological_process)	NA
LOC_Os04g52330.1	Uncharacterized conserved protein (DUF2358)	19	38	30	65	127	94	1.71086	2.73828	2.42666	5.20707	6.92887	6.52206	29	95.33	2.29	6.22	-1.37846	down	1.63815e-07	2.03994e-05	yes	GO:0008150(biological_process);GO:0009536(plastid);GO:0003674(molecular_function)	NA
LOC_Os03g60260.1	aromatic and neutral transporter 1	24	34	30	13	13	10	2.11398	2.39664	2.37377	1.01872	0.693796	0.678714	29.33	12	2.29	0.8	1.5848	up	2.68307e-05	0.00196945	yes	GO:0005215(transporter activity);GO:0006810(transport);GO:0016020(membrane);GO:0009607(response to biotic stimulus);GO:0009987(cellular process)	NA
LOC_Os01g05180.1	NA	20.5	32	36.5	12	16	14	2.51059	3.13622	4.01552	1.30744	1.18724	1.32113	29.67	14	3.22	1.27	1.38254	up	0.00019196	0.0103343	yes	NA	NA
LOC_Os08g40940.1	Protein of unknown function, DUF599	28.5	34.5	26	7.5	18.5	15	3.23382	3.13274	2.65015	0.757098	1.27186	1.31147	29.67	13.67	3.01	1.11	1.46948	up	0.000142223	0.00803396	yes	GO:0003674(molecular_function);GO:0008150(biological_process);GO:0005623(cell)	NA
LOC_Os12g32360.1	NA	22	33	35	80	116	79	3.21938	3.86454	4.60092	10.415	10.285	8.90785	30	91.67	3.89	9.87	-1.28056	down	1.22646e-06	0.000125799	yes	GO:0008150(biological_process);GO:0003674(molecular_function);GO:0005575(cellular_component)	NA
LOC_Os03g20090.1	myb domain protein 78	25	40	25	3	12	7	1.95405	2.50202	1.75535	0.208611	0.568297	0.42159	30	7.33	2.07	0.4	2.43778	up	2.2527e-08	3.45683e-06	yes	GO:0009719(response to endogenous stimulus);GO:0009058(biosynthetic process);GO:0006139(nucleobase-containing compound metabolic process);GO:0006950(response to stress);GO:0009628(response to abiotic stimulus);GO:0003700(sequence-specific DNA binding transcription factor activity);GO:0003677(DNA binding)	NA
LOC_Os05g47700.1	Bifunctional inhibitor/lipid-transfer protein/seed storage 2S albumin superfamily protein	13	39	39	78	173	160	2.52661	6.06589	6.80906	13.4868	20.3723	23.9614	30.33	137	5.13	19.27	-1.84713	down	1.60512e-05	0.00130339	yes	GO:0008289(lipid binding);GO:0005623(cell);GO:0006810(transport)	NA
LOC_Os11g02379.1	NA	30.7682	30.6881	30.7889	20.3308	16.7031	10.4159	2.85664	2.28012	2.56788	1.67929	0.939609	0.745153	30.75	15.82	2.57	1.12	1.28338	up	0.000276407	0.0139193	yes	NA	NA
LOC_Os07g41160.2	ABI five binding protein 2	21	38	35.5	5.75	7.5	7.5	1.74567	2.5279	2.65093	0.425236	0.377747	0.480396	31.5	6.92	2.31	0.43	2.41612	up	4.59546e-09	8.33103e-07	yes	GO:0009719(response to endogenous stimulus);GO:0005634(nucleus);GO:0005515(protein binding);GO:0006950(response to stress)	NA
LOC_Os08g15505.1	NA	30	25	40	75	225	178	16.7572	11.1752	20.0709	37.2701	76.1483	76.6119	31.67	159.33	16	63.34	-1.9246	down	0.000101964	0.00617122	yes	NA	NA
LOC_Os05g46690.1	Protein of unknown function (DUF594)	30	34	31	15	9	14	1.92449	1.74545	1.78642	0.856065	0.349813	0.692022	31.67	12.67	1.82	0.63	1.57883	up	1.01146e-05	0.000858904	yes	GO:0005886(plasma membrane);GO:0003674(molecular_function);GO:0008150(biological_process)	NA
LOC_Os04g51920.2	protein kinase C-like zinc finger protein	39	24.5	33.5	8	10	5.5	6.20248	3.11818	4.786	1.13191	0.963605	0.674001	32.33	7.83	4.7	0.92	2.37686	up	7.16122e-06	0.000635815	yes	GO:0008152(metabolic process);GO:0005575(cellular_component);GO:0003824(catalytic activity);GO:0019725(cellular homeostasis);GO:0003674(molecular_function);GO:0045454(cell redox homeostasis);GO:0016209(antioxidant activity);GO:0016491(oxidoreductase activity);GO:0055114(oxidation-reduction process);GO:0047134(protein-disulfide reductase activity)	NA
LOC_Os03g60570.1	C2H2-type zinc finger family protein	19.5	42	37	8	12.5	22.5	2.92839	5.04751	4.9914	1.06882	1.13737	2.60359	32.83	14.33	4.32	1.6	1.52725	up	0.00030435	0.014997	yes	GO:0006139(nucleobase-containing compound metabolic process);GO:0003700(sequence-specific DNA binding transcription factor activity);GO:0005622(intracellular);GO:0005488(binding);GO:0003676(nucleic acid binding);GO:0009058(biosynthetic process)	NA
LOC_Os11g09830.1	NA	29	28	43	8	17	12	2.84429	2.1977	3.78854	0.69805	1.01024	0.90689	33.33	12.33	2.94	0.87	1.81629	up	4.33212e-06	0.000400125	yes	NA	NA
LOC_Os08g08440.1	NA	21	50	29	12	14	6	2.98715	5.6917	3.70564	1.51858	1.2066	0.657636	33.33	10.67	4.13	1.13	1.93503	up	0.000113106	0.0066999	yes	NA	NA
LOC_Os05g41420.1	nodulin MtN21 /EamA-like transporter family protein	29.6667	42.3333	28.8333	13.1667	13.8333	22	2.32542	2.65552	2.03028	0.918182	0.656989	1.32878	33.61	16.33	2.34	0.97	1.33336	up	9.36341e-05	0.00575404	yes	GO:0016020(membrane)	NA
LOC_Os01g35330.1	NA	21.5833	41.9167	38.25	4.5	6.75	7.83333	2.80316	4.35663	4.4626	0.51995	0.531167	0.783921	33.92	6.36	3.87	0.61	2.74329	up	5.97628e-11	1.61657e-08	yes	NA	NA
LOC_Os01g35330.2	NA	21.5833	41.9167	38.25	4.5	6.75	7.83333	2.77431	4.3118	4.41668	0.5146	0.525701	0.775855	33.92	6.36	3.83	0.61	2.74329	up	5.97628e-11	1.61657e-08	yes	NA	NA
LOC_Os04g45810.1	homeobox 7	23.5	37.5	41	6	5	7	2.62529	3.35255	4.11454	0.596322	0.338437	0.602566	34	6	3.36	0.51	2.7859	up	1.87084e-11	5.6527e-09	yes	GO:0009628(response to abiotic stimulus);GO:0005634(nucleus);GO:0009719(response to endogenous stimulus);GO:0006139(nucleobase-containing compound metabolic process);GO:0009058(biosynthetic process);GO:0003700(sequence-specific DNA binding transcription factor activity);GO:0006950(response to stress);GO:0007165(signal transduction);GO:0043565(sequence-specific DNA binding);GO:0006355(regulation o…	NA
LOC_Os01g06900.1	receptor like protein 23	33	33	40	16	18	18	1.46605	1.17323	1.59633	0.632375	0.484513	0.616175	35.33	17.33	1.41	0.58	1.34697	up	7.79946e-05	0.00495921	yes	GO:0008152(metabolic process);GO:0005623(cell);GO:0006950(response to stress);GO:0016301(kinase activity);GO:0007165(signal transduction);GO:0009987(cellular process);GO:0005515(protein binding)	NA
LOC_Os04g51920.1	protein kinase C-like zinc finger protein	33	42.5	30.5	12	13	6.5	3.16655	3.26359	2.62905	1.02441	0.755811	0.480598	35.33	10.5	3.02	0.75	2.07415	up	3.74734e-08	5.38966e-06	yes	GO:0008152(metabolic process);GO:0005575(cellular_component);GO:0003674(molecular_function);GO:0003824(catalytic activity);GO:0019725(cellular homeostasis);GO:0045454(cell redox homeostasis);GO:0016209(antioxidant activity);GO:0016491(oxidoreductase activity);GO:0055114(oxidation-reduction process)	NA
LOC_Os12g08280.1	Inositol monophosphatase family protein	27	40	40	91	176	130	2.63872	3.12841	3.51169	7.91208	10.4217	9.7897	35.67	132.33	3.09	9.37	-1.53868	down	1.04376e-10	2.76752e-08	yes	GO:0009987(cellular process);GO:0009653(anatomical structure morphogenesis);GO:0009056(catabolic process);GO:0006139(nucleobase-containing compound metabolic process);GO:0005634(nucleus);GO:0009536(plastid);GO:0006950(response to stress);GO:0009628(response to abiotic stimulus);GO:0007165(signal transduction);GO:0008152(metabolic process);GO:0016049(cell growth);GO:0009719(response to endogenous …	NA
LOC_Os02g41890.1	phytosulfokin receptor 1	36	43	32	14	16	15	1.36952	1.30909	1.09356	0.473822	0.368795	0.439698	37	15	1.26	0.43	1.61499	up	2.93897e-06	0.000283545	yes	GO:0007165(signal transduction);GO:0005623(cell);GO:0004872(receptor activity);GO:0000166(nucleotide binding);GO:0016301(kinase activity);GO:0006464(cellular protein modification process);GO:0003824(catalytic activity);GO:0004871(signal transducer activity);GO:0005488(binding);GO:0006139(nucleobase-containing compound metabolic process);GO:0009058(biosynthetic process);GO:0006950(response to stre…	NA
LOC_Os02g52040.1	Phosphate-responsive 1 family protein	26.3333	47	38	83	103	98	2.80281	4.00332	3.63328	7.85935	6.64238	8.03732	37.11	94.67	3.48	7.51	-1.05591	down	5.11141e-05	0.00347086	yes	GO:0040007(growth);GO:0003674(molecular_function);GO:0005618(cell wall)	NA
LOC_Os11g40130.1	NA	30	47.5	37	21	21	17	3.27164	4.14546	3.62471	2.03743	1.38759	1.42853	38.17	19.67	3.68	1.62	1.25086	up	8.66127e-05	0.00540144	yes	NA	NA
LOC_Os09g22090.1	Mannose-6-phosphate isomerase, type I	28.5	45	41.5	76.5	136	91.25	1.11097	1.40379	1.45322	2.653	3.21213	2.74085	38.33	101.25	1.32	2.87	-1.05193	down	1.99259e-05	0.00155642	yes	GO:0009791(post-embryonic development);GO:0009790(embryo development);GO:0000003(reproduction);GO:0003824(catalytic activity);GO:0005975(carbohydrate metabolic process);GO:0008152(metabolic process);GO:0004476(mannose-6-phosphate isomerase activity);GO:0008270(zinc ion binding)	NA
LOC_Os04g59520.1	C2 calcium/lipid-binding plant phosphoribosyltransferase family protein	41	44	30	21	25	15	1.40809	1.2093	0.925539	0.641631	0.520217	0.396948	38.33	20.33	1.18	0.52	1.24441	up	0.000143087	0.00805938	yes	GO:0008150(biological_process);GO:0009536(plastid);GO:0003674(molecular_function);GO:0005575(cellular_component);GO:0005515(protein binding)	NA
LOC_Os06g13870.1	ARM repeat superfamily protein	31	48	37	3	8	12	2.954	3.66037	3.16722	0.254326	0.461889	0.881104	38.67	7.67	3.26	0.53	2.67205	up	1.17777e-11	3.67248e-09	yes	GO:0005622(intracellular);GO:0003824(catalytic activity);GO:0005488(binding);GO:0006464(cellular protein modification process);GO:0008150(biological_process);GO:0004842(ubiquitin-protein ligase activity);GO:0016567(protein ubiquitination);GO:0000151(ubiquitin ligase complex)	NA
LOC_Os01g41565.1	repressor of lrx1	42.6667	38.3333	35.3333	87.3333	127	89.6667	5.22529	3.75693	3.88717	9.51529	9.42375	8.46154	38.78	101.33	4.29	9.13	-1.0338	down	1.9819e-05	0.00155166	yes	GO:0006950(response to stress);GO:0000166(nucleotide binding);GO:0009987(cellular process)	NA
LOC_Os01g57280.3	LRR and NB-ARC domains-containing disease resistance protein	43.6095	40.025	33.275	19.2583	22.4333	14.0095	1.21204	0.89023	0.830772	0.476184	0.377771	0.300024	38.97	18.57	0.98	0.38	1.42416	up	1.94403e-05	0.00153076	yes	GO:0006950(response to stress);GO:0005515(protein binding);GO:0043531(ADP binding);GO:0006915(apoptotic process);GO:0005524(ATP binding)	NA
LOC_Os07g48830.2	galactinol synthase 2	38.1667	35.8333	43.1667	4.5	11	9.83333	3.35967	2.52426	3.4134	0.352407	0.586682	0.666975	39.06	8.44	3.1	0.54	2.61565	up	3.27373e-11	9.54117e-09	yes	GO:0006950(response to stress);GO:0005575(cellular_component);GO:0016740(transferase activity);GO:0009058(biosynthetic process);GO:0005975(carbohydrate metabolic process);GO:0009628(response to abiotic stimulus);GO:0016757(transferase activity, transferring glycosyl groups)	NA
LOC_Os05g39230.1	UDP-glucose pyrophosphorylase 3	31.5	43	44.5	17.5	21.5	16	1.45053	1.5846	1.84079	0.716925	0.599864	0.567718	39.67	18.33	1.63	0.63	1.40589	up	1.73569e-05	0.00139067	yes	GO:0009536(plastid);GO:0008152(metabolic process);GO:0016740(transferase activity)	NA
LOC_Os03g25350.1	Bifunctional inhibitor/lipid-transfer protein/seed storage 2S albumin superfamily protein	32	41	47	80	161	102	7.41498	7.60288	9.7833	16.4919	22.6039	18.212	40	114.33	8.27	19.1	-1.14668	down	1.12722e-06	0.000117729	yes	GO:0008289(lipid binding);GO:0006810(transport);GO:0005623(cell)	NA
LOC_Os09g33550.1	B-box type zinc finger protein with CCT domain	48	38	34	21	22	18	3.40332	2.15615	2.16555	1.32465	0.945109	0.9834	40	20.33	2.58	1.08	1.3054	up	0.000244951	0.0126457	yes	GO:0006139(nucleobase-containing compound metabolic process);GO:0003700(sequence-specific DNA binding transcription factor activity);GO:0005622(intracellular);GO:0005488(binding);GO:0009058(biosynthetic process);GO:0005515(protein binding)	NA
LOC_Os02g53160.1	Phosphotyrosine protein phosphatases superfamily protein	30	45	45	9	22	15	4.84972	5.82161	6.53485	1.29437	2.15485	1.86846	40	15.33	5.74	1.77	1.75609	up	5.3419e-07	5.96594e-05	yes	GO:0016787(hydrolase activity);GO:0008152(metabolic process);GO:0005575(cellular_component);GO:0009987(cellular process)	NA
LOC_Os02g22020.1	myb-like transcription factor family protein	42	41	38	8	9	4	3.37298	2.63501	2.74142	0.571577	0.437931	0.247526	40.33	7	2.92	0.42	2.85968	up	4.79801e-13	1.81565e-10	yes	GO:0003677(DNA binding);GO:0003700(sequence-specific DNA binding transcription factor activity);GO:0009058(biosynthetic process);GO:0006139(nucleobase-containing compound metabolic process)	NA
LOC_Os05g39230.2	UDP-glucose pyrophosphorylase 3	31.5	47	44.5	15.5	20.5	14	1.48946	1.77849	1.89019	0.652035	0.587315	0.510087	41	16.67	1.72	0.58	1.61535	up	1.11282e-06	0.000116598	yes	GO:0016740(transferase activity);GO:0009536(plastid);GO:0008152(metabolic process)	NA
LOC_Os04g43680.1	myb domain protein 15	41	45.5	37	17	21.5	27.5	4.5397	4.03171	3.68021	1.6746	1.44238	2.34624	41.17	22	4.08	1.82	1.20742	up	0.000117251	0.00686641	yes	GO:0009058(biosynthetic process);GO:0003700(sequence-specific DNA binding transcription factor activity);GO:0009628(response to abiotic stimulus);GO:0006950(response to stress);GO:0008150(biological_process);GO:0009719(response to endogenous stimulus);GO:0006139(nucleobase-containing compound metabolic process);GO:0003677(DNA binding)	NA
LOC_Os02g01300.1	Plant invertase/pectin methylesterase inhibitor superfamily protein	22	56	46	147	294	253	4.08513	8.32157	7.67305	24.284	33.0772	36.1993	41.33	231.33	6.69	31.19	-2.15873	down	9.2098e-12	2.94238e-09	yes	GO:0008152(metabolic process);GO:0005623(cell);GO:0030234(enzyme regulator activity);GO:0008150(biological_process);GO:0016787(hydrolase activity);GO:0004857(enzyme inhibitor activity);GO:0030599(pectinesterase activity)	NA
LOC_Os02g47390.1	NA	29.5	59.5	35	17.5	13	16.5	1.22649	1.97968	1.30719	0.647294	0.32748	0.528596	41.33	15.67	1.5	0.5	1.65321	up	1.64048e-05	0.00132658	yes	NA	NA
LOC_Os02g52210.2	RING/U-box superfamily protein	35.5	46	43.6667	18	29.5833	17.5	2.17671	2.25717	2.40519	0.981896	1.09905	0.826814	41.72	21.69	2.28	0.97	1.28629	up	6.42027e-05	0.00421284	yes	GO:0008150(biological_process);GO:0016020(membrane);GO:0007154(cell communication);GO:0009991(response to extracellular stimulus);GO:0006464(cellular protein modification process);GO:0003824(catalytic activity);GO:0009719(response to endogenous stimulus);GO:0005488(binding)	NA
LOC_Os07g41160.1	ABI five binding protein 2	25	52	49.5	8.75	12.5	10.5	2.00304	3.33418	3.56273	0.623704	0.606819	0.648241	42.17	10.58	2.97	0.63	2.33913	up	1.22257e-07	1.58312e-05	yes	GO:0005515(protein binding);GO:0005634(nucleus);GO:0009719(response to endogenous stimulus);GO:0006950(response to stress)	NA
LOC_Os07g06500.1	F-box/RNI-like superfamily protein	41	46	40	732	1021	754	2.17772	1.95529	1.90856	34.5899	32.8581	30.8593	42.33	835.67	2.01	32.77	-3.96462	down	2.76943e-90	5.39721e-86	yes	GO:0008150(biological_process);GO:0003674(molecular_function);GO:0005515(protein binding)	NA
LOC_Os01g29240.1	Protein of unknown function (DUF679)	39	53	35	86	173	131	4.96659	5.40137	4.00395	9.74343	13.3487	12.8547	42.33	130	4.79	11.98	-1.26177	down	4.80265e-08	6.73356e-06	yes	GO:0003674(molecular_function);GO:0008150(biological_process)	NA
LOC_Os10g32930.1	NA	27.5	54	48	8	13.5	22	13.9953	21.9927	21.9442	3.6221	4.16278	8.62721	43.17	14.5	19.31	5.47	1.86993	up	6.30587e-07	6.94305e-05	yes	NA	NA
LOC_Os01g03670.1	NAD(P)-binding Rossmann-fold superfamily protein	38	43	49	21	19	30	4.19064	3.79489	4.85423	2.06033	1.26955	2.54926	43.33	23.33	4.28	1.96	1.18268	up	8.14708e-05	0.00512817	yes	GO:0005488(binding);GO:0003824(catalytic activity);GO:0008152(metabolic process);GO:0009987(cellular process);GO:0007275(multicellular organismal development);GO:0016043(cellular component organization);GO:0009653(anatomical structure morphogenesis);GO:0005829(cytosol);GO:0009058(biosynthetic process);GO:0016491(oxidoreductase activity);GO:0003854(3-beta-hydroxy-delta5-steroid dehydrogenase activ…	NA
LOC_Os07g48830.1	galactinol synthase 2	45.1667	41.8333	44.1667	4.5	13	10.8333	4.24217	3.14432	3.72642	0.376013	0.739796	0.784024	43.72	9.44	3.7	0.63	2.62903	up	3.36467e-12	1.12089e-09	yes	GO:0016740(transferase activity);GO:0005575(cellular_component);GO:0005975(carbohydrate metabolic process);GO:0009628(response to abiotic stimulus);GO:0006950(response to stress);GO:0009987(cellular process);GO:0009058(biosynthetic process);GO:0016757(transferase activity, transferring glycosyl groups)	NA
LOC_Os02g06725.1	NA	46	37	50	22	28	28	2.33068	1.50024	2.27574	0.991671	0.85957	1.09315	44.33	26	2.04	0.98	1.10992	up	0.000283077	0.0141274	yes	NA	NA
LOC_Os02g33680.1	CYS, MET, PRO, and GLY protein 2	31.5	54.5	47.5	13.5	27.5	18	2.85137	3.94797	3.86246	1.08717	1.50825	1.25549	44.5	19.67	3.55	1.28	1.51288	up	2.67025e-06	0.000259547	yes	GO:0006464(cellular protein modification process);GO:0008150(biological_process);GO:0005488(binding);GO:0003824(catalytic activity);GO:0004842(ubiquitin-protein ligase activity);GO:0016567(protein ubiquitination);GO:0000151(ubiquitin ligase complex)	NA
LOC_Os06g11290.1	12-oxophytodienoate reductase 2	32.6667	54.55	47.4333	17.5	33.6833	18.9	3.06186	4.09176	3.99385	1.45928	1.91291	1.36502	44.88	23.36	3.72	1.58	1.28067	up	4.23716e-05	0.00290249	yes	GO:0006950(response to stress);GO:0006629(lipid metabolic process);GO:0005829(cytosol);GO:0008150(biological_process);GO:0009987(cellular process);GO:0003824(catalytic activity);GO:0007275(multicellular organismal development);GO:0008152(metabolic process);GO:0010181(FMN binding);GO:0016491(oxidoreductase activity);GO:0055114(oxidation-reduction process)	NA
LOC_Os01g46970.2	G-box binding factor 3	49	41	45.5	14	16.5	10	4.41221	2.95446	3.68043	1.12152	0.900207	0.693836	45.17	13.5	3.68	0.91	2.10334	up	7.33047e-10	1.58733e-07	yes	GO:0003677(DNA binding);GO:0003700(sequence-specific DNA binding transcription factor activity);GO:0009719(response to endogenous stimulus);GO:0005829(cytosol);GO:0006139(nucleobase-containing compound metabolic process);GO:0009058(biosynthetic process);GO:0043565(sequence-specific DNA binding);GO:0046983(protein dimerization activity);GO:0006355(regulation of transcription, DNA-dependent);GO:000…	NA
LOC_Os01g38980.2	calmodulin-binding family protein	42	56.5	38	22.5	30	28.5	2.41068	2.59522	1.9593	1.14893	1.0433	1.26047	45.5	27	2.32	1.15	1.0867	up	0.000260741	0.0132502	yes	GO:0005515(protein binding);GO:0006464(cellular protein modification process);GO:0009058(biosynthetic process)	NA
LOC_Os03g10050.1	serine acetyltransferase 2;1	38.5	52	46	25.5	22.5	26	3.81967	4.1286	4.09968	2.25074	1.35253	1.98763	45.5	24.67	4.02	1.86	1.15525	up	7.18466e-05	0.00465177	yes	GO:0006950(response to stress);GO:0005634(nucleus);GO:0007154(cell communication);GO:0008152(metabolic process);GO:0009536(plastid);GO:0005829(cytosol);GO:0016740(transferase activity);GO:0009628(response to abiotic stimulus);GO:0009991(response to extracellular stimulus);GO:0009001(serine O-acetyltransferase activity);GO:0006535(cysteine biosynthetic process from serine);GO:0005737(cytoplasm)	NA
LOC_Os03g60560.1	C2H2-type zinc finger family protein	23.5	57	56	11	18.5	14.5	3.49093	6.77614	7.47289	1.45374	1.66511	1.65973	45.5	14.67	5.91	1.59	1.99092	up	7.76737e-05	0.00494687	yes	GO:0003700(sequence-specific DNA binding transcription factor activity);GO:0003676(nucleic acid binding);GO:0005488(binding);GO:0006139(nucleobase-containing compound metabolic process);GO:0009058(biosynthetic process);GO:0008150(biological_process);GO:0005622(intracellular)	NA
LOC_Os04g52670.1	SAUR-like auxin-responsive protein family	21	61	55	88	146	140	2.70439	6.28658	6.36268	10.0821	11.392	13.8923	45.67	124.67	5.12	11.79	-1.1431	down	0.000237066	0.0123366	yes	GO:0003674(molecular_function);GO:0009719(response to endogenous stimulus)	NA
LOC_Os10g37760.1	RHOMBOID-like protein 3	40.5	52.5	44	13.5	19.5	19.8333	3.79091	3.93262	3.69972	1.1242	1.10591	1.43048	45.67	17.61	3.81	1.22	1.65788	up	2.46763e-07	2.98698e-05	yes	GO:0005575(cellular_component);GO:0016787(hydrolase activity);GO:0008152(metabolic process);GO:0004252(serine-type endopeptidase activity);GO:0016021(integral to membrane);GO:0006508(proteolysis)	NA
LOC_Os07g45074.1	Phosphatidylinositol 3- and 4-kinase family protein with FAT domain	52	44	42	12	25	27	2.27411	1.53991	1.65	0.466885	0.66244	0.909848	46	21.33	1.82	0.68	1.47987	up	4.78608e-06	0.000439969	yes	GO:0009987(cellular process);GO:0016740(transferase activity);GO:0005488(binding);GO:0005575(cellular_component);GO:0016301(kinase activity);GO:0008152(metabolic process)	NA
LOC_Os03g08850.1	auxin F-box protein 5	43	53	43	20	38	25	2.57007	2.53505	2.30872	1.06347	1.37612	1.15136	46.33	27.67	2.47	1.2	1.10704	up	0.000293634	0.0145982	yes	GO:0006464(cellular protein modification process);GO:0003824(catalytic activity)	NA
LOC_Os06g19170.1	Ankyrin repeat family protein	42.5	50.5	46.1667	12.5	25.5	12.1667	1.99654	1.89852	1.94825	0.522419	0.725817	0.44041	46.39	16.72	1.95	0.56	1.8527	up	3.62419e-08	5.2513e-06	yes	GO:0005575(cellular_component);GO:0008150(biological_process)	NA
LOC_Os10g35150.2	Protein of unknown function (DUF789)	45	47	49	25.5	32	20.5	4.60074	3.84546	4.50027	2.3194	1.98227	1.61498	47	26	4.32	1.97	1.1881	up	7.50645e-05	0.00480425	yes	GO:0008150(biological_process);GO:0003674(molecular_function);GO:0005575(cellular_component)	NA
LOC_Os07g02800.3	Homeodomain-like superfamily protein	31	55.3333	56	21	28.1667	28.8333	2.49104	3.55828	4.04235	1.50127	1.37136	1.7853	47.44	26	3.36	1.55	1.17072	up	6.32373e-05	0.00415649	yes	GO:0003677(DNA binding);GO:0006139(nucleobase-containing compound metabolic process);GO:0009058(biosynthetic process);GO:0003700(sequence-specific DNA binding transcription factor activity)	NA
LOC_Os02g52780.2	abscisic acid responsive elements-binding factor 2	56	43	44.5	9.5	12.5	11	5.39614	3.31587	3.85197	0.814402	0.729799	0.816741	47.83	11	4.19	0.79	2.45609	up	1.71103e-09	3.43768e-07	yes	GO:0009628(response to abiotic stimulus);GO:0019725(cellular homeostasis);GO:0007165(signal transduction);GO:0003677(DNA binding);GO:0005634(nucleus);GO:0009719(response to endogenous stimulus);GO:0006950(response to stress);GO:0009058(biosynthetic process);GO:0006139(nucleobase-containing compound metabolic process);GO:0005515(protein binding);GO:0003700(sequence-specific DNA binding transcripti…	NA
LOC_Os03g21040.2	hydroxyproline-rich glycoprotein family protein	41.5	60	42.6667	16.5833	27.3667	29.2333	2.78169	3.21845	2.56908	0.988901	1.11143	1.50986	48.06	24.39	2.86	1.2	1.31567	up	1.1394e-05	0.000959187	yes	GO:0008150(biological_process);GO:0003674(molecular_function);GO:0005575(cellular_component)	NA
LOC_Os07g04180.2	amino acid permease 6	43.5667	52.55	48.5667	145.45	186.094	132.25	2.9403	2.83821	2.94444	8.73314	7.60972	6.87748	48.23	154.6	2.91	7.74	-1.33682	down	2.45932e-09	4.75758e-07	yes	GO:0006810(transport);GO:0005215(transporter activity);GO:0009987(cellular process);GO:0005886(plasma membrane);GO:0006950(response to stress);GO:0009628(response to abiotic stimulus);GO:0016020(membrane)	NA
LOC_Os01g64000.3	Basic-leucine zipper (bZIP) transcription factor family protein	42.6667	54.1667	48.8333	18.8333	38.3333	28.6667	3.26981	3.32201	3.36185	1.28405	1.77996	1.69281	48.56	28.61	3.32	1.59	1.12502	up	0.000176899	0.00965684	yes	GO:0003700(sequence-specific DNA binding transcription factor activity);GO:0009628(response to abiotic stimulus);GO:0006950(response to stress);GO:0009791(post-embryonic development);GO:0005515(protein binding);GO:0008150(biological_process);GO:0000003(reproduction);GO:0009719(response to endogenous stimulus);GO:0006139(nucleobase-containing compound metabolic process);GO:0009058(biosynthetic pro…	NA
LOC_Os07g02800.2	Homeodomain-like superfamily protein	33	56.3333	57	20	32.1667	27.8333	2.87357	3.92561	4.45872	1.54938	1.69712	1.86754	48.78	26.67	3.75	1.7	1.19487	up	5.01693e-05	0.00341915	yes	GO:0003700(sequence-specific DNA binding transcription factor activity);GO:0006139(nucleobase-containing compound metabolic process);GO:0009058(biosynthetic process);GO:0003677(DNA binding)	NA
LOC_Os10g35150.1	Protein of unknown function (DUF789)	45	50	52	29.5	32	21.5	3.93096	3.49535	4.08053	2.2926	1.69369	1.44718	49	27.67	3.84	1.81	1.12268	up	0.000101082	0.00612733	yes	GO:0005575(cellular_component);GO:0008150(biological_process);GO:0003674(molecular_function)	NA
LOC_Os11g30500.1	HVA22 homologue E	52	58	37	14.3333	21	17	7.98353	7.12614	5.10294	1.95776	1.95348	2.01112	49	17.44	6.74	1.97	1.84152	up	9.6156e-09	1.60853e-06	yes	GO:0009628(response to abiotic stimulus);GO:0006950(response to stress);GO:0009719(response to endogenous stimulus);GO:0003674(molecular_function)	NA
LOC_Os01g46970.1	G-box binding factor 3	53	46	48.5	14	16.5	10	4.4927	3.1205	3.69318	1.0558	0.84745	0.653173	49.17	13.5	3.77	0.85	2.21386	up	4.01513e-11	1.15072e-08	yes	GO:0009719(response to endogenous stimulus);GO:0003700(sequence-specific DNA binding transcription factor activity);GO:0003677(DNA binding);GO:0005829(cytosol);GO:0009058(biosynthetic process);GO:0006139(nucleobase-containing compound metabolic process);GO:0043565(sequence-specific DNA binding);GO:0046983(protein dimerization activity);GO:0006355(regulation of transcription, DNA-dependent);GO:000…	NA
LOC_Os12g12140.1	NA	40	43.5	64	0	0	0	11.1715	9.7224	16.0567	0	0	0	49.17	0	12.32	0	inf	up	3.19111e-21	2.764e-18	yes	NA	NA
LOC_Os09g11460.2	Integrase-type DNA-binding superfamily protein	43.25	62.95	41.45	126.7	183.367	149.083	3.13446	3.65096	2.69854	8.16908	8.05184	8.32534	49.22	153.05	3.16	8.18	-1.3187	down	4.85182e-09	8.71471e-07	yes	GO:0008152(metabolic process);GO:0003700(sequence-specific DNA binding transcription factor activity);GO:0006139(nucleobase-containing compound metabolic process);GO:0009058(biosynthetic process);GO:0006950(response to stress);GO:0005634(nucleus);GO:0003677(DNA binding);GO:0006355(regulation of transcription, DNA-dependent)	NA
LOC_Os11g11940.1	NB-ARC domain-containing disease resistance protein	38	60	50	17	16	20	1.48804	1.88026	1.75885	0.592243	0.37962	0.603473	49.33	17.67	1.71	0.53	1.75996	up	1.13203e-08	1.87758e-06	yes	GO:0000166(nucleotide binding);GO:0008219(cell death);GO:0006950(response to stress);GO:0009607(response to biotic stimulus);GO:0005737(cytoplasm);GO:0005886(plasma membrane);GO:0043531(ADP binding);GO:0006915(apoptotic process);GO:0005524(ATP binding)	NA
LOC_Os01g62970.2	NA	33.1667	53.1667	62.1667	5.16667	7.33333	13.8333	4.21591	5.40833	7.09862	0.584278	0.564792	1.35492	49.5	8.78	5.57	0.83	2.80664	up	6.78897e-10	1.48659e-07	yes	GO:0003674(molecular_function);GO:0009536(plastid);GO:0008150(biological_process)	NA
LOC_Os12g08030.1	NA	51	54	45	19	31	31	3.57543	3.02961	2.83399	1.18504	1.3168	1.67462	50	27	3.15	1.39	1.2348	up	3.20172e-05	0.00228979	yes	NA	NA
LOC_Os01g28680.4	transducin family protein / WD-40 repeat family protein	56.2068	36.4154	57.8843	21.9692	22.9722	14.8775	3.7878	1.96389	3.50418	1.31714	0.937991	0.772547	50.17	19.94	3.09	1.01	1.66145	up	0.000211932	0.011193	yes	GO:0005622(intracellular);GO:0000166(nucleotide binding);GO:0008150(biological_process);GO:0005515(protein binding)	NA
LOC_Os05g03920.1	cysteine-rich RLK (RECEPTOR-like protein kinase) 2	40	58	53	14	22	16	2.36606	2.74554	2.81623	0.736739	0.788472	0.72926	50.33	17.33	2.64	0.75	1.87477	up	3.83068e-09	7.07624e-07	yes	GO:0016301(kinase activity);GO:0005575(cellular_component);GO:0008152(metabolic process);GO:0009987(cellular process);GO:0008150(biological_process);GO:0005886(plasma membrane);GO:0006464(cellular protein modification process);GO:0004672(protein kinase activity);GO:0005524(ATP binding);GO:0006468(protein phosphorylation)	NA
LOC_Os04g44500.1	GRAM domain-containing protein / ABA-responsive protein-related	35	59	57	10	17.5	18	4.32492	5.8344	6.32721	1.09933	1.31023	1.71387	50.33	15.17	5.5	1.37	2.04598	up	2.88575e-10	6.81685e-08	yes	GO:0003674(molecular_function);GO:0008150(biological_process);GO:0005575(cellular_component)	NA
LOC_Os05g39260.1	RING/U-box superfamily protein	46	66	40	94	178	140	4.82504	5.54015	3.76904	8.77185	11.3126	11.3154	50.67	137.33	4.71	10.47	-1.09091	down	1.13368e-06	0.000117833	yes	GO:0005488(binding)	NA
LOC_Os07g04180.1	amino acid permease 6	46.5667	55.55	51.5667	154.45	205.094	143.25	2.87323	2.74292	2.85819	8.47818	7.66737	6.81061	51.23	167.6	2.82	7.65	-1.36286	down	4.92916e-10	1.15044e-07	yes	GO:0006810(transport);GO:0006950(response to stress);GO:0009987(cellular process);GO:0005886(plasma membrane);GO:0009628(response to abiotic stimulus);GO:0016020(membrane);GO:0005215(transporter activity)	NA
LOC_Os01g61690.1	serine carboxypeptidase-like 27	50	52	52	29	38	26	3.03465	2.52567	2.8351	1.56587	1.3974	1.21593	51.33	31	2.8	1.39	1.06606	up	0.000201462	0.0107273	yes	GO:0005623(cell);GO:0019538(protein metabolic process);GO:0016787(hydrolase activity);GO:0004185(serine-type carboxypeptidase activity);GO:0006508(proteolysis)	ko00460(Cyanoamino acid metabolism)
LOC_Os05g39720.1	WRKY DNA-binding protein 33	54	57	44	7	10.5	15.5	3.26444	2.75756	2.38944	0.376473	0.384594	0.722011	51.67	11	2.8	0.49	2.5548	up	7.42412e-14	3.0784e-11	yes	GO:0009628(response to abiotic stimulus);GO:0006950(response to stress);GO:0009987(cellular process);GO:0009056(catabolic process);GO:0009058(biosynthetic process);GO:0005634(nucleus);GO:0009607(response to biotic stimulus);GO:0006139(nucleobase-containing compound metabolic process);GO:0019748(secondary metabolic process);GO:0003700(sequence-specific DNA binding transcription factor activity);GO…	NA
LOC_Os02g48860.1	Eukaryotic aspartyl protease family protein	55	52	50	26	30	34	3.82077	2.89085	3.12022	1.60687	1.26272	1.81997	52.33	30	3.28	1.56	1.12504	up	7.07379e-05	0.0045876	yes	GO:0016787(hydrolase activity);GO:0003677(DNA binding);GO:0019538(protein metabolic process);GO:0004190(aspartic-type endopeptidase activity);GO:0006508(proteolysis)	NA
LOC_Os09g04160.2	NA	44.5	51.5	62.5	19.5	18	20.5	2.28075	2.11232	2.87757	0.889145	0.55897	0.809596	52.83	19.33	2.42	0.75	1.73693	up	7.8024e-09	1.32801e-06	yes	GO:0003674(molecular_function)	NA
LOC_Os03g15230.1	Regulator of Vps4 activity in the MVB pathway protein	36	57	68	17	31	25	2.35222	2.98047	3.99128	0.988199	1.22726	1.25867	53.67	24.33	3.11	1.16	1.48494	up	2.42262e-05	0.00181241	yes	GO:0006950(response to stress)	NA
LOC_Os04g58180.1	Transducin/WD40 repeat-like superfamily protein	51.3333	62.1667	47.8333	15.5	35.8333	15.8333	2.32948	2.25762	1.94992	0.625764	0.985245	0.553641	53.78	22.39	2.18	0.72	1.63451	up	1.28524e-07	1.65329e-05	yes	GO:0005886(plasma membrane);GO:0004871(signal transducer activity);GO:0007165(signal transduction);GO:0005622(intracellular);GO:0005515(protein binding)	NA
LOC_Os09g04160.1	NA	45.5	53.5	63.5	19.5	18	20.5	2.93526	2.762	3.6799	1.11915	0.703568	1.01903	54.17	19.33	3.13	0.95	1.79099	up	2.03328e-09	3.96256e-07	yes	GO:0003674(molecular_function)	NA
LOC_Os03g02550.1	phloem protein 2-A13	44	66.3333	53.6667	33	29.3333	30	3.48271	4.20176	3.8159	2.3238	1.40678	1.82971	54.67	30.78	3.83	1.85	1.11089	up	3.5188e-05	0.00248916	yes	GO:0005515(protein binding);GO:0006464(cellular protein modification process);GO:0006950(response to stress);GO:0030246(carbohydrate binding);GO:0009058(biosynthetic process)	NA
LOC_Os10g37760.2	RHOMBOID-like protein 3	51.5	59.5	53	17.5	21.5	26.8333	5.31273	4.91204	4.9115	1.60608	1.34384	2.13296	54.67	21.94	5.05	1.69	1.61491	up	4.07741e-08	5.82143e-06	yes	GO:0016787(hydrolase activity);GO:0008152(metabolic process);GO:0005575(cellular_component);GO:0005794(Golgi apparatus);GO:0004252(serine-type endopeptidase activity);GO:0016021(integral to membrane);GO:0006508(proteolysis)	NA
LOC_Os01g68570.1	NA	49	53	62	16	21	29	8.06351	6.97973	9.16531	2.34244	2.09385	3.67725	54.67	22	8.07	2.7	1.63378	up	3.60072e-08	5.23823e-06	yes	GO:0005575(cellular_component);GO:0003674(molecular_function);GO:0009628(response to abiotic stimulus)	NA
LOC_Os01g64000.1	Basic-leucine zipper (bZIP) transcription factor family protein	49.6667	64.1667	53.8333	21.8333	43.3333	35.6667	4.13364	4.27377	4.02482	1.61662	2.18518	2.28732	55.89	33.61	4.14	2.03	1.08929	up	0.00011134	0.00661537	yes	GO:0009791(post-embryonic development);GO:0003700(sequence-specific DNA binding transcription factor activity);GO:0009628(response to abiotic stimulus);GO:0006950(response to stress);GO:0005515(protein binding);GO:0008150(biological_process);GO:0000003(reproduction);GO:0009719(response to endogenous stimulus);GO:0006139(nucleobase-containing compound metabolic process);GO:0009058(biosynthetic pro…	NA
LOC_Os02g27130.1	calcium-dependent lipid-binding family protein	53	49	66	25	33	23	2.06835	1.53031	2.31377	0.867978	0.780299	0.691629	56	27	1.97	0.78	1.39675	up	1.36725e-06	0.000139506	yes	GO:0008289(lipid binding);GO:0005575(cellular_component);GO:0007165(signal transduction);GO:0009536(plastid)	NA
LOC_Os03g11560.1	digalactosyl diacylglycerol deficient 2	48	67	54	36	41	23	3.52142	3.93356	3.55875	2.34963	1.82246	1.30017	56.33	33.33	3.67	1.82	1.06975	up	7.99916e-05	0.00505322	yes	GO:0016740(transferase activity);GO:0009536(plastid);GO:0006629(lipid metabolic process);GO:0009058(biosynthetic process);GO:0009991(response to extracellular stimulus);GO:0009987(cellular process);GO:0008152(metabolic process);GO:0016020(membrane);GO:0007154(cell communication);GO:0006950(response to stress)	ko00561(Glycerolipid metabolism)
LOC_Os11g12330.1	NB-ARC domain-containing disease resistance protein	59.3333	55.6667	55.6667	33	29.3333	32.6667	2.40499	1.8057	2.02692	1.19001	0.720402	1.02027	56.89	31.67	2.08	0.98	1.14742	up	2.18789e-05	0.00165909	yes	GO:0006950(response to stress);GO:0008219(cell death);GO:0005515(protein binding);GO:0005886(plasma membrane);GO:0000166(nucleotide binding);GO:0043531(ADP binding);GO:0006915(apoptotic process);GO:0005524(ATP binding)	NA
LOC_Os09g16760.1	Ankyrin repeat family protein	62	54	55	35	37	32	3.35012	2.33505	2.66968	1.68251	1.21135	1.33234	57	34.67	2.78	1.41	1.04106	up	0.000126768	0.00730921	yes	GO:0008150(biological_process)	NA
LOC_Os09g31120.1	RmlC-like cupins superfamily protein	51	69	51	9	12	10	4.70326	5.09228	4.22499	0.738399	0.670514	0.7106	57	10.33	4.67	0.71	2.78522	up	1.78838e-16	1.07239e-13	yes	GO:0005575(cellular_component);GO:0008150(biological_process);GO:0005515(protein binding)	NA
LOC_Os10g14180.9	2-oxoglutarate (2OG) and Fe(II)-dependent oxygenase superfamily protein	58.0944	58.0567	56.8817	22.2947	32.8447	23.3853	1.11662	0.89301	0.982132	0.381233	0.382502	0.346345	57.68	26.17	1	0.37	1.50155	up	2.40758e-07	2.9417e-05	yes	GO:0007275(multicellular organismal development);GO:0005575(cellular_component);GO:0008152(metabolic process);GO:0003824(catalytic activity);GO:0016491(oxidoreductase activity);GO:0016706(oxidoreductase activity, acting on paired donors, with incorporation or reduction of molecular oxygen, 2-oxoglutarate as one donor, and incorporation of one atom each of oxygen into both donors);GO:0055114(oxida…	NA
LOC_Os03g03900.1	Plant regulator RWP-RK family protein	49.5179	69.8012	54.5357	30.2333	27.75	26.625	1.7687	1.99522	1.74985	0.960724	0.600556	0.732789	57.95	28.2	1.84	0.76	1.32796	up	1.09667e-06	0.000115215	yes	GO:0003700(sequence-specific DNA binding transcription factor activity);GO:0008150(biological_process);GO:0009058(biosynthetic process);GO:0006139(nucleobase-containing compound metabolic process);GO:0005515(protein binding)	NA
LOC_Os02g28220.1	HXXXD-type acyl-transferase family protein	51.0833	58.9833	63.8333	22.6667	30.9333	29.7333	3.85888	3.56571	4.33169	1.52331	1.41582	1.7307	57.97	27.78	3.92	1.56	1.37864	up	1.01367e-06	0.000107951	yes	GO:0019748(secondary metabolic process);GO:0005575(cellular_component);GO:0008152(metabolic process);GO:0016740(transferase activity);GO:0009058(biosynthetic process);GO:0009987(cellular process);GO:0016747(transferase activity, transferring acyl groups other than amino-acyl groups)	NA
LOC_Os06g13720.1	Thiamin diphosphate-binding fold (THDP-binding) superfamily protein	58	67	51	23	42	44	4.71302	4.35693	3.72279	1.66272	2.06785	2.75499	58.67	36.33	4.26	2.16	1.0386	up	0.000149435	0.00835658	yes	GO:0005488(binding);GO:0003824(catalytic activity);GO:0005739(mitochondrion);GO:0009628(response to abiotic stimulus);GO:0006950(response to stress);GO:0005829(cytosol);GO:0008152(metabolic process);GO:0005634(nucleus);GO:0016624(oxidoreductase activity, acting on the aldehyde or oxo group of donors, disulfide as acceptor);GO:0030976(thiamine pyrophosphate binding)	NA
LOC_Os03g51030.2	phytochrome A	62.5	62	51.6667	433	596.667	456.833	2.11476	1.67883	1.57043	13.0344	12.2324	11.9107	58.72	495.5	1.79	12.39	-2.72705	down	1.32286e-45	3.43741e-42	yes	GO:0009058(biosynthetic process);GO:0005654(nucleoplasm);GO:0008150(biological_process);GO:0004871(signal transducer activity);GO:0007165(signal transduction);GO:0005634(nucleus);GO:0005515(protein binding);GO:0006464(cellular protein modification process);GO:0004872(receptor activity);GO:0009628(response to abiotic stimulus);GO:0009606(tropism);GO:0009605(response to external stimulus);GO:000613…	ko04712(Circadian rhythm - plant)
LOC_Os03g51030.1	phytochrome A	62.5	62	52.1667	463.5	637.667	484.333	2.11476	1.67883	1.58563	13.9525	13.073	12.6277	58.89	528.5	1.79	13.22	-2.81896	down	5.88109e-49	2.29227e-45	yes	GO:0007165(signal transduction);GO:0009628(response to abiotic stimulus);GO:0004872(receptor activity);GO:0004871(signal transducer activity);GO:0009058(biosynthetic process);GO:0006139(nucleobase-containing compound metabolic process);GO:0005737(cytoplasm);GO:0016301(kinase activity);GO:0009605(response to external stimulus);GO:0005515(protein binding);GO:0005654(nucleoplasm);GO:0008150(biologic…	ko04712(Circadian rhythm - plant)
LOC_Os03g51030.3	phytochrome A	63	62	54.1667	463.5	639.667	485.833	2.13906	1.68464	1.65212	14.0007	13.1593	12.7106	59.72	529.67	1.83	13.29	-2.80616	down	1.0938e-48	3.87574e-45	yes	GO:0007165(signal transduction);GO:0009628(response to abiotic stimulus);GO:0004872(receptor activity);GO:0004871(signal transducer activity);GO:0009058(biosynthetic process);GO:0006139(nucleobase-containing compound metabolic process);GO:0005737(cytoplasm);GO:0016301(kinase activity);GO:0009605(response to external stimulus);GO:0005515(protein binding);GO:0005654(nucleoplasm);GO:0008150(biologic…	ko04712(Circadian rhythm - plant)
LOC_Os10g40650.1	Polynucleotidyl transferase, ribonuclease H-like superfamily protein	46	77	56.5	21.5	35.5	27	3.23646	4.33548	3.57099	1.34577	1.51335	1.46377	59.83	28	3.71	1.44	1.40542	up	5.38341e-07	5.99511e-05	yes	GO:0005623(cell);GO:0016787(hydrolase activity);GO:0003676(nucleic acid binding);GO:0005737(cytoplasm);GO:0009987(cellular process);GO:0006950(response to stress);GO:0006259(DNA metabolic process);GO:0006139(nucleobase-containing compound metabolic process);GO:0016788(hydrolase activity, acting on ester bonds);GO:0006281(DNA repair);GO:0006310(DNA recombination);GO:0006974(response to DNA damage …	NA
LOC_Os09g11460.1	Integrase-type DNA-binding superfamily protein	50.25	79.95	49.45	133.7	195.367	160.083	4.93905	6.28869	4.36618	11.6912	11.6347	12.1241	59.88	163.05	5.2	11.82	-1.13018	down	2.2406e-07	2.77244e-05	yes	GO:0009058(biosynthetic process);GO:0006139(nucleobase-containing compound metabolic process);GO:0003700(sequence-specific DNA binding transcription factor activity);GO:0006950(response to stress);GO:0008152(metabolic process);GO:0003677(DNA binding);GO:0005634(nucleus);GO:0006355(regulation of transcription, DNA-dependent)	NA
LOC_Os04g59330.1	NA	64	55	61	143	178	158	6.00284	4.12833	5.13966	11.9325	10.1157	11.4191	60	159.67	5.09	11.16	-1.07391	down	5.23986e-07	5.86879e-05	yes	GO:0008150(biological_process);GO:0005886(plasma membrane);GO:0003674(molecular_function)	NA
LOC_Os05g41590.1	6-phosphogluconate dehydrogenase family protein	55	59.9167	66.3333	34.3333	33.1667	37.6667	3.58855	3.12852	3.8879	1.99293	1.31116	1.8937	60.42	35.06	3.53	1.73	1.0863	up	3.52954e-05	0.00249223	yes	GO:0005737(cytoplasm);GO:0003824(catalytic activity);GO:0009628(response to abiotic stimulus);GO:0006950(response to stress);GO:0008152(metabolic process);GO:0000166(nucleotide binding);GO:0005829(cytosol);GO:0009987(cellular process);GO:0005975(carbohydrate metabolic process);GO:0016616(oxidoreductase activity, acting on the CH-OH group of donors, NAD or NADP as acceptor);GO:0051287(NAD binding)…	NA
LOC_Os02g35180.1	response regulator 3	36	82	67	155	205	157	2.91842	5.31978	4.87918	11.1788	10.0693	9.80712	61.67	172.33	4.37	10.35	-1.18245	down	6.78854e-08	9.25165e-06	yes	GO:0009058(biosynthetic process);GO:0008150(biological_process);GO:0007165(signal transduction);GO:0005515(protein binding);GO:0009719(response to endogenous stimulus);GO:0004871(signal transducer activity);GO:0005634(nucleus);GO:0006139(nucleobase-containing compound metabolic process);GO:0000156(two-component response regulator activity);GO:0000160(two-component signal transduction system (phos…	NA
LOC_Os02g42585.1	Integrase-type DNA-binding superfamily protein	69.7833	71.8	45.7333	7.03333	14.1333	15.8429	4.36651	3.59535	2.57065	0.391529	0.535828	0.763858	62.44	12.34	3.51	0.56	2.70133	up	2.0773e-10	5.02901e-08	yes	GO:0006139(nucleobase-containing compound metabolic process);GO:0003677(DNA binding);GO:0005634(nucleus);GO:0009058(biosynthetic process);GO:0003700(sequence-specific DNA binding transcription factor activity);GO:0005737(cytoplasm);GO:0006355(regulation of transcription, DNA-dependent)	NA
LOC_Os07g14310.1	Protein of unknown function (DUF789)	41	77	72	30	54	36	3.09208	4.6472	4.87782	2.01283	2.46751	2.09202	63.33	40	4.21	2.19	1.00279	up	0.000250177	0.0128136	yes	GO:0008150(biological_process);GO:0003674(molecular_function)	NA
LOC_Os02g51930.1	UDP-Glycosyltransferase superfamily protein	51	66.3333	73.3333	11.3333	18	27	4.00678	4.17053	5.17552	0.792141	0.856832	1.6345	63.56	18.78	4.45	1.09	2.08617	up	2.15271e-12	7.3602e-10	yes	GO:0005575(cellular_component);GO:0016740(transferase activity);GO:0008152(metabolic process);GO:0016758(transferase activity, transferring hexosyl groups)	NA
LOC_Os05g38040.1	NA	44.3333	71	76.8333	19.5	34	26	5.42457	6.95229	8.44524	2.1227	2.52065	2.45135	64.06	26.5	6.94	2.36	1.60151	up	8.02444e-08	1.08224e-05	yes	GO:0008150(biological_process);GO:0003674(molecular_function);GO:0009536(plastid)	NA
LOC_Os01g46400.1	TRICHOME BIREFRINGENCE-LIKE 19	46	75	72	32	44	44	3.57108	4.65948	5.02113	2.2101	2.06963	2.63203	64.33	40	4.42	2.3	0.998177	up	9.50658e-05	0.00582607	yes	GO:0005623(cell);GO:0008150(biological_process)	NA
LOC_Os02g08440.4	WRKY DNA-binding protein 40	45.0333	78	70	16.25	31.0833	23	4.71286	6.53249	6.58075	1.51295	1.97095	1.8547	64.34	23.44	5.94	1.78	1.80831	up	3.42196e-10	8.03481e-08	yes	GO:0006950(response to stress);GO:0005634(nucleus);GO:0009058(biosynthetic process);GO:0005515(protein binding);GO:0008150(biological_process);GO:0009607(response to biotic stimulus);GO:0003700(sequence-specific DNA binding transcription factor activity);GO:0006139(nucleobase-containing compound metabolic process);GO:0043565(sequence-specific DNA binding);GO:0006355(regulation of transcription, D…	NA
LOC_Os02g51110.1	NOD26-like intrinsic protein 4;2	68	60	66	17	25	23	6.16346	4.35212	5.37387	1.37083	1.37295	1.60635	64.67	21.67	5.3	1.45	1.92724	up	3.99462e-11	1.15072e-08	yes	GO:0006810(transport);GO:0016020(membrane);GO:0009987(cellular process);GO:0005215(transporter activity)	NA
LOC_Os11g41410.1	NA	59	73.5	62	25	41.5	24	5.47779	5.46103	5.17097	2.06497	2.33453	1.71696	64.83	30.17	5.37	2.04	1.45541	up	1.51633e-07	1.90038e-05	yes	NA	NA
LOC_Os10g14180.2	2-oxoglutarate (2OG) and Fe(II)-dependent oxygenase superfamily protein	63.0944	67.0567	64.8817	28.2947	41.8447	29.3853	1.19434	1.01581	1.10329	0.476499	0.479929	0.428613	65.01	33.17	1.1	0.46	1.32737	up	1.09625e-06	0.000115215	yes	GO:0007275(multicellular organismal development);GO:0005575(cellular_component);GO:0008152(metabolic process);GO:0003824(catalytic activity);GO:0016491(oxidoreductase activity);GO:0016706(oxidoreductase activity, acting on paired donors, with incorporation or reduction of molecular oxygen, 2-oxoglutarate as one donor, and incorporation of one atom each of oxygen into both donors);GO:0055114(oxida…	NA
LOC_Os01g41900.2	myb-like transcription factor family protein	52	71.75	71.75	24	37	25.75	4.46858	4.93427	5.5388	1.83484	1.92649	1.70506	65.17	28.92	4.98	1.82	1.51048	up	4.28369e-08	6.09363e-06	yes	GO:0006139(nucleobase-containing compound metabolic process);GO:0009719(response to endogenous stimulus);GO:0003700(sequence-specific DNA binding transcription factor activity);GO:0003677(DNA binding);GO:0009058(biosynthetic process);GO:0009628(response to abiotic stimulus);GO:0006950(response to stress);GO:0008150(biological_process)	NA
LOC_Os02g57460.1	RING/U-box superfamily protein	58	71	67	25	64	38	4.90746	4.80752	5.0925	1.88187	3.28101	2.47747	65.33	42.33	4.94	2.55	1.01705	up	0.000196787	0.0105401	yes	GO:0005488(binding)	NA
LOC_Os03g44380.1	nine-cis-epoxycarotenoid dioxygenase 3	69	73.5	60.5	15	9	11	3.54969	3.02596	2.79591	0.686518	0.280531	0.436044	67.67	11.67	3.12	0.47	2.7952	up	2.96158e-19	2.30867e-16	yes	GO:0006950(response to stress);GO:0009628(response to abiotic stimulus);GO:0009536(plastid);GO:0006629(lipid metabolic process);GO:0009987(cellular process);GO:0008152(metabolic process);GO:0009058(biosynthetic process);GO:0016020(membrane);GO:0009579(thylakoid);GO:0003824(catalytic activity)	ko00906(Carotenoid biosynthesis)
LOC_Os05g38040.2	NA	45.8333	75.5	82.3333	21.5	37	28	5.62313	7.41273	9.07402	2.34669	2.75041	2.64698	67.89	28.83	7.37	2.58	1.5664	up	3.00917e-07	3.5868e-05	yes	GO:0008150(biological_process);GO:0009536(plastid);GO:0003674(molecular_function)	NA
LOC_Os11g11920.1	HOPZ-ACTIVATED RESISTANCE 1	69	70	65	21	37	25	2.40396	1.95169	2.03432	0.650904	0.781048	0.671142	68	27.67	2.13	0.7	1.66373	up	2.92917e-09	5.48895e-07	yes	GO:0008219(cell death);GO:0005515(protein binding);GO:0005886(plasma membrane);GO:0006950(response to stress);GO:0000166(nucleotide binding);GO:0043531(ADP binding);GO:0006915(apoptotic process);GO:0005524(ATP binding)	NA
LOC_Os01g53430.1	UDP-glucosyl transferase 88A1	73	67	65.25	26	38	36.2	5.56651	4.08855	4.46959	1.76382	1.75567	2.12699	68.42	33.4	4.71	1.88	1.38225	up	2.665e-07	3.20598e-05	yes	GO:0008152(metabolic process);GO:0016740(transferase activity);GO:0005829(cytosol);GO:0016758(transferase activity, transferring hexosyl groups)	NA
LOC_Os11g45850.1	WRKY DNA-binding protein 4	53	100	53	159	274	210	7.50017	11.3248	6.7375	20.0176	23.4933	22.8987	68.67	214.33	8.52	22.14	-1.31612	down	1.64525e-10	4.03314e-08	yes	GO:0003700(sequence-specific DNA binding transcription factor activity);GO:0006139(nucleobase-containing compound metabolic process);GO:0009058(biosynthetic process);GO:0003677(DNA binding);GO:0043565(sequence-specific DNA binding);GO:0006355(regulation of transcription, DNA-dependent)	NA
LOC_Os12g02440.3	WRKY DNA-binding protein 46	68.5333	68.85	68.9	38.6	47.1	36.6	2.93276	2.35783	2.64863	1.46954	1.22122	1.20685	68.76	40.77	2.65	1.3	1.08095	up	2.40804e-05	0.00180845	yes	GO:0003700(sequence-specific DNA binding transcription factor activity);GO:0006139(nucleobase-containing compound metabolic process);GO:0009058(biosynthetic process);GO:0005730(nucleolus);GO:0008150(biological_process);GO:0043565(sequence-specific DNA binding);GO:0006355(regulation of transcription, DNA-dependent)	NA
LOC_Os01g62970.1	NA	53.1667	69.1667	85.1667	6.16667	10.3333	15.8333	5.38759	5.60901	7.75268	0.555937	0.634445	1.2363	69.17	10.78	6.25	0.81	3.01625	up	1.26227e-15	6.92952e-13	yes	GO:0009536(plastid);GO:0003674(molecular_function);GO:0008150(biological_process)	NA
LOC_Os01g41900.1	myb-like transcription factor family protein	56	79.75	75.75	25	40	29.75	4.80331	5.47416	5.83663	1.90771	2.07879	1.96624	70.5	31.58	5.37	1.98	1.49646	up	2.20818e-08	3.40191e-06	yes	GO:0003677(DNA binding);GO:0009628(response to abiotic stimulus);GO:0008150(biological_process);GO:0009719(response to endogenous stimulus);GO:0006139(nucleobase-containing compound metabolic process);GO:0009058(biosynthetic process);GO:0003700(sequence-specific DNA binding transcription factor activity);GO:0006950(response to stress)	NA
LOC_Os05g46040.1	homology to ABI1	56.8333	79	79	29.5	50.3333	43	5.31976	5.91766	6.64268	2.45658	2.85458	3.10137	71.61	40.94	5.96	2.8	1.14498	up	7.77024e-06	0.000682118	yes	GO:0005515(protein binding);GO:0005623(cell);GO:0016787(hydrolase activity);GO:0009987(cellular process);GO:0008152(metabolic process);GO:0006464(cellular protein modification process);GO:0003824(catalytic activity)	NA
LOC_Os02g08440.2	WRKY DNA-binding protein 40	47.0333	88.3333	80.6667	17.5833	34.0833	25.6667	3.5258	5.29921	5.43217	1.17266	1.54808	1.48258	72.01	25.78	4.75	1.4	1.80865	up	1.41446e-08	2.29714e-06	yes	GO:0005515(protein binding);GO:0003700(sequence-specific DNA binding transcription factor activity);GO:0009607(response to biotic stimulus);GO:0006950(response to stress);GO:0006139(nucleobase-containing compound metabolic process);GO:0009058(biosynthetic process);GO:0005634(nucleus);GO:0008150(biological_process);GO:0043565(sequence-specific DNA binding);GO:0006355(regulation of transcription, D…	NA
LOC_Os02g08440.1	WRKY DNA-binding protein 40	47.5333	91.3333	83.6667	17.5833	34.5833	26.1667	3.48161	5.3536	5.50506	1.14578	1.53478	1.47682	74.18	26.11	4.78	1.39	1.83905	up	2.69031e-08	4.0961e-06	yes	GO:0009058(biosynthetic process);GO:0005515(protein binding);GO:0006950(response to stress);GO:0009607(response to biotic stimulus);GO:0005634(nucleus);GO:0003700(sequence-specific DNA binding transcription factor activity);GO:0008150(biological_process);GO:0006139(nucleobase-containing compound metabolic process);GO:0043565(sequence-specific DNA binding);GO:0006355(regulation of transcription, D…	NA
LOC_Os08g34580.2	trehalose-phosphatase/synthase 9	67.5	84.7357	71.75	27.25	30.8429	32.75	3.9519	3.97011	3.77356	1.41935	1.09409	1.47744	74.66	30.28	3.9	1.33	1.61448	up	6.60641e-10	1.46306e-07	yes	GO:0016787(hydrolase activity);GO:0016740(transferase activity);GO:0009058(biosynthetic process);GO:0005975(carbohydrate metabolic process);GO:0009987(cellular process);GO:0008152(metabolic process);GO:0003824(catalytic activity);GO:0005992(trehalose biosynthetic process)	NA
LOC_Os02g08440.3	WRKY DNA-binding protein 40	47.2	93.3333	84.6667	17.5833	34.25	29.1667	3.26407	5.16521	5.25965	1.08178	1.43508	1.55418	75.07	27	4.56	1.36	1.80699	up	3.04407e-07	3.61734e-05	yes	GO:0003700(sequence-specific DNA binding transcription factor activity);GO:0006950(response to stress);GO:0005515(protein binding);GO:0008150(biological_process);GO:0009607(response to biotic stimulus);GO:0006139(nucleobase-containing compound metabolic process);GO:0009058(biosynthetic process);GO:0005634(nucleus);GO:0043565(sequence-specific DNA binding);GO:0006355(regulation of transcription, D…	NA
LOC_Os07g29290.1	expansin-like A1	62	99	73	135	253	221	5.27514	6.74081	5.57946	10.2187	13.0425	14.4888	78	203	5.87	12.58	-1.04094	down	1.62343e-06	0.000163083	yes	GO:0009987(cellular process);GO:0016043(cellular component organization);GO:0016049(cell growth);GO:0005576(extracellular region);GO:0009653(anatomical structure morphogenesis);GO:0008150(biological_process);GO:0005623(cell)	NA
LOC_Os03g05750.1	Heavy metal transport/detoxification superfamily protein	67	101	69	38	60	51	5.89775	7.11488	5.45617	2.97588	3.20008	3.45922	79	49.67	6.16	3.21	0.998716	up	3.57723e-05	0.00251678	yes	GO:0005488(binding);GO:0005575(cellular_component);GO:0006810(transport);GO:0046872(metal ion binding);GO:0030001(metal ion transport)	NA
LOC_Os12g31810.1	CYCLIN A2;3	85	73	79	37	50	32	5.6288	3.8686	4.69949	2.17981	2.00616	1.63284	79	39.67	4.73	1.94	1.34639	up	1.33979e-07	1.70102e-05	yes	GO:0008152(metabolic process);GO:0030234(enzyme regulator activity);GO:0005634(nucleus);GO:0007049(cell cycle);GO:0009987(cellular process)	ko04110(Cell cycle);ko04914(Progesterone-mediated oocyte maturation)
LOC_Os01g05289.1	NA	71.5	89	76.5	27	50	34	10.2877	10.2479	9.88781	3.45617	4.35893	3.76953	79	37	10.14	3.86	1.4543	up	2.01365e-08	3.17758e-06	yes	NA	NA
LOC_Os03g63074.1	purple acid phosphatase 15	68.5	91.8333	77	24	26.6667	28	2.42029	2.59664	2.44396	0.754411	0.570879	0.76231	79.11	26.22	2.49	0.7	1.88827	up	1.0321e-12	3.72484e-10	yes	GO:0008152(metabolic process);GO:0009987(cellular process);GO:0009856(pollination);GO:0009791(post-embryonic development);GO:0016787(hydrolase activity);GO:0005623(cell);GO:0016740(transferase activity);GO:0030170(pyridoxal phosphate binding);GO:0009058(biosynthetic process);GO:0003824(catalytic activity)	NA
LOC_Os03g63074.2	purple acid phosphatase 15	68.5	91.8333	77	24	27.1667	28	2.25341	2.4176	2.27546	0.702395	0.541483	0.709749	79.11	26.39	2.32	0.65	1.88827	up	1.0321e-12	3.72484e-10	yes	GO:0009791(post-embryonic development);GO:0016787(hydrolase activity);GO:0008152(metabolic process);GO:0009987(cellular process);GO:0009856(pollination);GO:0005623(cell);GO:0016740(transferase activity);GO:0030170(pyridoxal phosphate binding);GO:0009058(biosynthetic process);GO:0003824(catalytic activity)	NA
LOC_Os07g43604.1	NA	78.5	77.5	82	29.5	40.5	24	5.3399	4.2189	5.01077	1.78528	1.66923	1.25797	79.33	31.33	4.86	1.57	1.68495	up	1.50328e-10	3.75597e-08	yes	NA	NA
LOC_Os01g59180.1	F-box family protein	60	92	87	33	65	48	2.54697	3.12532	3.31756	1.24625	1.6718	1.57004	79.67	48.67	3	1.5	1.06339	up	1.72292e-05	0.00138463	yes	GO:0008150(biological_process);GO:0003674(molecular_function);GO:0005515(protein binding)	NA
LOC_Os05g46760.1	mitogen-activated protein kinase kinase kinase 15	69.25	97.5	79	29	39.25	42.5	6.70582	7.55564	6.87206	2.49833	2.30287	3.17116	81.92	36.92	7.04	2.66	1.47533	up	3.54655e-09	6.58257e-07	yes	GO:0008152(metabolic process);GO:0009987(cellular process);GO:0016301(kinase activity);GO:0006464(cellular protein modification process);GO:0004672(protein kinase activity);GO:0005524(ATP binding);GO:0006468(protein phosphorylation)	NA
LOC_Os09g27330.1	NA	35	127.5	84	7	14.5	20	6.4468	18.7941	13.899	1.14708	1.61824	2.83859	82.17	13.83	13.05	1.87	2.88063	up	0.000257056	0.0131314	yes	GO:0006950(response to stress);GO:0005623(cell);GO:0003674(molecular_function)	NA
LOC_Os02g40340.1	NA	95.5	72.5	80	37	48.5	40.5	7.54169	4.58182	5.67522	2.59948	2.32063	2.46443	82.67	42	5.93	2.46	1.33858	up	3.31556e-05	0.00236254	yes	GO:0030598(rRNA N-glycosylase activity);GO:0017148(negative regulation of translation)	NA
LOC_Os01g52260.1	serine acetyltransferase 1;1	60	98	91.5	27.3333	62	59.3333	5.8389	7.63204	7.99887	2.36642	3.6557	4.44913	83.17	49.56	7.16	3.49	1.1065	up	2.04138e-05	0.001585	yes	GO:0008152(metabolic process);GO:0005829(cytosol);GO:0016740(transferase activity);GO:0009987(cellular process);GO:0009058(biosynthetic process);GO:0009001(serine O-acetyltransferase activity);GO:0006535(cysteine biosynthetic process from serine);GO:0005737(cytoplasm)	ko00270(Cysteine and methionine metabolism);ko00920(Sulfur metabolism)
LOC_Os12g13910.1	NA	56	108	91	6	21	20	4.90121	7.56438	7.15457	0.467182	1.11361	1.34878	85	15.67	6.54	0.98	2.80473	up	4.11804e-13	1.58919e-10	yes	GO:0008150(biological_process);GO:0003674(molecular_function);GO:0005575(cellular_component)	NA
LOC_Os01g46570.2	CTP synthase family protein	91.3	91.8333	73.7667	51.4667	60.7	48.9	5.60314	4.5102	4.06676	2.81	2.25708	2.31242	85.63	53.69	4.73	2.46	1.0031	up	2.06325e-05	0.00159246	yes	GO:0008152(metabolic process);GO:0008150(biological_process);GO:0009790(embryo development);GO:0003824(catalytic activity);GO:0009791(post-embryonic development);GO:0000003(reproduction);GO:0005829(cytosol);GO:0003883(CTP synthase activity);GO:0006221(pyrimidine nucleotide biosynthetic process);GO:0016787(hydrolase activity);GO:0006541(glutamine metabolic process)	NA
LOC_Os09g27830.3	PDI-like 2-2	89.6667	83.8333	84.1667	50.8333	64.5	45.6667	8.46804	6.33582	7.14035	4.27091	3.69071	3.32313	85.89	53.67	7.31	3.76	1.01213	up	2.13141e-05	0.00162575	yes	GO:0003824(catalytic activity);GO:0005618(cell wall);GO:0008152(metabolic process);GO:0006950(response to stress);GO:0009987(cellular process);GO:0045454(cell redox homeostasis)	NA
LOC_Os01g28680.9	transducin family protein / WD-40 repeat family protein	102.045	84.0904	76.8546	37.8144	38.4008	30.437	3.5761	2.3583	2.41944	1.17895	0.815373	0.821896	87.66	35.55	2.78	0.94	1.63405	up	1.14316e-06	0.000118502	yes	GO:0005622(intracellular);GO:0008150(biological_process);GO:0000166(nucleotide binding);GO:0005515(protein binding)	NA
LOC_Os08g37660.1	early nodulin-like protein 17	73	101	90	31	34	32	8.95611	9.91637	9.91897	3.38359	2.5274	3.02513	88	32.33	9.6	2.98	1.74652	up	3.20455e-12	1.07676e-09	yes	GO:0003674(molecular_function);GO:0005488(binding);GO:0016020(membrane);GO:0005507(copper ion binding);GO:0009055(electron carrier activity)	NA
LOC_Os01g68650.1	Protein of unknown function (DUF506)	48	117	104	10	30	21	5.87322	11.4566	11.4313	1.08857	2.2241	1.97994	89.67	20.33	9.59	1.76	2.5053	up	3.2787e-06	0.000309428	yes	GO:0005575(cellular_component);GO:0008150(biological_process);GO:0003674(molecular_function)	NA
LOC_Os02g40340.2	NA	102.5	78.5	90	42	51.5	43.5	8.08519	4.95531	6.37729	2.94738	2.46134	2.64395	90.33	45.67	6.47	2.68	1.31285	up	1.30849e-05	0.00108977	yes	GO:0030598(rRNA N-glycosylase activity);GO:0017148(negative regulation of translation)	NA
LOC_Os02g46090.1	Calcium-dependent protein kinase family protein	81.5333	88.5	101.083	47.75	61.5833	59.8667	4.78778	4.15888	5.33219	2.49455	2.19109	2.70882	90.37	56.4	4.76	2.46	1.00099	up	1.53159e-05	0.00125678	yes	GO:0009987(cellular process);GO:0016020(membrane);GO:0009719(response to endogenous stimulus);GO:0007165(signal transduction);GO:0009058(biosynthetic process);GO:0006464(cellular protein modification process);GO:0016301(kinase activity);GO:0005829(cytosol);GO:0005886(plasma membrane);GO:0005515(protein binding);GO:0006810(transport);GO:0004672(protein kinase activity);GO:0005524(ATP binding);GO:0…	ko04626(Plant-pathogen interaction)
LOC_Os03g22190.1	NA	105	89.3333	77.3333	298.333	356.333	276	2.92063	1.98855	1.93233	7.3826	6.00541	5.91553	90.56	310.22	2.28	6.43	-1.44037	down	1.34608e-12	4.76964e-10	yes	GO:0008150(biological_process);GO:0005575(cellular_component)	NA
LOC_Os05g31040.1	cytokinin oxidase/dehydrogenase 1	85	107	84	286	314	230	6.47796	6.52585	5.75077	19.3912	14.4993	13.5065	92	276.67	6.25	15.8	-1.27819	down	6.32844e-07	6.94827e-05	yes	GO:0008152(metabolic process);GO:0009058(biosynthetic process);GO:0006464(cellular protein modification process);GO:0003824(catalytic activity);GO:0005773(vacuole);GO:0007275(multicellular organismal development);GO:0009987(cellular process);GO:0009056(catabolic process);GO:0008762(UDP-N-acetylmuramate dehydrogenase activity);GO:0016491(oxidoreductase activity);GO:0050660(flavin adenine dinucleot…	ko00908(Zeatin biosynthesis)
LOC_Os06g42860.1	Myzus persicae-induced lipase 1	86	107	85	216	305	252	7.08463	7.05402	6.29021	15.8304	15.2236	15.9962	92.67	257.67	6.81	15.68	-1.14414	down	2.92469e-09	5.48895e-07	yes	GO:0006950(response to stress);GO:0009607(response to biotic stimulus);GO:0003824(catalytic activity);GO:0016787(hydrolase activity);GO:0008152(metabolic process);GO:0006629(lipid metabolic process)	NA
LOC_Os04g49450.2	NA	85.8333	111.5	83.5	36.6667	51.8333	52.5	5.64589	5.86929	4.9339	2.14569	2.06578	2.66092	93.61	47	5.48	2.29	1.32347	up	2.02803e-08	3.18225e-06	yes	NA	NA
LOC_Os04g49450.1	Homeodomain-like superfamily protein	85.8333	112.5	85.5	35.6667	51.8333	53.5	5.84453	6.13028	5.22982	2.16061	2.13846	2.80701	94.61	47	5.73	2.37	1.32466	up	1.88365e-08	2.98451e-06	yes	GO:0006950(response to stress);GO:0003700(sequence-specific DNA binding transcription factor activity);GO:0009628(response to abiotic stimulus);GO:0008150(biological_process);GO:0009719(response to endogenous stimulus);GO:0009908(flower development);GO:0009791(post-embryonic development);GO:0006139(nucleobase-containing compound metabolic process);GO:0009058(biosynthetic process);GO:0003677(DNA b…	NA
LOC_Os01g28680.8	transducin family protein / WD-40 repeat family protein	111.045	91.0904	82.8546	37.8144	42.4008	33.437	3.75087	2.4623	2.51407	1.13635	0.867773	0.870279	95	37.88	2.91	0.96	1.66747	up	8.07752e-07	8.81898e-05	yes	GO:0005622(intracellular);GO:0000166(nucleotide binding);GO:0008150(biological_process);GO:0005515(protein binding)	NA
LOC_Os01g04920.2	sulfoquinovosyldiacylglycerol 2	85.5	103.167	103.667	40.8333	57	40.8333	6.34024	6.12228	6.90567	2.69385	2.56102	2.33319	97.44	46.22	6.46	2.53	1.41163	up	2.63651e-09	5.01284e-07	yes	GO:0009991(response to extracellular stimulus);GO:0007154(cell communication);GO:0006950(response to stress);GO:0009058(biosynthetic process);GO:0009987(cellular process);GO:0006629(lipid metabolic process);GO:0008152(metabolic process);GO:0016740(transferase activity);GO:0009536(plastid)	NA
LOC_Os07g44180.1	Low temperature and salt responsive protein family	92	118	85	47	68	61	13.4342	13.7893	11.1499	6.10581	6.01634	6.86359	98.33	58.67	12.79	6.33	1.07438	up	2.27205e-06	0.000224197	yes	GO:0016020(membrane);GO:0006950(response to stress);GO:0009628(response to abiotic stimulus);GO:0016021(integral to membrane)	NA
LOC_Os03g10620.1	alpha/beta-Hydrolases superfamily protein	99.6667	114	84	38.8333	51	45.6667	7.24224	6.62922	5.48315	2.51043	2.24539	2.55693	99.22	45.17	6.45	2.44	1.45887	up	6.2236e-10	1.38616e-07	yes	GO:0003824(catalytic activity);GO:0008152(metabolic process)	NA
LOC_Os01g63970.1	Glycosyltransferase family 29 (sialyltransferase) family protein	85	108	107	53	75	61	6.36152	6.46845	7.19371	3.52889	3.40096	3.51778	100	63	6.67	3.48	0.998132	up	8.94564e-06	0.0007697	yes	GO:0008152(metabolic process);GO:0016740(transferase activity);GO:0005794(Golgi apparatus);GO:0016020(membrane);GO:0005975(carbohydrate metabolic process);GO:0006464(cellular protein modification process);GO:0005623(cell);GO:0009058(biosynthetic process);GO:0008373(sialyltransferase activity);GO:0006486(protein glycosylation);GO:0030173(integral to Golgi membrane)	NA
LOC_Os06g14220.1	P-loop containing nucleoside triphosphate hydrolases superfamily protein	89	112	101	28	55	45	9.72129	9.79009	9.91021	2.7209	3.63995	3.78742	100.67	42.67	9.81	3.38	1.59588	up	4.43226e-11	1.25186e-08	yes	GO:0008152(metabolic process);GO:0005575(cellular_component);GO:0016740(transferase activity);GO:0009719(response to endogenous stimulus);GO:0008146(sulfotransferase activity)	NA
LOC_Os01g34790.1	NA	67	126	111	24	54	42	7.52156	11.3198	11.194	2.39698	3.67304	3.63312	101.33	40	10.01	3.23	1.69176	up	4.7886e-08	6.73356e-06	yes	NA	NA
LOC_Os11g12650.1	RING/FYVE/PHD zinc finger superfamily protein	100	110	95	61	58	48	5.91515	5.20706	5.04797	3.21008	2.0787	2.18778	101.67	55.67	5.39	2.49	1.17113	up	1.50055e-07	1.88667e-05	yes	GO:0005488(binding);GO:0009058(biosynthetic process);GO:0006139(nucleobase-containing compound metabolic process);GO:0003677(DNA binding);GO:0005515(protein binding)	NA
LOC_Os12g28015.1	NA	85.5	122	97.5	44	69	52.5	18.9186	21.6032	19.3801	8.66155	9.25061	8.95116	101.67	55.17	19.97	8.95	1.22701	up	8.87511e-08	1.18468e-05	yes	NA	NA
LOC_Os05g38040.4	NA	73.8333	107.5	123.833	39	81	45	4.59482	5.35376	6.92278	2.15924	3.05421	2.15787	101.72	55	5.62	2.46	1.261	up	8.54231e-06	0.000738257	yes	GO:0008150(biological_process);GO:0009536(plastid);GO:0003674(molecular_function)	NA
LOC_Os01g65780.4	plant glycogenin-like starch initiation protein 1	100	108.5	98.5	49.75	62.75	49.5	5.52731	4.7993	4.89077	2.4464	2.10148	2.10822	102.33	54	5.07	2.22	1.23849	up	6.2571e-08	8.58743e-06	yes	GO:0009058(biosynthetic process);GO:0009987(cellular process);GO:0005794(Golgi apparatus);GO:0005975(carbohydrate metabolic process);GO:0016740(transferase activity);GO:0016757(transferase activity, transferring glycosyl groups)	NA
LOC_Os04g28020.1	putative recombination initiation defect 1	86	109	113	16	22	17	7.60435	7.71302	8.97572	1.25865	1.17865	1.15827	102.67	18.33	8.1	1.2	2.81601	up	5.20128e-25	5.335e-22	yes	GO:0005515(protein binding);GO:0009536(plastid);GO:0007049(cell cycle);GO:0016043(cellular component organization);GO:0006139(nucleobase-containing compound metabolic process)	NA
LOC_Os01g65780.2	plant glycogenin-like starch initiation protein 1	103	110	100	49.75	63.75	51	5.31074	4.53884	4.63175	2.28208	1.99157	2.02621	104.33	54.83	4.83	2.1	1.25543	up	3.66216e-08	5.28666e-06	yes	GO:0009058(biosynthetic process);GO:0005975(carbohydrate metabolic process);GO:0009987(cellular process);GO:0016740(transferase activity);GO:0005794(Golgi apparatus);GO:0016757(transferase activity, transferring glycosyl groups)	NA
LOC_Os03g10620.3	alpha/beta-Hydrolases superfamily protein	105.667	120.5	91.5	43.8333	54.5	50.6667	7.24889	6.61539	5.63874	2.67521	2.26531	2.67826	105.89	49.67	6.5	2.54	1.40272	up	9.70773e-10	2.06764e-07	yes	GO:0008152(metabolic process);GO:0003824(catalytic activity)	NA
LOC_Os01g03710.1	Mannose-6-phosphate isomerase, type I	81	141	96	320	386	296	6.42988	8.95718	6.84567	22.5989	18.5654	18.1053	106	334	7.41	19.76	-1.35443	down	1.37373e-12	4.82378e-10	yes	GO:0009790(embryo development);GO:0008152(metabolic process);GO:0005975(carbohydrate metabolic process);GO:0003824(catalytic activity);GO:0000003(reproduction);GO:0009791(post-embryonic development);GO:0004476(mannose-6-phosphate isomerase activity);GO:0008270(zinc ion binding)	ko00051(Fructose and mannose metabolism);ko00520(Amino sugar and nucleotide sugar metabolism)
LOC_Os04g02530.1	NA	107.867	115.817	95.7	55.5833	59.35	52.2333	5.11274	4.39311	4.0748	2.34386	1.70445	1.9077	106.46	55.72	4.53	1.99	1.25032	up	2.16861e-08	3.35421e-06	yes	NA	NA
LOC_Os01g65780.3	plant glycogenin-like starch initiation protein 1	102	114.5	103.5	50.25	65.25	52	3.83887	3.4486	3.49921	1.68251	1.48793	1.50801	106.67	55.83	3.6	1.56	1.26891	up	2.14535e-08	3.33144e-06	yes	GO:0005975(carbohydrate metabolic process);GO:0016740(transferase activity);GO:0009987(cellular process);GO:0009058(biosynthetic process);GO:0005794(Golgi apparatus);GO:0016757(transferase activity, transferring glycosyl groups)	NA
LOC_Os01g65780.1	plant glycogenin-like starch initiation protein 1	107	113	103	50.25	64.25	50.5	5.53151	4.6749	4.78326	2.31108	2.01248	2.01163	107.67	55	5	2.11	1.31057	up	8.08487e-09	1.36417e-06	yes	GO:0016740(transferase activity);GO:0005975(carbohydrate metabolic process);GO:0009987(cellular process);GO:0009058(biosynthetic process);GO:0005794(Golgi apparatus);GO:0016757(transferase activity, transferring glycosyl groups)	NA
LOC_Os01g04920.1	sulfoquinovosyldiacylglycerol 2	95.5	112.167	116.667	41.8333	58	44.8333	6.93947	6.52261	7.61548	2.70437	2.55358	2.51027	108.11	48.22	7.03	2.59	1.49425	up	1.10259e-10	2.86506e-08	yes	GO:0009991(response to extracellular stimulus);GO:0007154(cell communication);GO:0006950(response to stress);GO:0009058(biosynthetic process);GO:0009987(cellular process);GO:0006629(lipid metabolic process);GO:0008152(metabolic process);GO:0016740(transferase activity);GO:0009536(plastid)	NA
LOC_Os03g14590.1	Calcium-binding EF-hand family protein	107.667	119.167	98.6667	29.3333	36.6667	33.3333	8.5566	7.57895	7.04397	2.07396	1.76559	2.04125	108.5	33.11	7.73	1.96	2.04671	up	5.86549e-17	3.68741e-14	yes	GO:0005575(cellular_component);GO:0005488(binding)	NA
LOC_Os03g49830.1	Protein of unknown function (DUF3049)	76	137.5	112.5	36	50.5	60.5	5.31184	7.69074	7.06336	2.23848	2.13856	3.25824	108.67	49	6.69	2.55	1.46138	up	2.7267e-08	4.11932e-06	yes	GO:0003674(molecular_function);GO:0009536(plastid);GO:0008150(biological_process)	NA
LOC_Os05g46040.2	homology to ABI1	90.8333	122	115	48.5	72.3333	68	5.07576	5.4557	5.77273	2.41111	2.44902	2.92794	109.28	62.94	5.43	2.6	1.13258	up	3.16157e-07	3.73027e-05	yes	GO:0005515(protein binding);GO:0006464(cellular protein modification process);GO:0008152(metabolic process);GO:0009987(cellular process);GO:0016787(hydrolase activity);GO:0005623(cell);GO:0003824(catalytic activity)	NA
LOC_Os12g09190.1	NA	109.5	118	102	34.5	47	41	5.19195	4.47747	4.34454	1.45531	1.35024	1.49795	109.83	40.83	4.67	1.43	1.77163	up	8.30509e-14	3.40745e-11	yes	NA	NA
LOC_Os11g12000.1	NB-ARC domain-containing disease resistance protein	110.5	109.333	110	54	62	39.6667	4.2783	3.38763	3.82586	1.86004	1.45445	1.1834	109.94	51.89	3.83	1.5	1.40579	up	6.75028e-10	1.48647e-07	yes	GO:0005515(protein binding);GO:0006950(response to stress);GO:0008219(cell death);GO:0000166(nucleotide binding);GO:0005886(plasma membrane);GO:0043531(ADP binding);GO:0006915(apoptotic process);GO:0005524(ATP binding)	NA
LOC_Os03g14590.2	Calcium-binding EF-hand family protein	109.667	122.167	98.1667	26.8333	35.6667	31.3333	6.81863	6.07869	5.48294	1.48428	1.34364	1.50116	110	31.28	6.13	1.44	2.1432	up	3.63343e-18	2.52894e-15	yes	GO:0005575(cellular_component);GO:0005488(binding)	NA
LOC_Os10g20550.1	NA	69	151	112	200	413	331	17.6231	30.8634	25.6967	45.4446	63.9118	65.1414	110.67	314.67	24.73	58.17	-1.17241	down	1.32228e-05	0.00109656	yes	NA	NA
LOC_Os03g18130.3	asparagine synthetase 2	99.1	131.5	106.3	13.55	24.2	19.6	5.7749	6.13241	5.56457	0.702474	0.854446	0.880083	112.3	19.12	5.82	0.81	2.88187	up	4.13414e-27	4.6039e-24	yes	GO:0003824(catalytic activity);GO:0005575(cellular_component);GO:0009058(biosynthetic process);GO:0009987(cellular process);GO:0005829(cytosol);GO:0006950(response to stress);GO:0009628(response to abiotic stimulus);GO:0004066(asparagine synthase (glutamine-hydrolyzing) activity);GO:0006529(asparagine biosynthetic process)	NA
LOC_Os01g04280.1	Calmodulin-binding protein	108	116	113	44	92	61	7.59865	6.53138	7.14197	2.75413	3.92192	3.30704	112.33	65.67	7.09	3.33	1.15249	up	4.6194e-07	5.24928e-05	yes	GO:0008150(biological_process);GO:0005515(protein binding);GO:0005575(cellular_component)	NA
LOC_Os01g04590.1	Protein of unknown function (DUF789)	117	113	108	24	25	17	10.8554	8.39021	9.00141	1.98103	1.40539	1.21536	112.67	22	9.42	1.53	2.67672	up	5.16169e-25	5.335e-22	yes	GO:0003674(molecular_function);GO:0008150(biological_process)	NA
LOC_Os11g36790.1	BED zinc finger ;hAT family dimerisation domain	114.5	107.5	118	61.5	63	52.5	4.53671	3.40862	4.19996	2.16786	1.51243	1.60285	113.33	59	4.05	1.76	1.25793	up	1.11086e-08	1.85033e-06	yes	GO:0003677(DNA binding);GO:0009791(post-embryonic development);GO:0005829(cytosol);GO:0005515(protein binding);GO:0046983(protein dimerization activity)	NA
LOC_Os01g03980.1	NA	80	132	128	39	77	62	10.7983	14.2585	15.5204	4.6833	6.29732	6.44845	113.33	59.33	13.53	5.81	1.28009	up	1.10395e-07	1.43908e-05	yes	NA	NA
LOC_Os10g30380.1	cytochrome P450, family 71, subfamily B, polypeptide 13	123	111	106.333	39	69	49	10.772	7.77946	8.36544	3.03862	3.66133	3.30662	113.44	52.33	8.97	3.34	1.48609	up	1.78642e-10	4.35182e-08	yes	GO:0019825(oxygen binding);GO:0005488(binding);GO:0003674(molecular_function);GO:0005623(cell);GO:0003824(catalytic activity);GO:0008152(metabolic process);GO:0005506(iron ion binding);GO:0009055(electron carrier activity);GO:0016705(oxidoreductase activity, acting on paired donors, with incorporation or reduction of molecular oxygen);GO:0020037(heme binding);GO:0055114(oxidation-reduction proces…	NA
LOC_Os01g41430.1	UDP-glucosyl transferase 73B5	88.2	137.417	126.5	38.0333	50.5	38.3333	6.17081	7.69391	7.95044	2.36732	2.14073	2.06655	117.37	42.29	7.27	2.19	1.79504	up	8.63968e-15	4.20936e-12	yes	GO:0016740(transferase activity);GO:0008152(metabolic process);GO:0009607(response to biotic stimulus);GO:0016758(transferase activity, transferring hexosyl groups)	NA
LOC_Os11g40249.2	NA	116.083	130.417	110.25	311.25	400.333	320.5	3.49417	3.14153	2.98112	8.33496	7.3012	7.43359	118.92	344.03	3.21	7.69	-1.20461	down	4.08923e-11	1.1634e-08	yes	NA	NA
LOC_Os04g58890.1	NA	76.5	131.5	149.5	40	71	63.5	7.19985	9.90426	12.6395	3.34921	4.04873	4.60503	119.17	58.17	9.91	4	1.36663	up	0.000137581	0.00785139	yes	NA	NA
LOC_Os01g62920.1	POX (plant homeobox) family protein	124	120	116	52	75	69	5.91827	4.58341	4.97346	2.20799	2.16887	2.53757	120	65.33	5.16	2.3	1.22071	up	2.8241e-08	4.25e-06	yes	GO:0003677(DNA binding);GO:0003700(sequence-specific DNA binding transcription factor activity);GO:0009058(biosynthetic process);GO:0006139(nucleobase-containing compound metabolic process);GO:0009653(anatomical structure morphogenesis);GO:0007275(multicellular organismal development);GO:0005634(nucleus);GO:0030154(cell differentiation);GO:0000003(reproduction);GO:0009908(flower development);GO:0…	NA
LOC_Os03g33090.1	LOB domain-containing protein 37	82	144	136	26	66	56	10.6398	14.9526	15.852	3.00132	5.18873	5.59891	120.67	49.33	13.81	4.6	1.64887	up	5.91883e-08	8.18079e-06	yes	GO:0005575(cellular_component);GO:0009653(anatomical structure morphogenesis);GO:0007275(multicellular organismal development);GO:0008152(metabolic process)	NA
LOC_Os03g18130.2	asparagine synthetase 2	106.6	142.833	112.633	14.55	25.2	20.2667	5.85677	6.28008	5.55898	0.711187	0.83888	0.857986	120.69	20.01	5.9	0.8	2.93904	up	3.99265e-29	4.86317e-26	yes	GO:0003824(catalytic activity);GO:0005575(cellular_component);GO:0009058(biosynthetic process);GO:0009987(cellular process);GO:0005829(cytosol);GO:0006950(response to stress);GO:0009628(response to abiotic stimulus);GO:0004066(asparagine synthase (glutamine-hydrolyzing) activity);GO:0006529(asparagine biosynthetic process)	NA
LOC_Os02g45160.1	Aluminium activated malate transporter family protein	134	135.5	99.5	40.5	37.5	20	5.97042	4.83141	3.98245	1.60537	1.01235	0.686637	123	32.67	4.93	1.1	2.22753	up	2.89817e-12	9.82279e-10	yes	GO:0008150(biological_process);GO:0003674(molecular_function);GO:0005575(cellular_component);GO:0006810(transport);GO:0005886(plasma membrane);GO:0010044(response to aluminum ion)	NA
LOC_Os11g09979.2	NA	122.5	128.167	119	60.3333	86.1667	70.6667	9.19813	7.70146	8.02672	4.03033	3.92014	4.0886	123.22	72.39	8.31	4.01	1.10757	up	2.84338e-07	3.41004e-05	yes	NA	NA
LOC_Os03g18130.4	asparagine synthetase 2	110.6	145.333	114.133	15.55	25.2	20.7667	5.57294	5.86043	5.16618	0.697076	0.769358	0.806293	123.36	20.51	5.53	0.76	2.91381	up	3.16876e-29	4.11695e-26	yes	GO:0003824(catalytic activity);GO:0009628(response to abiotic stimulus);GO:0006950(response to stress);GO:0005829(cytosol);GO:0009987(cellular process);GO:0009058(biosynthetic process);GO:0005575(cellular_component);GO:0004066(asparagine synthase (glutamine-hydrolyzing) activity);GO:0006529(asparagine biosynthetic process)	NA
LOC_Os04g41560.2	B-box zinc finger family protein	72.8333	163.167	138.5	218	418.667	304	7.86788	14.1057	13.4402	20.951	27.4028	25.3045	124.83	313.56	11.8	24.55	-0.99681	down	8.4074e-06	0.000731667	yes	GO:0003700(sequence-specific DNA binding transcription factor activity);GO:0009628(response to abiotic stimulus);GO:0006950(response to stress);GO:0005488(binding);GO:0005515(protein binding);GO:0009791(post-embryonic development);GO:0006139(nucleobase-containing compound metabolic process);GO:0009058(biosynthetic process);GO:0005634(nucleus);GO:0003677(DNA binding);GO:0008270(zinc ion binding);G…	NA
LOC_Os08g36590.1	NA	83.5	144.5	148.5	48	86.5	67.5	8.14889	11.2853	13.0186	4.16748	5.11477	5.07589	125.5	67.33	10.82	4.79	1.23502	up	1.00704e-05	0.000857019	yes	NA	NA
LOC_Os03g18130.1	glutamine-dependent asparagine synthase 1	114.1	153.333	115.133	15.55	25.2	20.7667	5.90744	6.35309	5.35479	0.716249	0.79052	0.828471	127.52	20.51	5.87	0.78	2.95829	up	2.14915e-30	2.9917e-27	yes	GO:0009058(biosynthetic process);GO:0003824(catalytic activity);GO:0005575(cellular_component);GO:0009987(cellular process);GO:0005829(cytosol);GO:0006950(response to stress);GO:0009628(response to abiotic stimulus);GO:0004066(asparagine synthase (glutamine-hydrolyzing) activity);GO:0006529(asparagine biosynthetic process)	NA
LOC_Os03g49440.2	Haloacid dehalogenase-like hydrolase (HAD) superfamily protein	120	149.5	126	41.5	78	72	17.8068	17.7533	16.7958	5.47863	7.01288	8.23252	131.83	63.83	17.45	6.91	1.39357	up	1.64517e-10	4.03314e-08	yes	GO:0008152(metabolic process);GO:0003824(catalytic activity);GO:0016787(hydrolase activity)	NA
LOC_Os01g64360.1	Duplicated homeodomain-like superfamily protein	83	176.333	149.167	28.3333	37	51	9.97807	16.9644	16.109	3.0303	2.69506	4.72428	136.17	38.78	14.35	3.48	2.10393	up	1.07849e-07	1.42015e-05	yes	GO:0006139(nucleobase-containing compound metabolic process);GO:0003700(sequence-specific DNA binding transcription factor activity);GO:0009058(biosynthetic process);GO:0003677(DNA binding)	NA
LOC_Os07g28890.1	basic helix-loop-helix (bHLH) DNA-binding superfamily protein	116	133	160	69	75	80	9.91875	9.10091	12.2898	5.2489	3.8856	5.27091	136.33	74.67	10.44	4.8	1.17768	up	1.16792e-08	1.9289e-06	yes	GO:0006139(nucleobase-containing compound metabolic process);GO:0009058(biosynthetic process);GO:0005634(nucleus);GO:0003700(sequence-specific DNA binding transcription factor activity)	NA
LOC_Os02g44820.2	SEC14 cytosolic factor family protein / phosphoglyceride transfer family protein	107	165	144.5	61.5	110	82.5	14.2468	17.5814	17.2834	7.28501	8.87413	8.4642	138.83	84.67	16.37	8.21	1.05475	up	3.83233e-07	4.47224e-05	yes	GO:0003674(molecular_function);GO:0008150(biological_process);GO:0005575(cellular_component)	NA
LOC_Os03g57450.1	calcium dependent protein kinase 1	148.735	142.138	126.686	71.3016	77.4881	68.3762	7.21916	5.52103	5.5237	3.07889	2.27881	2.55727	139.19	72.39	6.09	2.64	1.27355	up	1.05735e-09	2.21572e-07	yes	GO:0016301(kinase activity);GO:0006464(cellular protein modification process);GO:0005777(peroxisome);GO:0016020(membrane);GO:0005515(protein binding);GO:0009058(biosynthetic process);GO:0004672(protein kinase activity);GO:0005524(ATP binding);GO:0006468(protein phosphorylation)	ko04626(Plant-pathogen interaction)
LOC_Os08g45030.1	ATP binding cassette subfamily B1	129	153	137	57	90.3333	65.5	3.8384	3.64323	3.66192	1.50888	1.62857	1.50175	139.67	70.94	3.71	1.55	1.32272	up	5.31352e-10	1.22547e-07	yes	GO:0005575(cellular_component);GO:0009056(catabolic process);GO:0009628(response to abiotic stimulus);GO:0009987(cellular process);GO:0009605(response to external stimulus);GO:0006810(transport);GO:0005515(protein binding);GO:0016020(membrane);GO:0005886(plasma membrane);GO:0007165(signal transduction);GO:0009719(response to endogenous stimulus);GO:0009606(tropism);GO:0005215(transporter activity…	NA
LOC_Os10g40640.1	Nucleotide-diphospho-sugar transferases superfamily protein	116	169	134.5	54.5	69.5	55	6.71417	7.82808	6.99332	2.80641	2.43735	2.45298	139.83	59.67	7.18	2.57	1.54404	up	5.12749e-13	1.90337e-10	yes	GO:0016740(transferase activity);GO:0005623(cell);GO:0009058(biosynthetic process);GO:0005975(carbohydrate metabolic process);GO:0016757(transferase activity, transferring glycosyl groups)	NA
LOC_Os12g42860.2	Protein of unknown function (DUF1637)	125	167.5	130	61	88	79	10.1036	10.8347	9.43923	4.38647	4.3097	4.92028	140.83	76	10.13	4.54	1.21849	up	4.32666e-09	7.93175e-07	yes	GO:0003824(catalytic activity);GO:0008152(metabolic process);GO:0047800(cysteamine dioxygenase activity);GO:0055114(oxidation-reduction process)	NA
LOC_Os04g33930.1	Bifunctional inhibitor/lipid-transfer protein/seed storage 2S albumin superfamily protein	95.5	176.5	152.5	286	553	442.5	15.2588	22.5681	21.8884	40.6539	53.5352	54.4786	141.5	427.17	19.91	49.56	-1.25554	down	4.47028e-09	8.14198e-07	yes	GO:0006810(transport);GO:0005623(cell);GO:0008289(lipid binding)	NA
LOC_Os10g31850.5	CHY-type/CTCHY-type/RING-type Zinc finger protein	143.917	163	120.5	78.75	98.5	87	15.1768	13.756	11.4152	7.38824	6.29368	7.06946	142.47	88.08	13.45	6.92	1.01712	up	5.12348e-07	5.75498e-05	yes	GO:0005488(binding);GO:0008270(zinc ion binding)	NA
LOC_Os04g12600.1	receptor-like protein kinase 1	149.5	141.333	138	54.5	65.5	59.5	8.50626	6.43542	7.05349	2.75876	2.25807	2.60862	142.94	59.83	7.33	2.54	1.58463	up	1.74731e-13	7.09427e-11	yes	GO:0000166(nucleotide binding);GO:0016301(kinase activity);GO:0006464(cellular protein modification process);GO:0005623(cell);GO:0030246(carbohydrate binding);GO:0009987(cellular process);GO:0008152(metabolic process);GO:0004672(protein kinase activity);GO:0005524(ATP binding);GO:0006468(protein phosphorylation)	NA
LOC_Os05g32970.1	NA	147.088	127.008	164.138	102.316	82.0114	64.0173	17.6671	12.2083	17.7103	10.9333	5.96845	5.92492	146.08	82.78	15.86	7.61	1.11886	up	0.000214616	0.0113042	yes	GO:0005575(cellular_component);GO:0008150(biological_process);GO:0003674(molecular_function)	NA
LOC_Os12g42860.1	Protein of unknown function (DUF1637)	133	174.5	137	69	94	81	11.4007	11.9705	10.5494	5.26199	4.88211	5.35011	148.17	81.33	11.31	5.16	1.18828	up	5.70379e-09	1.00596e-06	yes	GO:0008152(metabolic process);GO:0003824(catalytic activity);GO:0047800(cysteamine dioxygenase activity);GO:0055114(oxidation-reduction process)	NA
LOC_Os12g36680.1	NA	168	144	133	344	596	378	11.0453	7.57644	7.85502	20.1209	23.7418	19.1495	148.33	439.33	8.83	21	-1.19064	down	2.01249e-12	6.94166e-10	yes	NA	NA
LOC_Os03g22250.1	NA	95	193.583	163.583	62.4167	105.083	97.4167	14.4082	23.4957	22.2871	8.42184	9.65648	11.3846	150.72	88.31	20.06	9.82	1.0991	up	0.000259066	0.0131823	yes	NA	NA
LOC_Os02g44820.4	SEC14 cytosolic factor family protein / phosphoglyceride transfer family protein	126.667	178.5	153	66.5	113.333	85.5	17.8881	20.1732	19.4098	8.35494	9.69746	9.30389	152.72	88.44	19.16	9.12	1.13322	up	2.87031e-08	4.30293e-06	yes	GO:0003674(molecular_function);GO:0005575(cellular_component);GO:0008150(biological_process)	NA
LOC_Os03g16170.2	highly ABA-induced PP2C gene 2	124.5	176	164.5	16	25.5	18	9.13857	10.3385	10.8468	1.04484	1.13409	1.01807	155	19.83	10.11	1.07	3.29324	up	7.3683e-39	1.51155e-35	yes	GO:0005623(cell);GO:0006464(cellular protein modification process);GO:0008152(metabolic process);GO:0009987(cellular process);GO:0003824(catalytic activity);GO:0016787(hydrolase activity)	NA
LOC_Os03g16170.1	highly ABA-induced PP2C gene 2	124.5	177	164.5	16	25.5	18	9.95195	11.3226	11.8122	1.13783	1.23503	1.10868	155.33	19.83	11.03	1.16	3.29605	up	5.94756e-39	1.28788e-35	yes	GO:0009719(response to endogenous stimulus);GO:0007165(signal transduction);GO:0008152(metabolic process);GO:0009987(cellular process);GO:0006950(response to stress);GO:0009628(response to abiotic stimulus);GO:0016787(hydrolase activity);GO:0005515(protein binding);GO:0003824(catalytic activity)	NA
LOC_Os09g21120.1	ARM repeat superfamily protein	116	186	166	12	23	33	6.14947	7.89091	7.90524	0.565954	0.738764	1.348	156	22.67	7.32	0.88	3.10608	up	3.8002e-32	5.92482e-29	yes	GO:0005622(intracellular);GO:0006464(cellular protein modification process);GO:0003824(catalytic activity);GO:0005515(protein binding);GO:0004842(ubiquitin-protein ligase activity);GO:0016567(protein ubiquitination);GO:0000151(ubiquitin ligase complex)	NA
LOC_Os06g43870.2	G-box binding factor 1	126	184	161	70	109	96	11.7859	13.7735	13.5284	5.8252	6.17757	6.91928	157	91.67	13.03	6.31	1.10639	up	3.2247e-08	4.74299e-06	yes	NA	NA
LOC_Os08g34580.1	trehalose-phosphatase/synthase 9	123.5	188.736	160.75	77.25	101.843	69.75	5.69654	6.96679	6.66074	3.17002	2.84625	2.47905	157.66	82.95	6.44	2.83	1.24892	up	5.26391e-10	1.22126e-07	yes	GO:0009987(cellular process);GO:0008152(metabolic process);GO:0005975(carbohydrate metabolic process);GO:0009058(biosynthetic process);GO:0016740(transferase activity);GO:0016787(hydrolase activity);GO:0003824(catalytic activity);GO:0005992(trehalose biosynthetic process)	NA
LOC_Os10g31850.2	CHY-type/CTCHY-type/RING-type Zinc finger protein	155.917	189	136.5	82.75	121.5	100.5	19.5477	18.9627	15.3732	9.2298	9.22951	9.70883	160.47	101.58	17.96	9.39	0.996995	up	4.84588e-07	5.47187e-05	yes	GO:0005488(binding);GO:0008270(zinc ion binding)	NA
LOC_Os05g15770.1	chitinase A	130.833	189.167	169.333	21.8333	47.75	33.6667	13.6712	15.8186	15.8949	2.02969	3.02316	2.71073	163.11	34.42	15.13	2.59	2.59727	up	4.28847e-29	5.0652e-26	yes	GO:0009991(response to extracellular stimulus);GO:0016787(hydrolase activity);GO:0007154(cell communication);GO:0009628(response to abiotic stimulus);GO:0006950(response to stress);GO:0005488(binding);GO:0005623(cell);GO:0008152(metabolic process);GO:0003824(catalytic activity);GO:0004553(hydrolase activity, hydrolyzing O-glycosyl compounds);GO:0005975(carbohydrate metabolic process)	NA
LOC_Os07g48450.1	NAC domain containing protein 25	176.167	167.45	146.05	89.1667	114.458	102.167	14.6353	11.1327	10.8995	6.59025	5.76132	6.54011	163.22	101.93	12.22	6.3	1.01665	up	2.94187e-07	3.51734e-05	yes	GO:0007275(multicellular organismal development);GO:0003700(sequence-specific DNA binding transcription factor activity);GO:0006139(nucleobase-containing compound metabolic process);GO:0009058(biosynthetic process);GO:0005575(cellular_component);GO:0003677(DNA binding);GO:0006355(regulation of transcription, DNA-dependent)	NA
LOC_Os06g19444.2	CONSTANS-like 9	148.5	180.625	162.25	66	117.875	84.5	8.87955	8.64325	8.71519	3.51098	4.27056	3.8933	163.79	89.46	8.75	3.89	1.22981	up	1.7229e-09	3.44376e-07	yes	GO:0009058(biosynthetic process);GO:0003700(sequence-specific DNA binding transcription factor activity);GO:0005488(binding);GO:0006139(nucleobase-containing compound metabolic process);GO:0005515(protein binding);GO:0005886(plasma membrane);GO:0008270(zinc ion binding);GO:0005622(intracellular)	NA
LOC_Os03g17700.1	mitogen-activated protein kinase 3	146	197	149	60	110	74	12.5307	13.5308	11.4878	4.58136	5.72024	4.89386	164	81.33	12.52	5.07	1.36635	up	3.28018e-11	9.54117e-09	yes	GO:0009607(response to biotic stimulus);GO:0016301(kinase activity);GO:0006950(response to stress);GO:0009628(response to abiotic stimulus);GO:0006464(cellular protein modification process);GO:0008152(metabolic process);GO:0009987(cellular process);GO:0009719(response to endogenous stimulus);GO:0007165(signal transduction);GO:0007275(multicellular organismal development);GO:0009908(flower develop…	ko04010(MAPK signaling pathway);ko04012(ErbB signaling pathway);ko04013(MAPK signaling pathway - fly);ko04062(Chemokine signaling pathway);ko04114(Oocyte meiosis);ko04150(mTOR signaling pathway);ko04270(Vascular smooth muscle contraction);ko04320(Dorso-ventral axis formation);ko04350(TGF-beta signaling pathway);ko04360(Axon guidance);ko04370(VEGF signaling pathway);ko04520(Adherens junction);ko04…
LOC_Os07g48450.2	NAC domain containing protein 25	179.167	168.45	147.05	90.1667	115.458	103.667	14.1979	10.6825	10.4679	6.3567	5.54353	6.32997	164.89	103.1	11.78	6.08	1.01268	up	8.81503e-07	9.51755e-05	yes	NA	NA
LOC_Os07g05260.1	NA	126	199.5	177	722.5	1153	904.5	25.8411	32.7429	32.6092	131.825	143.274	142.937	167.5	926.67	30.4	139.35	-2.13423	down	5.34673e-37	9.92378e-34	yes	NA	NA
LOC_Os02g36340.2	GTP cyclohydrolase II	160.5	177.5	167.5	74	148	100.5	9.93429	8.79214	9.31331	4.07487	5.55037	4.79319	168.5	107.5	9.35	4.81	1.02402	up	4.37441e-07	5.02954e-05	yes	GO:0003824(catalytic activity);GO:0016020(membrane);GO:0016787(hydrolase activity);GO:0009058(biosynthetic process);GO:0009987(cellular process);GO:0009536(plastid);GO:0003935(GTP cyclohydrolase II activity);GO:0009231(riboflavin biosynthetic process);GO:0008686(3,4-dihydroxy-2-butanone-4-phosphate synthase activity)	NA
LOC_Os11g05760.1	Serine carboxypeptidase S28 family protein	142	181	183	356	510	411	10.828	11.0452	12.5354	24.1507	23.5629	24.149	168.67	425.67	11.47	23.95	-1.00279	down	7.27831e-09	1.24972e-06	yes	GO:0005773(vacuole);GO:0019538(protein metabolic process);GO:0009536(plastid);GO:0016787(hydrolase activity);GO:0008236(serine-type peptidase activity);GO:0006508(proteolysis)	NA
LOC_Os10g22630.2	NA	166.833	180.167	159.5	76.5833	98.3333	79.5	22.2567	19.2347	19.1146	9.08933	7.94834	8.17224	168.83	84.81	20.2	8.4	1.32172	up	4.50641e-11	1.26364e-08	yes	NA	NA
LOC_Os01g61080.1	WRKY DNA-binding protein 26	149	203	156	24	41.5	37.5	9.47428	10.3298	8.9107	1.35766	1.59884	1.83733	169.33	34.33	9.57	1.6	2.6291	up	1.42319e-30	2.05451e-27	yes	GO:0009607(response to biotic stimulus);GO:0009987(cellular process);GO:0009628(response to abiotic stimulus);GO:0006950(response to stress);GO:0009056(catabolic process);GO:0005634(nucleus);GO:0019748(secondary metabolic process);GO:0009058(biosynthetic process);GO:0003700(sequence-specific DNA binding transcription factor activity);GO:0005515(protein binding);GO:0008150(biological_process);GO:0…	ko04626(Plant-pathogen interaction)
LOC_Os03g14590.3	Calcium-binding EF-hand family protein	169.167	192.667	149.167	36.3333	42.6667	41.3333	6.71627	6.12145	5.32001	1.28333	1.02636	1.26448	170.33	40.11	6.05	1.19	2.40865	up	1.6966e-27	1.94496e-24	yes	GO:0005575(cellular_component);GO:0005488(binding)	NA
LOC_Os06g19444.1	CONSTANS-like 9	156.5	189.625	168.25	69	120.875	85.5	9.42766	9.14154	9.10483	3.69793	4.41189	3.96874	171.46	91.79	9.22	4.03	1.25205	up	5.80809e-10	1.30105e-07	yes	GO:0006139(nucleobase-containing compound metabolic process);GO:0005488(binding);GO:0003700(sequence-specific DNA binding transcription factor activity);GO:0005886(plasma membrane);GO:0009058(biosynthetic process);GO:0005515(protein binding);GO:0008270(zinc ion binding);GO:0005622(intracellular)	NA
LOC_Os01g02320.1	receptor serine/threonine kinase, putative	170.667	199.167	148.667	73.0833	119.25	86.8333	8.32781	7.77738	6.51663	3.17264	3.52565	3.26487	172.83	93.06	7.54	3.32	1.24545	up	5.6098e-10	1.27124e-07	yes	GO:0006950(response to stress);GO:0016301(kinase activity);GO:0016787(hydrolase activity);GO:0008152(metabolic process);GO:0009987(cellular process);GO:0005975(carbohydrate metabolic process);GO:0004672(protein kinase activity);GO:0005524(ATP binding);GO:0006468(protein phosphorylation)	NA
LOC_Os05g34830.2	NAC (No Apical Meristem) domain transcriptional regulator superfamily protein	122.587	202.787	194.094	56.8333	94.0338	79.6345	11.2975	14.9559	16.0685	4.65972	5.25072	5.65503	173.16	76.83	14.11	5.19	1.5014	up	1.08133e-10	2.82865e-08	yes	GO:0003700(sequence-specific DNA binding transcription factor activity);GO:0007165(signal transduction);GO:0006950(response to stress);GO:0009058(biosynthetic process);GO:0006139(nucleobase-containing compound metabolic process);GO:0007275(multicellular organismal development);GO:0009719(response to endogenous stimulus);GO:0003677(DNA binding);GO:0006355(regulation of transcription, DNA-dependent)	NA
LOC_Os03g10620.2	alpha/beta-Hydrolases superfamily protein	151.667	201.5	181.5	80.3333	121.5	77.6667	12.6076	13.4045	13.5533	5.94097	6.11951	4.97477	178.22	93.17	13.19	5.68	1.27837	up	1.21377e-10	3.11245e-08	yes	GO:0003824(catalytic activity);GO:0008152(metabolic process)	NA
LOC_Os09g20930.1	NA	153	188	211	83	127	117	11.9656	11.7662	14.8236	5.77485	6.0179	7.05059	184	109	12.85	6.28	1.092	up	1.6941e-08	2.72856e-06	yes	NA	NA
LOC_Os11g09979.1	NA	190.5	180.167	182	92.3333	133.167	111.667	13.3281	10.0875	11.4386	5.74714	5.64504	6.01996	184.22	112.39	11.62	5.8	1.05903	up	5.64789e-08	7.86206e-06	yes	NA	NA
LOC_Os05g34830.3	NAC (No Apical Meristem) domain transcriptional regulator superfamily protein	137.087	212.537	206.594	63.0833	99.0338	84.3845	11.8323	14.6805	16.0183	4.84402	5.17909	5.61217	185.41	82.17	14.18	5.21	1.50879	up	7.34674e-14	3.0784e-11	yes	GO:0003700(sequence-specific DNA binding transcription factor activity);GO:0007165(signal transduction);GO:0009719(response to endogenous stimulus);GO:0007275(multicellular organismal development);GO:0006139(nucleobase-containing compound metabolic process);GO:0009058(biosynthetic process);GO:0006950(response to stress);GO:0003677(DNA binding);GO:0006355(regulation of transcription, DNA-dependent)	NA
LOC_Os07g48630.2	ETHYLENE-INSENSITIVE3-like 1	144.967	220.433	195.283	78.6	137.5	105.883	7.0813	8.61701	8.56915	3.41576	4.06955	3.98538	186.89	107.33	8.09	3.82	1.13555	up	4.98365e-09	8.91044e-07	yes	GO:0009719(response to endogenous stimulus);GO:0007165(signal transduction);GO:0009058(biosynthetic process);GO:0006139(nucleobase-containing compound metabolic process);GO:0006950(response to stress);GO:0009607(response to biotic stimulus);GO:0003700(sequence-specific DNA binding transcription factor activity);GO:0009987(cellular process);GO:0005634(nucleus);GO:0030528(transcription regulator ac…	NA
LOC_Os02g44820.1	SEC14 cytosolic factor family protein / phosphoglyceride transfer family protein	156.167	223.5	190	83	138.333	106.5	21.7855	24.9511	23.81	10.3009	11.6924	11.4479	189.89	109.28	23.52	11.15	1.14164	up	3.501e-09	6.52911e-07	yes	GO:0005575(cellular_component);GO:0008150(biological_process);GO:0003674(molecular_function)	NA
LOC_Os07g48630.1	ETHYLENE-INSENSITIVE3-like 1	153.967	221.433	195.283	76.6	139.5	104.883	8.46255	9.73985	9.642	3.74562	4.64566	4.44199	190.23	106.99	9.28	4.28	1.17207	up	1.83534e-09	3.63128e-07	yes	GO:0006139(nucleobase-containing compound metabolic process);GO:0006950(response to stress);GO:0009607(response to biotic stimulus);GO:0009719(response to endogenous stimulus);GO:0003700(sequence-specific DNA binding transcription factor activity);GO:0009987(cellular process);GO:0007165(signal transduction);GO:0009058(biosynthetic process);GO:0005634(nucleus);GO:0030528(transcription regulator ac…	NA
LOC_Os02g36340.1	GTP cyclohydrolase II	187.5	198.5	187.5	81	161	108.5	11.466	9.71419	10.3001	4.40673	5.96535	5.11256	191.17	116.83	10.49	5.16	1.0882	up	3.90814e-08	5.60028e-06	yes	GO:0009987(cellular process);GO:0016787(hydrolase activity);GO:0016020(membrane);GO:0003824(catalytic activity);GO:0009536(plastid);GO:0009058(biosynthetic process);GO:0003935(GTP cyclohydrolase II activity);GO:0009231(riboflavin biosynthetic process);GO:0008686(3,4-dihydroxy-2-butanone-4-phosphate synthase activity)	NA
LOC_Os01g22900.2	Plant neutral invertase family protein	196.667	195.667	182	99	136	108.333	14.4435	11.4999	12.0071	6.46839	6.05171	6.13055	191.44	114.44	12.65	6.22	1.08708	up	1.70197e-08	2.72995e-06	yes	GO:0006950(response to stress);GO:0016787(hydrolase activity);GO:0005739(mitochondrion);GO:0008150(biological_process);GO:0008152(metabolic process);GO:0003824(catalytic activity);GO:0007275(multicellular organismal development)	NA
LOC_Os08g31980.1	trehalose phosphate synthase	163.417	211.75	200.917	95.0833	157.25	92.25	6.82727	7.0796	7.5404	3.53407	3.98052	2.96971	192.03	114.86	7.15	3.49	1.09605	up	1.65668e-08	2.67935e-06	yes	GO:0016787(hydrolase activity);GO:0005975(carbohydrate metabolic process);GO:0009987(cellular process);GO:0008152(metabolic process);GO:0009058(biosynthetic process);GO:0016740(transferase activity);GO:0005575(cellular_component);GO:0003824(catalytic activity);GO:0005992(trehalose biosynthetic process)	NA
LOC_Os01g11430.1	NA	155	227	200	563	922	670	11.4078	13.37	13.2229	36.8637	41.1149	37.9964	194	718.33	12.67	38.66	-1.54896	down	1.18561e-20	9.8322e-18	yes	NA	NA
LOC_Os02g44820.3	SEC14 cytosolic factor family protein / phosphoglyceride transfer family protein	169.167	231	190.5	86	139.333	107.5	25.2389	27.5805	25.5316	11.4149	12.5953	12.3583	196.89	110.94	26.12	12.12	1.16474	up	1.3452e-09	2.74511e-07	yes	GO:0008150(biological_process);GO:0005575(cellular_component);GO:0003674(molecular_function)	NA
LOC_Os05g34830.1	NAC (No Apical Meristem) domain transcriptional regulator superfamily protein	150.587	232.537	226.094	70.5833	105.034	90.8845	13.5863	16.7896	18.3245	5.66548	5.74172	6.31832	203.07	88.83	16.23	5.91	1.51657	up	7.21798e-15	3.60686e-12	yes	GO:0003700(sequence-specific DNA binding transcription factor activity);GO:0009719(response to endogenous stimulus);GO:0006950(response to stress);GO:0006139(nucleobase-containing compound metabolic process);GO:0007275(multicellular organismal development);GO:0009058(biosynthetic process);GO:0007165(signal transduction);GO:0003677(DNA binding);GO:0006355(regulation of transcription, DNA-dependent)	NA
LOC_Os07g48510.2	atypical CYS HIS rich thioredoxin 4	149.75	261.25	198.75	98.25	156.25	124	13.9316	19.4502	16.61	8.1318	8.8075	8.88899	203.25	126.17	16.66	8.61	1.01608	up	1.31694e-07	1.68789e-05	yes	GO:0009536(plastid);GO:0019725(cellular homeostasis);GO:0016020(membrane);GO:0008152(metabolic process);GO:0003824(catalytic activity);GO:0045454(cell redox homeostasis);GO:0015035(protein disulfide oxidoreductase activity);GO:0009055(electron carrier activity);GO:0006662(glycerol ether metabolic process)	NA
LOC_Os07g48510.1	atypical CYS HIS rich thioredoxin 4	148.75	269.25	201.75	94.25	154.25	126	14.8006	21.4393	18.0327	8.343	9.29918	9.66025	206.58	124.83	18.09	9.1	1.05455	up	1.19999e-06	0.000123518	yes	GO:0003824(catalytic activity);GO:0008152(metabolic process);GO:0016020(membrane);GO:0009536(plastid);GO:0019725(cellular homeostasis);GO:0045454(cell redox homeostasis);GO:0015035(protein disulfide oxidoreductase activity);GO:0009055(electron carrier activity);GO:0006662(glycerol ether metabolic process)	NA
LOC_Os09g31130.1	tonoplast dicarboxylate transporter	172.5	236.5	220	70.5	113.5	117.5	8.98863	9.86212	10.298	3.26824	3.58343	4.7178	209.67	100.5	9.72	3.86	1.3881	up	4.89413e-13	1.83422e-10	yes	GO:0009987(cellular process);GO:0006810(transport);GO:0005773(vacuole);GO:0019725(cellular homeostasis);GO:0005215(transporter activity);GO:0006814(sodium ion transport);GO:0055085(transmembrane transport);GO:0016020(membrane)	NA
LOC_Os04g57200.1	Heavy metal transport/detoxification superfamily protein	159	251.5	222	107	160	127	21.4828	27.1936	26.9447	12.8617	13.0982	13.2219	210.83	131.33	25.21	13.06	1.00995	up	4.51455e-08	6.39868e-06	yes	GO:0005575(cellular_component);GO:0005488(binding);GO:0006810(transport);GO:0046872(metal ion binding);GO:0030001(metal ion transport)	NA
LOC_Os04g18090.1	histone H1-3	167	252	226	88	159	125	25.4687	30.7557	30.9618	11.9397	14.6921	14.6891	215	124	29.06	13.77	1.13789	up	1.61097e-09	3.2534e-07	yes	GO:0003677(DNA binding);GO:0006259(DNA metabolic process);GO:0005634(nucleus);GO:0016043(cellular component organization);GO:0009628(response to abiotic stimulus);GO:0006950(response to stress);GO:0005622(intracellular);GO:0003682(chromatin binding);GO:0006334(nucleosome assembly);GO:0000786(nucleosome)	NA
LOC_Os02g09810.3	Transmembrane amino acid transporter family protein	203.667	236.417	216.083	104.583	165	120.583	14.9496	13.8874	14.2481	6.82954	7.33823	6.82013	218.72	130.06	14.36	7	1.09405	up	6.11097e-09	1.06334e-06	yes	GO:0005773(vacuole);GO:0016020(membrane);GO:0005215(transporter activity);GO:0009987(cellular process);GO:0006810(transport)	NA
LOC_Os02g09810.2	Transmembrane amino acid transporter family protein	204.667	236.417	215.583	105.083	166	121.583	15.023	13.8874	14.2151	6.86219	7.3827	6.87669	218.89	130.89	14.38	7.04	1.08958	up	7.03591e-09	1.21884e-06	yes	GO:0016020(membrane);GO:0005773(vacuole);GO:0005215(transporter activity);GO:0009987(cellular process);GO:0006810(transport)	NA
LOC_Os10g22630.1	NA	220.833	230.167	222.5	101.583	136.333	110.5	27.8645	23.2415	25.2199	11.4033	10.4229	10.7435	224.5	116.14	25.44	10.86	1.28789	up	8.15906e-12	2.62823e-09	yes	NA	NA
LOC_Os02g09810.1	Transmembrane amino acid transporter family protein	213.167	249.417	218.583	106.583	170	123.583	15.6302	14.6354	14.3976	6.95271	7.55253	6.98235	227.06	133.39	14.89	7.16	1.11204	up	2.75218e-09	5.20736e-07	yes	GO:0005773(vacuole);GO:0005215(transporter activity);GO:0016020(membrane);GO:0006810(transport);GO:0009987(cellular process)	NA
LOC_Os02g45780.1	RING/U-box superfamily protein	220	223	252	118	157	123	23.7284	19.248	24.4159	11.3226	10.2599	10.2223	231.67	132.67	22.46	10.6	1.14248	up	7.17633e-10	1.56264e-07	yes	GO:0005488(binding);GO:0005623(cell)	NA
LOC_Os09g15670.1	highly ABA-induced PP2C gene 2	210	290.5	207	36	29	35.5	20.1086	22.2609	17.8058	3.0668	1.68252	2.61932	235.83	33.5	20.06	2.46	3.07852	up	4.14386e-46	1.15368e-42	yes	GO:0006464(cellular protein modification process);GO:0005623(cell);GO:0009987(cellular process);GO:0008152(metabolic process);GO:0016787(hydrolase activity);GO:0003824(catalytic activity)	NA
LOC_Os08g38220.1	DOF zinc finger protein 1	182.5	298.143	235.5	119	149	147	19.3347	25.2775	22.4126	11.2161	9.56443	12.0002	238.71	138.33	22.34	10.93	1.09051	up	9.26463e-10	1.99507e-07	yes	GO:0009719(response to endogenous stimulus);GO:0003700(sequence-specific DNA binding transcription factor activity);GO:0009058(biosynthetic process);GO:0006139(nucleobase-containing compound metabolic process);GO:0008150(biological_process);GO:0005515(protein binding);GO:0007049(cell cycle);GO:0003677(DNA binding);GO:0008270(zinc ion binding);GO:0006355(regulation of transcription, DNA-dependent)	NA
LOC_Os04g33930.2	Bifunctional inhibitor/lipid-transfer protein/seed storage 2S albumin superfamily protein	203.5	272.5	244.5	480	845	753.5	31.3132	33.5555	33.7963	65.7089	78.7804	89.3394	240.17	692.83	32.89	77.94	-1.18628	down	2.1514e-10	5.17623e-08	yes	GO:0008289(lipid binding);GO:0005623(cell);GO:0006810(transport)	NA
LOC_Os04g44510.1	GRAM domain-containing protein / ABA-responsive protein-related	250	268	206	106	152	158	31.9555	27.4142	23.6538	12.054	11.7719	15.5618	241.33	138.67	27.67	13.13	1.13382	up	7.66906e-09	1.31104e-06	yes	GO:0008150(biological_process);GO:0005575(cellular_component);GO:0003674(molecular_function)	NA
LOC_Os08g39370.1	tonoplast dicarboxylate transporter	199.5	284.5	240	92.5	143.5	143.5	10.8266	12.3557	11.7001	4.46594	4.71847	6.00067	241.33	126.5	11.63	5.06	1.25788	up	7.77694e-12	2.54209e-09	yes	GO:0005215(transporter activity);GO:0006810(transport);GO:0009987(cellular process);GO:0005773(vacuole);GO:0019725(cellular homeostasis);GO:0006814(sodium ion transport);GO:0055085(transmembrane transport);GO:0016020(membrane)	NA
LOC_Os01g05530.1	Ribosomal RNA processing Brix domain protein	266	232	227	85	170	102	14.0742	9.82348	10.7894	4.00112	5.44992	4.15853	241.67	119	11.56	4.54	1.41074	up	4.73599e-08	6.68822e-06	yes	GO:0005829(cytosol)	NA
LOC_Os06g07030.1	DREB and EAR motif protein 3	155	321	250	55	73	74	13.9205	23.0708	20.1693	4.39446	3.97232	5.12096	242	67.33	19.05	4.5	2.14288	up	2.46564e-09	4.75758e-07	yes	GO:0006139(nucleobase-containing compound metabolic process);GO:0003700(sequence-specific DNA binding transcription factor activity);GO:0003677(DNA binding);GO:0009058(biosynthetic process);GO:0006355(regulation of transcription, DNA-dependent)	NA
LOC_Os01g45090.1	myb domain protein 21	248	228	251	84	95	119	31.4367	23.1289	28.5816	9.47294	7.29638	11.6233	242.33	99.33	27.72	9.46	1.60669	up	2.22728e-13	8.94975e-11	yes	GO:0009719(response to endogenous stimulus);GO:0003700(sequence-specific DNA binding transcription factor activity);GO:0007165(signal transduction);GO:0009908(flower development);GO:0003677(DNA binding);GO:0006139(nucleobase-containing compound metabolic process);GO:0009058(biosynthetic process)	NA
LOC_Os01g03390.1	NA	201.5	304	230.75	92.5	122.983	99.4167	27.7991	33.5632	28.5973	11.3532	10.2802	10.5684	245.42	104.97	29.99	10.73	1.5483	up	1.04105e-16	6.34013e-14	yes	GO:0004867(serine-type endopeptidase inhibitor activity);GO:0005576(extracellular region)	NA
LOC_Os04g26490.1	NA	204.5	292.5	244.5	108	159.5	126	6.25002	7.154	6.71266	2.93651	2.95357	2.96726	247.17	131.17	6.71	2.95	1.23908	up	1.27342e-11	3.93922e-09	yes	NA	NA
LOC_Os03g16920.1	heat shock protein 70	273.093	257.933	215.21	134.189	157.511	157.894	15.1008	11.4138	10.69	6.60124	5.27713	6.72746	248.75	149.86	12.4	6.2	1.05591	up	3.8245e-06	0.000358336	yes	GO:0006950(response to stress);GO:0009628(response to abiotic stimulus);GO:0009607(response to biotic stimulus);GO:0000166(nucleotide binding);GO:0005618(cell wall);GO:0008150(biological_process);GO:0016020(membrane);GO:0009987(cellular process);GO:0019538(protein metabolic process);GO:0005886(plasma membrane);GO:0005739(mitochondrion);GO:0005829(cytosol);GO:0006464(cellular protein modification …	NA
LOC_Os02g52780.1	ABRE binding factor 4	246	269	246.5	62.5	98.5	71	17.15	15.0077	15.4373	3.8764	4.16066	3.81402	253.83	77.33	15.87	3.95	2.07122	up	7.09323e-26	7.6798e-23	yes	GO:0009628(response to abiotic stimulus);GO:0006950(response to stress);GO:0009058(biosynthetic process);GO:0006139(nucleobase-containing compound metabolic process);GO:0003700(sequence-specific DNA binding transcription factor activity);GO:0009719(response to endogenous stimulus);GO:0003677(DNA binding);GO:0007165(signal transduction);GO:0005515(protein binding);GO:0005634(nucleus);GO:0043565(se…	NA
LOC_Os10g41550.1	chloroplast beta-amylase	163	339	270.5	39.8333	101.5	72.5	10.5153	17.5013	15.6758	2.28613	3.96734	3.60388	257.5	71.28	14.56	3.29	2.20915	up	7.95053e-09	1.34734e-06	yes	GO:0009987(cellular process);GO:0016787(hydrolase activity);GO:0005975(carbohydrate metabolic process);GO:0006950(response to stress);GO:0009536(plastid);GO:0009056(catabolic process);GO:0009058(biosynthetic process);GO:0008152(metabolic process);GO:0009628(response to abiotic stimulus);GO:0016161(beta-amylase activity);GO:0000272(polysaccharide catabolic process)	ko00500(Starch and sucrose metabolism)
LOC_Os03g05180.1	Core-2/I-branching beta-1,6-N-acetylglucosaminyltransferase family protein	214	305	258	498	746	699	10.4201	11.8848	11.2851	21.5728	22.0087	26.226	259	647.67	11.2	23.27	-0.996041	down	1.48253e-09	3.00962e-07	yes	GO:0016740(transferase activity);GO:0005975(carbohydrate metabolic process);GO:0009058(biosynthetic process);GO:0016020(membrane);GO:0008375(acetylglucosaminyltransferase activity)	NA
LOC_Os03g15530.1	Protein of unknown function (DUF3049)	251	297	240	133	164	161	15.9526	15.106	13.7024	7.52022	6.3154	7.88464	262.67	152.67	14.92	7.24	1.10149	up	5.4426e-10	1.24786e-07	yes	GO:0008150(biological_process);GO:0003674(molecular_function);GO:0009536(plastid)	NA
LOC_Os02g19130.1	XH/XS domain-containing protein	286	257	249	105	192	102	17.7422	12.7588	13.8761	5.79496	7.21673	4.87571	264	133	14.79	5.96	1.3722	up	1.18292e-08	1.92915e-06	yes	GO:0005575(cellular_component);GO:0008150(biological_process);GO:0003674(molecular_function)	NA
LOC_Os04g55520.1	DREB and EAR motif protein 3	163	349.5	288	100	178.5	160	18.1652	31.1697	28.8318	9.91452	12.0528	13.7394	266.83	146.17	26.06	11.9	1.19323	up	0.000301951	0.0148977	yes	GO:0005634(nucleus);GO:0003700(sequence-specific DNA binding transcription factor activity);GO:0006139(nucleobase-containing compound metabolic process);GO:0009058(biosynthetic process);GO:0003677(DNA binding);GO:0006355(regulation of transcription, DNA-dependent)	NA
LOC_Os09g20990.1	trehalose phosphate synthase	282	270.5	256.5	134.5	197	162	11.4474	8.78735	9.35343	4.85734	4.8453	5.0672	269.67	164.5	9.86	4.92	1.06141	up	4.33451e-09	7.93175e-07	yes	GO:0009987(cellular process);GO:0008152(metabolic process);GO:0016740(transferase activity);GO:0005975(carbohydrate metabolic process);GO:0016787(hydrolase activity);GO:0009058(biosynthetic process);GO:0003824(catalytic activity);GO:0005992(trehalose biosynthetic process)	NA
LOC_Os04g31340.1	SNF1-related protein kinase regulatory subunit gamma 1	269.5	301.167	240.5	104.333	171.833	134.5	21.4304	19.1652	17.1796	7.38098	8.27898	8.24119	270.39	136.89	19.26	7.97	1.33581	up	3.85968e-13	1.50439e-10	yes	GO:0008150(biological_process);GO:0003674(molecular_function);GO:0005618(cell wall);GO:0005515(protein binding)	NA
LOC_Os01g12270.1	NA	265	271	285	135	164	143	137.929	112.879	133.255	62.5122	51.7193	57.3513	273.67	147.33	128.02	57.19	1.22092	up	9.54568e-12	3.02489e-09	yes	NA	NA
LOC_Os08g35860.1	cytokinin oxidase 7	218	322	283	146	187	165	14.9402	17.66	17.4226	8.9017	7.76498	8.71327	274.33	166	16.67	8.46	1.03825	up	2.50335e-09	4.80656e-07	yes	GO:0009987(cellular process);GO:0003824(catalytic activity);GO:0005575(cellular_component);GO:0009056(catabolic process);GO:0008152(metabolic process);GO:0008762(UDP-N-acetylmuramate dehydrogenase activity);GO:0016491(oxidoreductase activity);GO:0050660(flavin adenine dinucleotide binding);GO:0055114(oxidation-reduction process);GO:0019139(cytokinin dehydrogenase activity);GO:0009690(cytokinin me…	ko00908(Zeatin biosynthesis)
LOC_Os03g59360.1	Remorin family protein	252	295.5	281.5	164	177	152.5	22.2253	20.8564	22.3025	12.868	9.45842	10.3637	276.33	164.5	21.79	10.9	1.06181	up	1.06391e-09	2.21754e-07	yes	GO:0003677(DNA binding);GO:0008150(biological_process);GO:0005575(cellular_component)	NA
LOC_Os01g61880.2	ferric reductase-like transmembrane component family protein	268.717	314.867	257.5	737.383	1025	768.717	14.6234	13.7124	12.588	35.6999	33.7968	32.2342	280.36	843.7	13.64	33.91	-1.25406	down	5.83655e-15	2.99331e-12	yes	GO:0003824(catalytic activity);GO:0005488(binding);GO:0016020(membrane);GO:0003674(molecular_function);GO:0008152(metabolic process);GO:0005506(iron ion binding);GO:0009055(electron carrier activity);GO:0016491(oxidoreductase activity);GO:0050660(flavin adenine dinucleotide binding);GO:0016021(integral to membrane);GO:0055114(oxidation-reduction process);GO:0004601(peroxidase activity);GO:0050664…	NA
LOC_Os03g09170.1	related to AP2 4	222	380.5	275.5	106	180.5	123	22.9359	31.4595	25.5689	9.74292	11.299	9.79185	292.67	136.5	26.65	10.28	1.43789	up	1.72117e-11	5.24109e-09	yes	GO:0007165(signal transduction);GO:0030154(cell differentiation);GO:0009987(cellular process);GO:0009628(response to abiotic stimulus);GO:0006950(response to stress);GO:0005634(nucleus);GO:0003700(sequence-specific DNA binding transcription factor activity);GO:0003677(DNA binding);GO:0005515(protein binding);GO:0009719(response to endogenous stimulus);GO:0006139(nucleobase-containing compound met…	NA
LOC_Os03g49440.1	Haloacid dehalogenase-like hydrolase (HAD) superfamily protein	337	297.5	247	90.5	135	121	37.8015	26.7055	24.8887	9.03124	9.1751	10.4583	293.83	115.5	29.8	9.55	1.70254	up	5.70529e-08	7.91371e-06	yes	GO:0016787(hydrolase activity);GO:0008152(metabolic process);GO:0003824(catalytic activity)	NA
LOC_Os01g61880.1	ferric reductase-like transmembrane component family protein	275.383	344.2	276.5	771.05	1082.33	821.717	13.0483	13.0515	11.769	32.5027	31.0725	30.001	298.69	891.7	12.62	31.19	-1.24708	down	6.73153e-15	3.40746e-12	yes	GO:0005488(binding);GO:0003674(molecular_function);GO:0016020(membrane);GO:0003824(catalytic activity);GO:0008152(metabolic process);GO:0005506(iron ion binding);GO:0009055(electron carrier activity);GO:0016491(oxidoreductase activity);GO:0050660(flavin adenine dinucleotide binding);GO:0016021(integral to membrane);GO:0055114(oxidation-reduction process);GO:0004601(peroxidase activity);GO:0050664…	NA
LOC_Os04g33640.1	Glycosyl hydrolase superfamily protein	316.667	337.5	326.667	192.667	237.833	173.333	17.9954	15.3485	16.676	9.74058	8.18897	7.58992	326.94	201.28	16.67	8.51	1.03148	up	1.92274e-09	3.76596e-07	yes	GO:0005488(binding);GO:0005886(plasma membrane);GO:0005634(nucleus);GO:0008152(metabolic process);GO:0003824(catalytic activity);GO:0005737(cytoplasm);GO:0016787(hydrolase activity);GO:0005975(carbohydrate metabolic process);GO:0004553(hydrolase activity, hydrolyzing O-glycosyl compounds)	NA
LOC_Os05g27780.1	dehydration-induced protein (ERD15)	232	430	323	168	217	189	27.2935	40.4832	34.1351	17.5833	15.4678	17.1329	328.33	191.33	33.97	16.73	1.08194	up	2.08192e-06	0.000206481	yes	GO:0005515(protein binding);GO:0006950(response to stress);GO:0009628(response to abiotic stimulus);GO:0009607(response to biotic stimulus);GO:0005737(cytoplasm)	NA
LOC_Os08g40510.1	NA	322.5	284.5	383	223.5	199	149	34.9758	24.6919	37.3133	21.5643	13.0764	12.4515	330	190.5	32.33	15.7	1.09731	up	0.000201108	0.0107231	yes	GO:0005575(cellular_component);GO:0003674(molecular_function);GO:0008150(biological_process)	NA
LOC_Os03g18220.2	Thiamine pyrophosphate dependent pyruvate decarboxylase family protein	263.667	390.767	338.233	767.033	1427.47	1236.95	15.8556	18.8053	18.2714	41.0358	52.0107	57.3162	330.89	1143.82	17.64	50.12	-1.44537	down	2.0453e-11	6.13227e-09	yes	GO:0003824(catalytic activity);GO:0005575(cellular_component);GO:0008152(metabolic process);GO:0016740(transferase activity);GO:0005488(binding);GO:0000287(magnesium ion binding);GO:0030976(thiamine pyrophosphate binding)	NA
LOC_Os04g50970.1	NA	276	389	339	143	214	177	46.4196	52.3572	51.2177	21.3968	21.8074	22.9384	334.67	178	50	22.05	1.24113	up	8.10755e-13	2.98121e-10	yes	GO:0003674(molecular_function);GO:0005575(cellular_component);GO:0008150(biological_process)	NA
LOC_Os07g42324.1	NA	227	398	387	43	69	63	25.2975	35.4952	38.7427	4.26324	4.65907	5.4099	337.33	58.33	33.18	4.78	2.85594	up	1.82219e-16	1.07611e-13	yes	NA	NA
LOC_Os03g18220.1	Thiamine pyrophosphate dependent pyruvate decarboxylase family protein	266.667	397.767	354.233	788.033	1488.47	1293.95	16.793	20.0458	20.039	44.1494	56.7933	62.7876	339.56	1190.15	18.96	54.58	-1.46452	down	1.29901e-10	3.26656e-08	yes	GO:0003824(catalytic activity);GO:0016740(transferase activity);GO:0008152(metabolic process);GO:0005575(cellular_component);GO:0005488(binding);GO:0000287(magnesium ion binding);GO:0030976(thiamine pyrophosphate binding)	ko00010(Glycolysis / Gluconeogenesis)
LOC_Os01g60020.1	NAC domain containing protein 102	307	387	384	143	246	219	30.9271	31.1994	34.7503	12.8161	15.0153	16.9997	359.33	202.67	32.29	14.94	1.17121	up	1.16421e-11	3.65946e-09	yes	GO:0009058(biosynthetic process);GO:0007275(multicellular organismal development);GO:0003700(sequence-specific DNA binding transcription factor activity);GO:0005634(nucleus);GO:0006139(nucleobase-containing compound metabolic process);GO:0003677(DNA binding);GO:0006355(regulation of transcription, DNA-dependent)	NA
LOC_Os07g36170.2	GRAS family transcription factor	391.5	381	335	213.5	246.5	184.5	18.5119	14.4171	14.2296	8.98125	7.06211	6.72221	369.17	214.83	15.72	7.59	1.11091	up	1.86047e-08	2.97195e-06	yes	GO:0005737(cytoplasm);GO:0004871(signal transducer activity);GO:0009628(response to abiotic stimulus);GO:0009791(post-embryonic development);GO:0003700(sequence-specific DNA binding transcription factor activity);GO:0006139(nucleobase-containing compound metabolic process);GO:0009058(biosynthetic process);GO:0007165(signal transduction)	NA
LOC_Os08g06100.1	O-methyltransferase 1	312	450	348	177	277	223	28.2421	32.5979	28.2976	14.254	15.1922	15.5541	370	225.67	29.71	15	1.04624	up	5.64869e-10	1.27265e-07	yes	GO:0016740(transferase activity);GO:0005575(cellular_component);GO:0005737(cytoplasm);GO:0019748(secondary metabolic process);GO:0009987(cellular process);GO:0009058(biosynthetic process);GO:0005886(plasma membrane);GO:0008152(metabolic process);GO:0005515(protein binding);GO:0005634(nucleus);GO:0005829(cytosol);GO:0008171(O-methyltransferase activity);GO:0008168(methyltransferase activity);GO:00…	ko00944(Flavone and flavonol biosynthesis)
LOC_Os03g55590.4	Homeodomain-like superfamily protein	319.833	396.667	395.667	148.5	209.667	189.5	19.3178	19.1732	21.4679	7.97957	7.67293	8.8194	370.72	182.56	19.99	8.16	1.35247	up	3.78435e-15	2.02059e-12	yes	GO:0003677(DNA binding);GO:0009058(biosynthetic process);GO:0006139(nucleobase-containing compound metabolic process);GO:0003700(sequence-specific DNA binding transcription factor activity)	NA
LOC_Os01g03360.1	NA	282.333	466.833	386.25	142.667	226.65	192.583	33.0452	43.7263	40.6109	14.8556	16.0731	17.3685	378.47	187.3	39.13	16.1	1.33791	up	2.38238e-13	9.4753e-11	yes	GO:0004867(serine-type endopeptidase inhibitor activity);GO:0005576(extracellular region)	NA
LOC_Os12g02200.2	SOS3-interacting protein 1	361.667	409.833	370.167	149.167	251.333	175	22.6613	20.5503	20.8353	8.31511	9.54167	8.44911	380.56	191.83	21.35	8.77	1.34583	up	1.12878e-14	5.36541e-12	yes	GO:0007165(signal transduction);GO:0016301(kinase activity);GO:0005575(cellular_component);GO:0008152(metabolic process);GO:0009987(cellular process);GO:0000166(nucleotide binding);GO:0006464(cellular protein modification process);GO:0005515(protein binding);GO:0004672(protein kinase activity);GO:0005524(ATP binding);GO:0006468(protein phosphorylation)	NA
LOC_Os03g55590.3	Homeodomain-like superfamily protein	336.833	404.667	407.667	155.5	217.667	201.5	21.6583	20.8229	23.5474	8.8953	8.48009	9.98348	383.06	191.56	22.01	9.12	1.32748	up	7.96789e-15	3.9312e-12	yes	GO:0009058(biosynthetic process);GO:0003677(DNA binding);GO:0006139(nucleobase-containing compound metabolic process);GO:0003700(sequence-specific DNA binding transcription factor activity)	NA
LOC_Os07g36170.1	GRAS family transcription factor	414.5	400	353	224.5	256.5	190.5	20.1045	15.5261	15.3805	9.68734	7.53796	7.11967	389.17	223.83	17	8.11	1.12855	up	2.30928e-08	3.52975e-06	yes	GO:0007165(signal transduction);GO:0006139(nucleobase-containing compound metabolic process);GO:0004871(signal transducer activity);GO:0003700(sequence-specific DNA binding transcription factor activity);GO:0005737(cytoplasm);GO:0009791(post-embryonic development);GO:0009628(response to abiotic stimulus);GO:0009058(biosynthetic process)	NA
LOC_Os03g55590.1	myb-like transcription factor family protein	348.458	429.06	421.31	168	228.667	209.125	20.2287	19.9328	21.9708	8.67652	8.04299	9.35447	399.61	201.93	20.71	8.69	1.31027	up	1.0045e-14	4.83364e-12	yes	GO:0003700(sequence-specific DNA binding transcription factor activity);GO:0003677(DNA binding);GO:0009058(biosynthetic process);GO:0006139(nucleobase-containing compound metabolic process)	NA
LOC_Os12g02200.1	SOS3-interacting protein 1	381.667	433.833	399.167	165.167	268.333	186	24.2911	22.0963	22.8215	9.352	10.3475	9.12161	404.89	206.5	23.07	9.61	1.32574	up	1.33909e-14	6.14044e-12	yes	GO:0016301(kinase activity);GO:0005515(protein binding);GO:0006464(cellular protein modification process);GO:0000166(nucleotide binding);GO:0007165(signal transduction);GO:0009987(cellular process);GO:0008152(metabolic process);GO:0005575(cellular_component);GO:0004672(protein kinase activity);GO:0005524(ATP binding);GO:0006468(protein phosphorylation)	NA
LOC_Os02g04840.1	arabinose kinase	384	478.5	401.5	217.5	331	249.5	12.8601	12.8242	12.0789	6.48026	6.71645	6.43844	421.33	266	12.59	6.55	1.00159	up	1.79945e-09	3.57843e-07	yes	GO:0005975(carbohydrate metabolic process);GO:0016301(kinase activity);GO:0009987(cellular process);GO:0005829(cytosol);GO:0005575(cellular_component);GO:0000166(nucleotide binding);GO:0005524(ATP binding);GO:0016310(phosphorylation)	ko00520(Amino sugar and nucleotide sugar metabolism)
LOC_Os01g66120.3	NAC (No Apical Meristem) domain transcriptional regulator superfamily protein	372.804	525.037	471.711	201.667	304.284	244.551	24.3472	27.4406	27.674	11.7172	12.0405	12.3065	456.52	250.17	26.49	12.02	1.19897	up	4.25668e-13	1.62659e-10	yes	GO:0006950(response to stress);GO:0009058(biosynthetic process);GO:0006139(nucleobase-containing compound metabolic process);GO:0007275(multicellular organismal development);GO:0009719(response to endogenous stimulus);GO:0007165(signal transduction);GO:0003700(sequence-specific DNA binding transcription factor activity);GO:0003677(DNA binding);GO:0006355(regulation of transcription, DNA-dependent)	NA
LOC_Os11g02240.1	SOS3-interacting protein 1	434.667	486.333	448.667	186.667	308.333	204	28.1599	25.214	26.1111	10.7587	12.103	10.1836	456.56	233	26.5	11.02	1.32698	up	5.37019e-15	2.79085e-12	yes	GO:0005575(cellular_component);GO:0008152(metabolic process);GO:0009987(cellular process);GO:0007165(signal transduction);GO:0000166(nucleotide binding);GO:0016301(kinase activity);GO:0006464(cellular protein modification process);GO:0005515(protein binding);GO:0004672(protein kinase activity);GO:0005524(ATP binding);GO:0006468(protein phosphorylation)	NA
LOC_Os09g36220.1	pseudo-response regulator 5	541	448.5	421	205	271.5	222.5	30.7691	20.4134	21.5093	10.3727	9.35591	9.7509	470.17	233	24.23	9.83	1.36027	up	3.10493e-06	0.000297348	yes	GO:0009628(response to abiotic stimulus);GO:0004871(signal transducer activity);GO:0009987(cellular process);GO:0006810(transport);GO:0007165(signal transduction);GO:0006139(nucleobase-containing compound metabolic process);GO:0009058(biosynthetic process);GO:0005634(nucleus);GO:0008150(biological_process);GO:0003677(DNA binding);GO:0009791(post-embryonic development);GO:0000156(two-component res…	ko04712(Circadian rhythm - plant)
LOC_Os09g36220.2	pseudo-response regulator 5	541	448.5	421	205	271.5	222.5	30.0356	19.9267	20.9966	10.1254	9.13288	9.51845	470.17	233	23.65	9.59	1.36027	up	3.10493e-06	0.000297348	yes	GO:0009628(response to abiotic stimulus);GO:0009791(post-embryonic development);GO:0009058(biosynthetic process);GO:0005634(nucleus);GO:0003677(DNA binding);GO:0008150(biological_process);GO:0006139(nucleobase-containing compound metabolic process);GO:0009987(cellular process);GO:0006810(transport);GO:0007165(signal transduction);GO:0004871(signal transducer activity);GO:0000156(two-component res…	ko04712(Circadian rhythm - plant)
LOC_Os01g66120.1	NAC (No Apical Meristem) domain transcriptional regulator superfamily protein	379.804	547.037	484.711	205.667	316.284	247.551	25.3711	29.2436	29.0864	12.2226	12.8013	12.7421	470.52	256.5	27.9	12.59	1.20766	up	2.50202e-13	9.85063e-11	yes	GO:0006139(nucleobase-containing compound metabolic process);GO:0006950(response to stress);GO:0009719(response to endogenous stimulus);GO:0007165(signal transduction);GO:0003700(sequence-specific DNA binding transcription factor activity);GO:0007275(multicellular organismal development);GO:0009058(biosynthetic process);GO:0003677(DNA binding);GO:0006355(regulation of transcription, DNA-dependent)	NA
LOC_Os02g54820.1	trehalose-phosphatase/synthase 9	451.833	530.219	441.267	191	256.71	205.4	16.9448	15.9129	14.8658	6.37254	5.8331	5.93549	474.44	217.7	15.91	6.05	1.45491	up	3.58017e-18	2.52894e-15	yes	GO:0016740(transferase activity);GO:0009058(biosynthetic process);GO:0005975(carbohydrate metabolic process);GO:0009987(cellular process);GO:0008152(metabolic process);GO:0005829(cytosol);GO:0005739(mitochondrion);GO:0003824(catalytic activity);GO:0005992(trehalose biosynthetic process)	NA
LOC_Os01g03340.1	NA	371	599.167	528.667	275.833	343.067	296.167	41.7858	54.0054	53.489	27.639	23.4116	25.7032	499.61	305.02	49.76	25.58	1.0195	up	1.0188e-09	2.15815e-07	yes	GO:0004867(serine-type endopeptidase inhibitor activity);GO:0005576(extracellular region)	NA
LOC_Os03g60080.1	NAC domain containing protein 102	378	599.5	521.5	166.5	311.5	265	39.3787	49.9797	48.8036	15.4314	19.6619	21.2722	499.67	247.67	46.05	18.79	1.35524	up	6.28142e-14	2.6612e-11	yes	GO:0009536(plastid);GO:0006950(response to stress);GO:0003700(sequence-specific DNA binding transcription factor activity);GO:0007275(multicellular organismal development);GO:0006139(nucleobase-containing compound metabolic process);GO:0009058(biosynthetic process);GO:0003677(DNA binding);GO:0006355(regulation of transcription, DNA-dependent)	NA
LOC_Os03g60840.1	NA	498	491	510	205	212	181	68.7735	54.2635	63.2687	25.1864	17.7389	19.2605	499.67	199.33	62.1	20.73	1.64112	up	4.69e-22	4.25121e-19	yes	GO:0004867(serine-type endopeptidase inhibitor activity);GO:0005576(extracellular region)	NA
LOC_Os05g27730.1	WRKY DNA-binding protein 33	353	613	589.167	224.5	352.333	272	23.3761	32.4857	35.0479	13.2261	14.1367	13.8791	518.39	282.94	30.3	13.75	1.20238	up	8.58845e-07	9.32457e-05	yes	GO:0006139(nucleobase-containing compound metabolic process);GO:0009058(biosynthetic process);GO:0003700(sequence-specific DNA binding transcription factor activity);GO:0009987(cellular process);GO:0009628(response to abiotic stimulus);GO:0006950(response to stress);GO:0043565(sequence-specific DNA binding);GO:0006355(regulation of transcription, DNA-dependent)	ko04626(Plant-pathogen interaction)
LOC_Os07g37320.1	sugar transporter 1	419.083	621	534.25	262.25	399.583	317.75	28.8217	34.1779	33.0059	16.0456	16.6504	16.8384	524.78	326.53	32	16.51	1.01413	up	2.77994e-10	6.60692e-08	yes	GO:0016020(membrane);GO:0006810(transport);GO:0005886(plasma membrane);GO:0005773(vacuole);GO:0005215(transporter activity);GO:0005575(cellular_component);GO:0009987(cellular process);GO:0005634(nucleus);GO:0022857(transmembrane transporter activity);GO:0055085(transmembrane transport);GO:0016021(integral to membrane)	NA
LOC_Os08g33710.1	ribonuclease 3	424	622	547	246	369	349	41.0291	48.1672	47.549	21.1778	21.6347	26.0225	531	321.33	45.58	22.95	1.04961	up	5.51516e-11	1.51383e-08	yes	GO:0004518(nuclease activity);GO:0008150(biological_process);GO:0005623(cell);GO:0008152(metabolic process);GO:0003723(RNA binding);GO:0033897(ribonuclease T2 activity)	NA
LOC_Os02g54820.2	trehalose-phosphatase/synthase 9	498.833	610.219	516.767	219	302.21	233.4	21.7324	21.2752	20.2244	8.48823	7.97736	7.83521	541.94	251.54	21.08	8.1	1.44064	up	2.0357e-18	1.49708e-15	yes	GO:0008152(metabolic process);GO:0009987(cellular process);GO:0005975(carbohydrate metabolic process);GO:0009058(biosynthetic process);GO:0016740(transferase activity);GO:0005739(mitochondrion);GO:0005829(cytosol);GO:0003824(catalytic activity);GO:0005992(trehalose biosynthetic process)	NA
LOC_Os02g17620.1	Isochorismatase family protein	500	598	573.5	1384	1874.5	1481	72.1685	69.0738	74.3599	177.719	163.931	164.714	557.17	1579.83	71.87	168.79	-1.17176	down	1.7922e-14	8.02926e-12	yes	GO:0003824(catalytic activity);GO:0008152(metabolic process);GO:0005575(cellular_component)	NA
LOC_Os01g62760.1	highly ABA-induced PP2C gene 2	410	693	613	141	218.667	213	30.9208	41.8248	41.5293	9.46031	9.99188	12.3778	572	190.89	38.09	10.61	1.90292	up	8.56095e-16	4.76686e-13	yes	GO:0005515(protein binding);GO:0006950(response to stress);GO:0009628(response to abiotic stimulus);GO:0007165(signal transduction);GO:0009719(response to endogenous stimulus);GO:0016787(hydrolase activity);GO:0009987(cellular process);GO:0008152(metabolic process);GO:0003824(catalytic activity)	NA
LOC_Os02g10780.1	SPX domain gene 1	415.5	714	612.5	173	254.5	231.5	44.0876	60.6286	58.3819	16.3309	16.3618	18.9275	580.67	219.67	54.37	17.21	1.71933	up	3.04687e-14	1.33436e-11	yes	GO:0006950(response to stress);GO:0009991(response to extracellular stimulus);GO:0005634(nucleus);GO:0003674(molecular_function);GO:0007154(cell communication)	NA
LOC_Os02g54820.3	trehalose-phosphatase/synthase 9	566.333	634.219	546.767	257	325.71	254.4	21.8962	19.6233	18.9901	8.83996	7.63003	7.57899	582.44	279.04	20.17	8.02	1.39044	up	1.16309e-17	7.43175e-15	yes	GO:0016740(transferase activity);GO:0009058(biosynthetic process);GO:0005975(carbohydrate metabolic process);GO:0009987(cellular process);GO:0008152(metabolic process);GO:0005829(cytosol);GO:0005739(mitochondrion);GO:0003824(catalytic activity);GO:0005992(trehalose biosynthetic process)	NA
LOC_Os09g29420.1	NA	545	710	516	80	137	103	39.1673	40.8338	33.3122	5.1149	5.96548	5.70375	590.33	106.67	37.77	5.59	2.81557	up	1.94702e-55	9.48612e-52	yes	GO:0008479(queuine tRNA-ribosyltransferase activity);GO:0006400(tRNA modification);GO:0008616(queuosine biosynthetic process)	NA
LOC_Os11g08210.1	NAC (No Apical Meristem) domain transcriptional regulator superfamily protein	485.325	658.791	662.556	223.325	318	302.482	33.3774	36.2578	40.9326	13.6639	13.2509	16.0293	602.22	281.27	36.86	14.31	1.42519	up	1.20531e-18	9.03449e-16	yes	GO:0006950(response to stress);GO:0003700(sequence-specific DNA binding transcription factor activity);GO:0007165(signal transduction);GO:0007275(multicellular organismal development);GO:0009719(response to endogenous stimulus);GO:0006139(nucleobase-containing compound metabolic process);GO:0009058(biosynthetic process);GO:0003677(DNA binding);GO:0006355(regulation of transcription, DNA-dependent)	NA
LOC_Os02g32080.1	NA	399	819	718	1253	2742	1801	65.66	107.857	106.14	183.442	273.397	228.37	645.33	1932	93.22	228.4	-1.23027	down	2.40409e-06	0.000234847	yes	NA	NA
LOC_Os03g15270.1	carboxyesterase 17	690	793	624	278	389	353	55.6736	51.2045	45.2285	19.9556	19.0173	21.9468	702.33	340	50.7	20.31	1.37892	up	5.69658e-18	3.8282e-15	yes	GO:0016787(hydrolase activity);GO:0008152(metabolic process);GO:0005575(cellular_component)	NA
LOC_Os09g23350.1	UDP-Glycosyltransferase / trehalose-phosphatase family protein	746	849	765	237	344	264	24.2276	22.0655	22.3183	6.84763	6.76906	6.60651	786.67	281.67	22.87	6.74	1.82209	up	3.35606e-29	4.21965e-26	yes	GO:0008152(metabolic process);GO:0016740(transferase activity);GO:0009058(biosynthetic process);GO:0005975(carbohydrate metabolic process);GO:0016787(hydrolase activity);GO:0009987(cellular process);GO:0003824(catalytic activity);GO:0005992(trehalose biosynthetic process)	NA
LOC_Os05g03860.1	basic region/leucine zipper motif 53	838.5	1031	894	432.5	599.5	501.5	79.3508	78.0803	75.9999	36.4128	34.3744	36.5692	921.17	511.17	77.81	35.79	1.17933	up	2.07373e-14	9.18498e-12	yes	GO:0005515(protein binding);GO:0003677(DNA binding);GO:0009058(biosynthetic process);GO:0006139(nucleobase-containing compound metabolic process);GO:0003700(sequence-specific DNA binding transcription factor activity);GO:0043565(sequence-specific DNA binding);GO:0046983(protein dimerization activity);GO:0006355(regulation of transcription, DNA-dependent)	NA
LOC_Os08g31580.1	related to AP2 4	806.033	1059.3	995.383	232.9	312.083	264.726	64.9215	68.2793	72.02	16.6888	15.2302	16.4297	953.57	269.9	68.41	16.12	2.14404	up	2.85971e-40	6.55663e-37	yes	GO:0007165(signal transduction);GO:0009628(response to abiotic stimulus);GO:0003677(DNA binding);GO:0009719(response to endogenous stimulus);GO:0006950(response to stress);GO:0009058(biosynthetic process);GO:0006139(nucleobase-containing compound metabolic process);GO:0030154(cell differentiation);GO:0009987(cellular process);GO:0003700(sequence-specific DNA binding transcription factor activity)…	NA
LOC_Os04g26790.1	Eukaryotic aspartyl protease family protein	1079	1185.5	1048	493.5	671	512.5	73.0725	64.2493	63.756	29.7331	27.533	26.7438	1104.17	559	67.03	28	1.31868	up	1.15091e-17	7.43175e-15	yes	GO:0016787(hydrolase activity);GO:0019538(protein metabolic process);GO:0005515(protein binding);GO:0005575(cellular_component);GO:0016020(membrane);GO:0005886(plasma membrane);GO:0004190(aspartic-type endopeptidase activity);GO:0006508(proteolysis)	NA
LOC_Os06g40120.1	SPX domain gene 1	905.5	1380	1144.5	224	417.5	322.5	87.932	107.244	99.8393	19.352	24.5648	24.1315	1143.33	321.33	98.34	22.68	2.17721	up	7.55249e-42	1.83983e-38	yes	GO:0003674(molecular_function);GO:0005634(nucleus);GO:0006950(response to stress);GO:0007154(cell communication);GO:0009991(response to extracellular stimulus)	NA
LOC_Os01g52230.1	phosphate starvation-induced gene 2	899	1470	1200	203	356	287	101.504	132.824	121.712	20.3911	24.3541	24.9691	1189.67	282	118.68	23.24	2.41317	up	2.38669e-30	3.20779e-27	yes	GO:0016043(cellular component organization);GO:0016787(hydrolase activity);GO:0008152(metabolic process);GO:0006950(response to stress);GO:0007154(cell communication);GO:0009991(response to extracellular stimulus);GO:0016791(phosphatase activity)	NA
LOC_Os07g01780.1	Calcium-dependent lipid-binding (CaLB domain) family protein	1005	1387.5	1217.5	2331	4035	2828	183.883	203.162	200.111	379.435	447.318	398.704	1203.33	3064.67	195.72	408.49	-1.00019	down	7.82644e-12	2.54209e-09	yes	GO:0008150(biological_process);GO:0003674(molecular_function);GO:0005575(cellular_component);GO:0005515(protein binding)	NA
LOC_Os02g44870.1	cold-regulated 47	988	1586	1327	409	702	542	99.0226	127.208	119.475	36.4687	42.6297	41.8575	1300.33	551	115.24	40.32	1.57584	up	9.06086e-20	7.35761e-17	yes	GO:0006950(response to stress);GO:0009719(response to endogenous stimulus);GO:0009628(response to abiotic stimulus);GO:0005829(cytosol);GO:0005488(binding);GO:0005886(plasma membrane);GO:0009536(plastid);GO:0009415(response to water)	NA
LOC_Os08g06010.1	phosphate starvation-induced gene 3	1427	1820	1592	365	514	368	84.6643	86.4136	84.849	19.2659	18.4773	16.8237	1613	415.67	85.31	18.19	2.28978	up	5.75467e-48	1.86916e-44	yes	GO:0006810(transport);GO:0005215(transporter activity);GO:0009987(cellular process);GO:0022857(transmembrane transporter activity);GO:0055085(transmembrane transport);GO:0016021(integral to membrane)	NA
LOC_Os08g12600.1	NA	1110.67	2039.17	1745.5	643.333	1026.5	847.667	146.887	215.817	207.37	75.6929	82.2539	86.3815	1631.78	839.17	190.02	81.44	1.28338	up	1.71083e-07	2.12366e-05	yes	NA	NA
LOC_Os08g12230.1	NA	2404.17	3524.17	3255	1387.83	1887.5	1496.67	143.82	168.711	174.917	73.8603	68.413	68.9883	3061.11	1590.67	162.48	70.42	1.2658	up	3.42967e-18	2.47553e-15	yes	NA	NA
LOC_Os02g02410.1	Heat shock protein 70 (Hsp 70) family protein	3797.83	4427.25	3902.83	1851.33	3125.25	2684.83	210.766	196.622	194.568	91.4047	105.087	114.81	4042.64	2553.81	200.65	103.77	1.01095	up	6.03429e-12	1.99321e-09	yes	GO:0005634(nucleus);GO:0005773(vacuole);GO:0005618(cell wall);GO:0019538(protein metabolic process);GO:0009987(cellular process);GO:0016043(cellular component organization);GO:0008150(biological_process);GO:0005730(nucleolus);GO:0006950(response to stress);GO:0005575(cellular_component);GO:0009628(response to abiotic stimulus);GO:0016020(membrane);GO:0030154(cell differentiation);GO:0007275(multi…	ko03060(Protein export)
LOC_Os08g12160.1	NA	5008.17	7448.67	6963.5	2427.83	3642	2891.67	593.247	706.106	740.989	255.856	261.394	263.938	6473.44	2987.17	680.11	260.4	1.44513	up	8.61168e-23	8.18677e-20	yes	NA	NA

## Sheet: 1b
Accession	annotation	E4_phyB_count	E11_phyB_count	E12_phyB_count	E1_WT_count	E5_WT_count	E6_WT_count	E4_phyB_rpkm	E11_phyB_rpkm	E12_phyB_rpkm	E1_WT_rpkm	E5_WT_rpkm	E6_WT_rpkm	mean_count_phyB	mean_count_WT	mean_rpkm_phyB	mean_rpkm_WT	log2fold_change	regulation	pvalue	FDR	significant	go	kegg
LOC_Os08g24820.1	NA	0	0	0	141	152	153	0	0	0	39.6246	29.0916	37.2403	0	148.67	0	35.32	-inf	down	6.63673e-52	1.3013e-47	yes	NA	NA
LOC_Os11g09590.1	F-box/RNI-like superfamily protein	0	0	0	83	126	89	0	0	0	6.67528	6.90144	6.19952	0	99.33	0	6.59	-inf	down	4.43832e-50	5.80162e-46	yes	GO:0005575(cellular_component);GO:0008150(biological_process);GO:0003674(molecular_function)	NA
LOC_Os02g40280.1	Argonaute family protein	0	0	0	86	104	79	0	0	0	8.2846	6.82315	6.59139	0	89.67	0	7.23	-inf	down	2.90745e-46	2.28032e-42	yes	GO:0008150(biological_process);GO:0003676(nucleic acid binding);GO:0005575(cellular_component);GO:0005515(protein binding)	NA
LOC_Os09g39280.1	NA	0	0	0	60	77	63.5	0	0	0	5.43316	4.74865	4.98025	0	66.83	0	5.05	-inf	down	2.46063e-36	8.77215e-33	yes	NA	NA
LOC_Os04g03050.1	Subtilase family protein	0	0	1	49.5	79.5	49.5	0	0	0.0452984	2.45584	2.68621	2.12704	0.33	59.5	0.02	2.42	-7.4499	down	2.335e-31	5.08706e-28	yes	GO:0019538(protein metabolic process);GO:0005623(cell);GO:0016787(hydrolase activity);GO:0008152(metabolic process);GO:0005618(cell wall);GO:0005515(protein binding);GO:0004252(serine-type endopeptidase activity);GO:0006508(proteolysis);GO:0042802(identical protein binding);GO:0043086(negative regulation of catalytic activity)	NA
LOC_Os02g40320.1	Stabilizer of iron transporter SufD / Polynucleotidyl transferase	0	1	0	41	48	50	0	0.0659217	0	3.40958	2.71855	3.60134	0.33	46.33	0.02	3.24	-7.30032	down	5.37294e-25	9.16087e-22	yes	GO:0009790(embryo development);GO:0005737(cytoplasm);GO:0030154(cell differentiation);GO:0006139(nucleobase-containing compound metabolic process);GO:0003723(RNA binding);GO:0008135(translation factor activity, nucleic acid binding);GO:0009791(post-embryonic development);GO:0009653(anatomical structure morphogenesis);GO:0000003(reproduction);GO:0006412(translation);GO:0005515(protein binding)	NA
LOC_Os02g56690.1	cinnamoyl coa reductase 1	0.65	0.45	0.5	16.2167	23.65	23.7833	0.0696081	0.0409458	0.0524016	1.86143	1.84882	2.36447	0.53	21.22	0.05	2.02	-5.91966	down	5.68601e-12	2.14401e-09	yes	GO:0009628(response to abiotic stimulus);GO:0019748(secondary metabolic process);GO:0006950(response to stress);GO:0003824(catalytic activity);GO:0005829(cytosol);GO:0008152(metabolic process);GO:0009058(biosynthetic process);GO:0009987(cellular process);GO:0016491(oxidoreductase activity);GO:0003854(3-beta-hydroxy-delta5-steroid dehydrogenase activity);GO:0016616(oxidoreductase activity, acting …	NA
LOC_Os10g22630.2	NA	5.5	2.5	2	76.5833	98.3333	79.5	0.609006	0.235206	0.216729	9.08933	7.94834	8.17224	3.33	84.81	0.35	8.4	-4.6572	down	2.22851e-33	6.24222e-30	yes	NA	NA
LOC_Os07g45780.1	ARM repeat superfamily protein	5.83333	1.95	2.25	30.7833	38.8667	27.8167	0.310594	0.0882188	0.117243	1.75683	1.51067	1.37498	3.34	32.49	0.17	1.55	-3.27603	down	1.30112e-11	4.59671e-09	yes	GO:0005488(binding);GO:0008150(biological_process);GO:0005575(cellular_component)	NA
LOC_Os06g19130.1	Ankyrin repeat family protein	4.5	3.5	2.5	35.5	54	41.6667	0.157383	0.104007	0.0855684	1.3308	1.37866	1.35285	3.5	43.72	0.12	1.35	-3.73886	down	1.85042e-16	1.39546e-13	yes	GO:0008150(biological_process);GO:0005575(cellular_component)	NA
LOC_Os10g22630.1	NA	5.5	2.5	3	101.583	136.333	110.5	0.576011	0.222463	0.30748	11.4033	10.4229	10.7435	3.67	116.14	0.37	10.86	-4.96402	down	4.80239e-44	3.13876e-40	yes	NA	NA
LOC_Os02g35347.1	RING/U-box superfamily protein	3.5	5.08333	4.5	13.9833	26.2	23.25	0.422408	0.52127	0.531502	1.8089	2.30825	2.60497	4.36	21.14	0.49	2.24	-2.28315	down	1.17325e-05	0.000653536	yes	GO:0005488(binding);GO:0008150(biological_process);GO:0006950(response to stress)	NA
LOC_Os02g35365.1	RING/U-box superfamily protein	3.5	5.08333	4.5	13.9833	26.2	23.25	0.422408	0.52127	0.531502	1.8089	2.30825	2.60497	4.36	21.14	0.49	2.24	-2.28315	down	1.17325e-05	0.000653536	yes	GO:0006950(response to stress);GO:0005488(binding);GO:0008150(biological_process)	NA
LOC_Os05g49310.1	myb domain protein 21	3	3	8	18	32	34	0.456201	0.38762	1.19056	2.9339	3.55224	4.79987	4.67	28	0.68	3.76	-2.57599	down	4.693e-08	6.01425e-06	yes	GO:0009058(biosynthetic process);GO:0009908(flower development);GO:0009719(response to endogenous stimulus);GO:0007165(signal transduction);GO:0003700(sequence-specific DNA binding transcription factor activity);GO:0003677(DNA binding);GO:0006139(nucleobase-containing compound metabolic process)	NA
LOC_Os03g48235.1	NA	5	7	3	18	38	30	0.583676	0.694304	0.342729	2.25223	3.23819	3.25116	5	28.67	0.54	2.91	-2.52549	down	6.04746e-08	7.41097e-06	yes	GO:0030598(rRNA N-glycosylase activity);GO:0017148(negative regulation of translation)	NA
LOC_Os09g21919.1	NA	7.1	7.21111	2.11111	25.9206	27.4095	23.6012	0.730168	0.63011	0.212473	2.85725	2.0577	2.25327	5.47	25.64	0.52	2.39	-2.3227	down	1.35884e-06	0.000100731	yes	NA	NA
LOC_Os06g07360.1	NA	7	8	5	12	33	24	1.57466	1.52907	1.10074	2.8934	5.419	5.01204	6.67	23	1.4	4.44	-1.75821	down	0.000121018	0.00459237	yes	NA	NA
LOC_Os11g15210.1	basic helix-loop-helix (bHLH) DNA-binding superfamily protein	3.5	12.5	5	22.5	23	26.5	0.289888	0.879675	0.405285	1.99748	1.39061	2.03762	7	24	0.52	1.81	-1.85574	down	0.0001057	0.00409586	yes	GO:0003700(sequence-specific DNA binding transcription factor activity);GO:0006139(nucleobase-containing compound metabolic process);GO:0009058(biosynthetic process);GO:0005515(protein binding);GO:0005634(nucleus);GO:0003677(DNA binding);GO:0007275(multicellular organismal development);GO:0030154(cell differentiation);GO:0030528(transcription regulator activity);GO:0006355(regulation of transcrip…	NA
LOC_Os05g28830.1	TRICHOME BIREFRINGENCE-LIKE 33	7	9	8	17	31	26	0.398379	0.435202	0.44557	1.03702	1.28788	1.37368	8	24.67	0.43	1.23	-1.62954	down	0.000206636	0.0072093	yes	GO:0008150(biological_process)	NA
LOC_Os04g33350.1	Plant protein of unknown function (DUF868)	7	14	5	28	33	31	0.932654	1.58489	0.651959	3.9987	3.20962	3.83442	8.67	30.67	1.06	3.68	-1.89729	down	7.23641e-06	0.000429963	yes	GO:0009536(plastid)	NA
LOC_Os01g33110.1	Leucine-rich repeat receptor-like protein kinase family protein	9	10	7	28	31	17	0.280989	0.265275	0.213881	0.937007	0.706521	0.492732	8.67	25.33	0.25	0.71	-1.58641	down	0.000281881	0.00930583	yes	GO:0005886(plasma membrane);GO:0009987(cellular process);GO:0016301(kinase activity);GO:0016020(membrane);GO:0005575(cellular_component);GO:0008152(metabolic process);GO:0006464(cellular protein modification process);GO:0004672(protein kinase activity);GO:0005524(ATP binding);GO:0006468(protein phosphorylation);GO:0005515(protein binding)	NA
LOC_Os03g21510.2	Leucine-rich repeat protein kinase family protein	10	10.3333	8.33333	23.8333	34	26.1667	0.486355	0.427015	0.396643	1.24244	1.20712	1.18145	9.56	28	0.44	1.21	-1.60074	down	0.000109568	0.0042166	yes	GO:0016301(kinase activity);GO:0005886(plasma membrane);GO:0006464(cellular protein modification process);GO:0000166(nucleotide binding);GO:0007165(signal transduction);GO:0004672(protein kinase activity);GO:0005524(ATP binding);GO:0006468(protein phosphorylation);GO:0005515(protein binding)	NA
LOC_Os03g52940.1	NA	6	11	12	41	87	91	0.806959	1.25702	1.57946	5.91048	8.54154	11.3621	9.67	73	1.21	8.6	-2.92565	down	6.27514e-08	7.64222e-06	yes	NA	NA
LOC_Os03g21510.3	Leucine-rich repeat protein kinase family protein	11	10.3333	8.33333	22.8333	33	25.1667	0.535676	0.427562	0.397151	1.19184	1.17311	1.13776	9.89	27	0.45	1.17	-1.4928	down	0.000306281	0.00997654	yes	GO:0016301(kinase activity);GO:0000166(nucleotide binding);GO:0007165(signal transduction);GO:0006464(cellular protein modification process);GO:0005886(plasma membrane);GO:0004672(protein kinase activity);GO:0005524(ATP binding);GO:0006468(protein phosphorylation);GO:0005515(protein binding)	NA
LOC_Os06g13760.1	glucosyl transferase family 8	8	14	9.5	26	54	37	0.422604	0.628379	0.491128	1.47216	2.08235	1.81451	10.5	39	0.51	1.79	-1.87214	down	4.12474e-07	3.7099e-05	yes	GO:0016740(transferase activity);GO:0005794(Golgi apparatus);GO:0005975(carbohydrate metabolic process);GO:0009058(biosynthetic process);GO:0016757(transferase activity, transferring glycosyl groups)	NA
LOC_Os04g13160.1	F-box/RNI-like superfamily protein	14	9	9	91	190	134	0.793196	0.433256	0.499025	5.52627	7.8582	7.04811	10.67	138.33	0.58	6.81	-3.66034	down	8.12983e-31	1.67796e-27	yes	GO:0005575(cellular_component);GO:0005515(protein binding)	NA
LOC_Os06g04990.1	early nodulin-related	10.1111	14.4611	7.81667	26.3373	33.4401	37.1389	1.1463	1.393	0.867257	3.20043	2.76747	3.90879	10.8	32.31	1.14	3.29	-1.63584	down	3.8907e-05	0.00177205	yes	GO:0005739(mitochondrion);GO:0003674(molecular_function)	NA
LOC_Os09g35030.1	C-repeat/DRE binding factor 2	13	10	11	77.5	159	146.5	1.25224	0.818454	1.03697	8.00174	11.1804	13.1008	11.33	127.67	1.04	10.76	-3.47435	down	2.89003e-16	2.0238e-13	yes	GO:0009058(biosynthetic process);GO:0005634(nucleus);GO:0003677(DNA binding);GO:0006139(nucleobase-containing compound metabolic process);GO:0006950(response to stress);GO:0009628(response to abiotic stimulus);GO:0003700(sequence-specific DNA binding transcription factor activity);GO:0006355(regulation of transcription, DNA-dependent)	NA
LOC_Os02g35329.1	RING/U-box superfamily protein	5.5	14.0833	14.5	37.9833	58.2	39.25	0.523603	1.13919	1.35094	3.87589	4.04463	3.46892	11.36	45.14	1	3.8	-2.016	down	1.64138e-08	2.37516e-06	yes	GO:0005488(binding);GO:0008150(biological_process);GO:0006950(response to stress)	NA
LOC_Os02g56720.2	cinnamoyl coa reductase	11.15	14.7833	8.83333	208.883	295.317	272.783	1.10579	1.24572	0.857335	22.2045	21.3798	25.1149	11.59	258.99	1.07	22.9	-4.50867	down	8.42464e-68	3.30372e-63	yes	GO:0005575(cellular_component);GO:0009058(biosynthetic process);GO:0009987(cellular process);GO:0019748(secondary metabolic process);GO:0006950(response to stress);GO:0009628(response to abiotic stimulus);GO:0008152(metabolic process);GO:0003824(catalytic activity);GO:0016491(oxidoreductase activity);GO:0003854(3-beta-hydroxy-delta5-steroid dehydrogenase activity);GO:0016616(oxidoreductase activi…	NA
LOC_Os04g11640.1	methyl-CPG-binding domain protein 13	14	11.3333	9.5	36.3333	39.6667	42.8333	1.52941	1.05197	1.01566	4.25441	3.16328	4.34403	11.61	39.61	1.2	3.92	-1.79889	down	8.76402e-07	7.0139e-05	yes	GO:0003677(DNA binding);GO:0005634(nucleus)	NA
LOC_Os10g20510.1	Family of unknown function (DUF566)	5	15.8333	14.1667	49.1667	71.5	68	0.29562	0.795401	0.819708	3.11583	3.08594	3.7324	11.67	62.89	0.64	3.31	-2.48202	down	7.51155e-14	3.72868e-11	yes	GO:0009536(plastid)	NA
LOC_Os02g02770.1	pentatricopeptide (PPR) repeat-containing protein	10	17	8	25	50	35	0.470116	0.679054	0.368064	1.25975	1.7159	1.52753	11.67	36.67	0.51	1.5	-1.66413	down	7.14099e-06	0.000426881	yes	NA	NA
LOC_Os04g36830.1	Protein of unknown function (DUF567)	13.2994	13.9428	8.27515	30.3653	32.5247	26.6702	0.241876	0.215457	0.147287	0.591936	0.431807	0.450299	11.84	29.85	0.2	0.49	-1.40921	down	0.000386596	0.0119704	yes	GO:0005575(cellular_component);GO:0003674(molecular_function);GO:0008150(biological_process)	NA
LOC_Os01g61010.1	Major facilitator superfamily protein	12	14.3333	12.5	38.5	31.5	39	0.47031	0.47731	0.479447	1.61734	0.901219	1.419	12.94	36.33	0.48	1.31	-1.59303	down	4.18114e-05	0.00188898	yes	GO:0008150(biological_process);GO:0003674(molecular_function);GO:0005623(cell)	NA
LOC_Os08g31090.1	Protein of unknown function (DUF761)	3	22	14	27	87	67	0.270689	1.68664	1.23625	2.61127	5.7304	5.61228	13	60.33	1.06	4.65	-2.22584	down	0.000211209	0.0073427	yes	GO:0009719(response to endogenous stimulus);GO:0003674(molecular_function)	NA
LOC_Os05g38690.1	NA	11	12	16	36	59	65	1.13023	1.04762	1.60887	3.96474	4.42529	6.20014	13	53.33	1.26	4.86	-2.04685	down	5.0295e-08	6.3829e-06	yes	GO:0005575(cellular_component);GO:0008150(biological_process);GO:0003674(molecular_function)	NA
LOC_Os01g61010.2	Major facilitator superfamily protein	13	14.3333	12.5	38.5	31.5	39	0.456482	0.427639	0.429554	1.44904	0.807435	1.27134	13.28	36.33	0.44	1.18	-1.55282	down	5.75413e-05	0.00245804	yes	GO:0005623(cell);GO:0008150(biological_process);GO:0003674(molecular_function)	NA
LOC_Os01g31370.1	Glycosyltransferase family 61 protein	17	11	12	34	70	43	0.951351	0.523039	0.657205	2.03943	2.85961	2.23396	13.33	49	0.71	2.38	-1.83691	down	2.1456e-08	3.0266e-06	yes	GO:0008150(biological_process);GO:0016740(transferase activity);GO:0008152(metabolic process);GO:0016757(transferase activity, transferring glycosyl groups)	NA
LOC_Os01g61070.1	Heavy metal transport/detoxification superfamily protein	5	20	15	27	71	42	1.09664	3.72711	3.21967	6.34739	11.3676	8.5518	13.33	46.67	2.68	8.76	-1.80461	down	2.84154e-05	0.00138081	yes	GO:0005488(binding);GO:0006810(transport);GO:0005575(cellular_component);GO:0046872(metal ion binding);GO:0030001(metal ion transport)	NA
LOC_Os01g20720.1	NB-ARC domain-containing disease resistance protein	12	9	19	34	48	32	0.422018	0.268931	0.653929	1.28164	1.23227	1.04475	13.33	38	0.45	1.19	-1.50381	down	1.94958e-05	0.00101666	yes	GO:0006950(response to stress);GO:0005515(protein binding);GO:0043531(ADP binding);GO:0006915(apoptotic process);GO:0005524(ATP binding)	NA
LOC_Os02g50200.1	plasmodesmata-located protein 7	11.5	15	14	31	62	40	1.12485	1.24663	1.34015	3.25011	4.42697	3.63223	13.5	44.33	1.24	3.77	-1.6849	down	6.50125e-07	5.44758e-05	yes	GO:0008150(biological_process);GO:0003674(molecular_function);GO:0005575(cellular_component)	NA
LOC_Os04g51460.1	xyloglucan endotransglucosylase/hydrolase 24	12.3351	11	19.3922	28.3667	44.0886	28.8333	1.17333	0.889036	1.80522	2.89217	3.0614	2.54617	14.24	33.76	1.29	2.83	-1.25612	down	0.000448635	0.0133789	yes	GO:0005618(cell wall);GO:0016740(transferase activity);GO:0009719(response to endogenous stimulus);GO:0008152(metabolic process);GO:0005737(cytoplasm);GO:0008150(biological_process);GO:0016787(hydrolase activity);GO:0016043(cellular component organization);GO:0009987(cellular process);GO:0005886(plasma membrane);GO:0007165(signal transduction);GO:0004553(hydrolase activity, hydrolyzing O-glycosyl…	NA
LOC_Os03g10030.1	Uncharacterised protein family (UPF0497)	9	21	13	21	47	39	0.843428	1.67215	1.19228	2.10942	3.21529	3.39301	14.33	35.67	1.24	2.91	-1.33068	down	0.000214597	0.00744071	yes	GO:0003674(molecular_function);GO:0005575(cellular_component);GO:0008150(biological_process)	NA
LOC_Os04g12580.1	receptor-like protein kinase 1	12.3333	21	10.5	73.5	87.1667	78.1667	0.599582	0.867436	0.499557	3.82996	3.0934	3.52781	14.61	79.61	0.66	3.48	-2.53836	down	1.00447e-16	8.03881e-14	yes	GO:0030246(carbohydrate binding);GO:0008152(metabolic process);GO:0016301(kinase activity);GO:0009987(cellular process);GO:0005623(cell);GO:0006464(cellular protein modification process);GO:0000166(nucleotide binding);GO:0004672(protein kinase activity);GO:0005524(ATP binding);GO:0006468(protein phosphorylation)	NA
LOC_Os08g15550.1	NA	9	18	17	25	47	45	4.17257	7.09061	7.71326	12.4234	15.9065	19.3682	14.67	39	6.33	15.9	-1.42979	down	4.50186e-05	0.0020088	yes	NA	NA
LOC_Os03g14840.1	Protein kinase superfamily protein	14	16	15	34	56	50	0.891017	0.865223	0.93428	2.3194	2.60173	2.95422	15	46.67	0.9	2.63	-1.64758	down	7.20488e-07	5.9482e-05	yes	GO:0016301(kinase activity);GO:0006464(cellular protein modification process);GO:0007275(multicellular organismal development);GO:0006810(transport);GO:0009791(post-embryonic development);GO:0009790(embryo development);GO:0000003(reproduction);GO:0009987(cellular process);GO:0008152(metabolic process);GO:0005575(cellular_component);GO:0004672(protein kinase activity);GO:0005524(ATP binding);GO:00…	NA
LOC_Os01g02700.1	Protein kinase superfamily protein	14.5	11.9167	19.5	43.5	69.75	57.75	0.700436	0.489108	0.921855	2.25231	2.45958	2.58981	15.31	57	0.7	2.43	-1.89692	down	1.49161e-09	2.99966e-07	yes	GO:0016301(kinase activity);GO:0005623(cell);GO:0008152(metabolic process);GO:0009987(cellular process);GO:0000166(nucleotide binding);GO:0006464(cellular protein modification process);GO:0004672(protein kinase activity);GO:0005524(ATP binding);GO:0006468(protein phosphorylation)	NA
LOC_Os04g53060.1	disease resistance protein (TIR-NBS-LRR class) family	11.0833	20.25	16.3333	27.25	45.0833	42.5	0.28285	0.439097	0.407933	0.745403	0.839883	1.00691	15.89	38.28	0.38	0.86	-1.30613	down	0.000194277	0.00686357	yes	GO:0008152(metabolic process);GO:0016787(hydrolase activity);GO:0006950(response to stress);GO:0005623(cell);GO:0000166(nucleotide binding);GO:0007165(signal transduction);GO:0004871(signal transducer activity);GO:0004872(receptor activity);GO:0016020(membrane)	NA
LOC_Os02g57000.1	Calcium-dependent lipid-binding (CaLB domain) family protein	8	19	21	33	56	59	0.763516	1.54075	1.96144	3.37583	3.90151	5.22752	16	49.33	1.42	4.17	-1.65364	down	7.13764e-06	0.000426881	yes	GO:0005515(protein binding)	NA
LOC_Os02g52040.1	Phosphate-responsive 1 family protein	6	21	23	83	103	98	0.530055	1.5763	1.9885	7.85935	6.64238	8.03732	16.67	94.67	1.36	7.51	-2.56343	down	4.36928e-19	4.50899e-16	yes	GO:0040007(growth);GO:0003674(molecular_function);GO:0005618(cell wall)	NA
LOC_Os01g57240.1	Developmental regulator, ULTRAPETALA	11	18	22	36	49	33	0.665192	0.924862	1.30198	2.33343	2.16305	1.85261	17	39.33	0.96	2.12	-1.23438	down	0.000296277	0.00971448	yes	GO:0009791(post-embryonic development);GO:0007275(multicellular organismal development);GO:0040007(growth);GO:0005634(nucleus);GO:0009908(flower development);GO:0003677(DNA binding);GO:0005829(cytosol);GO:0000003(reproduction)	NA
LOC_Os09g35010.1	dehydration response element B1A	11	24	18	61	109	97	1.27755	2.36835	2.0459	7.59369	9.24119	10.4586	17.67	89	1.9	9.1	-2.36044	down	1.17726e-16	9.23321e-14	yes	GO:0009058(biosynthetic process);GO:0003677(DNA binding);GO:0005634(nucleus);GO:0006139(nucleobase-containing compound metabolic process);GO:0003700(sequence-specific DNA binding transcription factor activity);GO:0009536(plastid);GO:0006355(regulation of transcription, DNA-dependent)	NA
LOC_Os03g08900.1	MATE efflux family protein	24	17	14	50	49.6667	38	1.43685	0.864769	0.82027	3.20856	2.17062	2.11203	18.33	45.89	1.04	2.5	-1.36173	down	0.000169569	0.00613435	yes	GO:0006810(transport);GO:0009987(cellular process);GO:0005215(transporter activity);GO:0016020(membrane);GO:0009835(fruit ripening);GO:0015238(drug transmembrane transporter activity);GO:0015297(antiporter activity);GO:0006855(drug transmembrane transport);GO:0055085(transmembrane transport)	NA
LOC_Os11g32210.1	NB-ARC domain-containing disease resistance protein	22	23.5	10.5	49.5	69	51	0.603005	0.547288	0.281654	1.45426	1.38059	1.29773	18.67	56.5	0.48	1.38	-1.62998	down	1.32628e-07	1.44072e-05	yes	GO:0000166(nucleotide binding);GO:0005623(cell);GO:0006950(response to stress);GO:0043531(ADP binding);GO:0006915(apoptotic process);GO:0005524(ATP binding)	NA
LOC_Os08g18150.1	DROUGHT SENSITIVE 1	16	24.5	17	38	58.5	37	1.06839	1.39003	1.11093	2.71976	2.85155	2.29364	19.17	44.5	1.19	2.62	-1.24312	down	0.000127246	0.00480266	yes	GO:0009628(response to abiotic stimulus);GO:0006950(response to stress);GO:0005622(intracellular);GO:0009719(response to endogenous stimulus);GO:0000166(nucleotide binding);GO:0005515(protein binding)	NA
LOC_Os03g51090.1	Protein of unknown function (DUF295)	21	18.5	19.5	35.5	51.5	42.5	1.12762	0.84404	1.02472	2.04319	2.01867	2.11858	19.67	43.17	1	2.06	-1.146	down	0.000335665	0.0107104	yes	GO:0003674(molecular_function);GO:0008150(biological_process);GO:0005575(cellular_component);GO:0005515(protein binding)	NA
LOC_Os06g42120.1	sulfotransferase 4B	12	23	25	39	82.5	51	1.07426	1.74946	2.19025	3.74222	5.39135	4.2385	20	57.5	1.67	4.46	-1.50993	down	4.09835e-07	3.69464e-05	yes	GO:0009607(response to biotic stimulus);GO:0005575(cellular_component);GO:0009719(response to endogenous stimulus);GO:0008152(metabolic process);GO:0016740(transferase activity);GO:0009058(biosynthetic process);GO:0005975(carbohydrate metabolic process);GO:0009987(cellular process);GO:0019748(secondary metabolic process);GO:0006950(response to stress);GO:0008146(sulfotransferase activity)	NA
LOC_Os02g09480.1	myb domain protein r1	15	18.6667	26.8333	33.8333	60.6667	43	1.0022	1.05969	1.75455	2.42296	2.9589	2.66714	20.17	45.83	1.27	2.68	-1.16979	down	0.000162912	0.00589899	yes	GO:0005515(protein binding);GO:0003677(DNA binding);GO:0003700(sequence-specific DNA binding transcription factor activity);GO:0006139(nucleobase-containing compound metabolic process);GO:0009058(biosynthetic process)	NA
LOC_Os01g13610.1	NAD(P)-binding Rossmann-fold superfamily protein	18	26	17	42	60	51	1.54122	1.89154	1.42452	3.8546	3.75025	4.05394	20.33	51	1.62	3.89	-1.36042	down	1.38876e-05	0.00075639	yes	GO:0003824(catalytic activity);GO:0008152(metabolic process);GO:0005575(cellular_component);GO:0016491(oxidoreductase activity);GO:0003854(3-beta-hydroxy-delta5-steroid dehydrogenase activity);GO:0016616(oxidoreductase activity, acting on the CH-OH group of donors, NAD or NADP as acceptor);GO:0006694(steroid biosynthetic process);GO:0055114(oxidation-reduction process);GO:0050662(coenzyme binding…	NA
LOC_Os08g40910.1	NA	11	22	28	1	0	3	1.34033	2.27768	3.33892	0.130605	0	0.339357	20.33	1.33	2.32	0.16	3.77514	up	9.12504e-06	0.00052546	yes	NA	NA
LOC_Os05g09724.1	HAD superfamily, subfamily IIIB acid phosphatase	24	22.75	17.5	39.5	55	57.3333	2.40106	1.93385	1.71339	4.23572	4.01671	5.32493	21.42	50.61	2.02	4.53	-1.25	down	4.82104e-05	0.00211473	yes	GO:0016787(hydrolase activity);GO:0009987(cellular process);GO:0008150(biological_process);GO:0008152(metabolic process);GO:0003993(acid phosphatase activity)	NA
LOC_Os11g12290.1	NA	17	23.5	25.5	41	46.5	53.5	1.03849	1.21975	1.52447	2.68457	2.07358	3.03404	22	47	1.26	2.6	-1.12413	down	0.000415142	0.0126369	yes	NA	NA
LOC_Os11g03300.2	NA	27.1667	21.1667	18.3333	5.83333	6.5	4.66667	1.78889	1.18427	1.18146	0.411722	0.312449	0.285279	22.22	5.67	1.38	0.34	1.918	up	7.11074e-05	0.00292293	yes	NA	NA
LOC_Os01g41300.1	NA	16.5	28.8333	21.8333	4.33333	3	6	6.0315	8.95542	7.81069	1.69786	0.800534	2.03614	22.39	4.44	7.6	1.51	2.26435	up	5.16795e-06	0.000324258	yes	NA	NA
LOC_Os01g62770.1	NA	24	21	24	7	10	5	0.796394	0.592087	0.779392	0.248974	0.242233	0.154029	23	7.33	0.72	0.22	1.65236	up	0.000369515	0.0115462	yes	NA	NA
LOC_Os05g25920.1	NA	18	29	22	8	2	2	2.96234	4.05519	3.54334	1.41121	0.240276	0.305568	23	4	3.52	0.65	2.32954	up	1.34727e-06	0.000100253	yes	NA	NA
LOC_Os06g13460.1	S-adenosyl-L-methionine-dependent methyltransferases superfamily protein	12	29	31	42	73	57	0.672202	1.38028	1.69945	2.52177	2.98509	2.96421	24	57.33	1.25	2.82	-1.27525	down	1.39615e-05	0.000758311	yes	GO:0005575(cellular_component);GO:0008152(metabolic process);GO:0009987(cellular process);GO:0008150(biological_process);GO:0016740(transferase activity);GO:0008168(methyltransferase activity)	NA
LOC_Os09g11480.1	Integrase-type DNA-binding superfamily protein	20	25	27.25	38.75	77.6667	57.8333	2.04574	2.17276	2.72782	4.24846	5.79926	5.4918	24.08	58.08	2.32	5.18	-1.27101	down	8.83784e-06	0.000511174	yes	GO:0009719(response to endogenous stimulus);GO:0008219(cell death);GO:0009607(response to biotic stimulus);GO:0005886(plasma membrane);GO:0003700(sequence-specific DNA binding transcription factor activity);GO:0006950(response to stress);GO:0006139(nucleobase-containing compound metabolic process);GO:0009058(biosynthetic process);GO:0007165(signal transduction);GO:0005515(protein binding);GO:0005…	NA
LOC_Os09g11480.2	Integrase-type DNA-binding superfamily protein	22	26	25.25	57.75	84.6667	58.8333	1.60224	1.60889	1.79967	4.50811	4.50126	3.9778	24.42	67.08	1.67	4.33	-1.48197	down	1.44956e-07	1.55287e-05	yes	GO:0007165(signal transduction);GO:0005634(nucleus);GO:0003677(DNA binding);GO:0008219(cell death);GO:0009719(response to endogenous stimulus);GO:0006950(response to stress);GO:0006139(nucleobase-containing compound metabolic process);GO:0009058(biosynthetic process);GO:0003700(sequence-specific DNA binding transcription factor activity);GO:0005886(plasma membrane);GO:0009607(response to biotic s…	NA
LOC_Os06g42130.1	leucoanthocyanidin dioxygenase	22	20.5	31	70.5	60	58.5	1.89224	1.49815	2.60941	6.49951	3.76722	4.67115	24.5	63	2	4.98	-1.41809	down	0.000346245	0.0109588	yes	GO:0019748(secondary metabolic process);GO:0009719(response to endogenous stimulus);GO:0006950(response to stress);GO:0009987(cellular process);GO:0003824(catalytic activity);GO:0009058(biosynthetic process);GO:0008152(metabolic process);GO:0016043(cellular component organization);GO:0005575(cellular_component);GO:0016491(oxidoreductase activity);GO:0016706(oxidoreductase activity, acting on pair…	ko00941(Flavonoid biosynthesis)
LOC_Os03g48270.1	calcium-dependent protein kinase 30	19	27	29	46	64	59	0.992195	1.198	1.48207	2.57478	2.43972	2.86029	25	56.33	1.22	2.62	-1.20063	down	4.50543e-05	0.0020088	yes	GO:0005515(protein binding);GO:0016301(kinase activity);GO:0009536(plastid);GO:0009719(response to endogenous stimulus);GO:0007165(signal transduction);GO:0009058(biosynthetic process);GO:0006464(cellular protein modification process);GO:0004672(protein kinase activity);GO:0005524(ATP binding);GO:0006468(protein phosphorylation);GO:0016773(phosphotransferase activity, alcohol group as acceptor);G…	NA
LOC_Os01g69870.2	NA	16	28	31	7	9.5	8	1.86015	2.76589	3.52709	0.872296	0.806246	0.86344	25	8.17	2.72	0.85	1.55732	up	0.00033785	0.0107714	yes	GO:0008150(biological_process);GO:0003674(molecular_function)	NA
LOC_Os02g11110.1	UDP-Glycosyltransferase superfamily protein	22.1119	30.819	22.4095	48.481	86.4548	75.1619	1.235	1.46255	1.2249	2.90235	3.52489	3.89721	25.11	70.03	1.31	3.44	-1.49301	down	8.76888e-08	1.01437e-05	yes	GO:0016740(transferase activity);GO:0008152(metabolic process);GO:0005575(cellular_component);GO:0016758(transferase activity, transferring hexosyl groups)	NA
LOC_Os11g03300.1	NAC domain containing protein 47	31.6667	22.6667	21.3333	6.33333	9	5.66667	2.05789	1.25157	1.35677	0.441154	0.426951	0.341871	25.22	7	1.56	0.4	1.86171	up	4.50073e-05	0.0020088	yes	GO:0006139(nucleobase-containing compound metabolic process);GO:0005575(cellular_component);GO:0009058(biosynthetic process);GO:0003700(sequence-specific DNA binding transcription factor activity);GO:0007275(multicellular organismal development);GO:0003677(DNA binding);GO:0006355(regulation of transcription, DNA-dependent)	NA
LOC_Os01g09640.1	myb-like transcription factor family protein	22	28	26	3	4	4	1.41837	1.53383	1.64047	0.207314	0.188254	0.239411	25.33	3.67	1.53	0.21	2.75517	up	7.5362e-08	8.94604e-06	yes	GO:0003676(nucleic acid binding);GO:0006139(nucleobase-containing compound metabolic process);GO:0009058(biosynthetic process);GO:0003677(DNA binding);GO:0003700(sequence-specific DNA binding transcription factor activity)	NA
LOC_Os10g21590.1	Major facilitator superfamily protein	22.1667	22.5	32	5	12	8.83333	1.25777	1.08476	1.77696	0.304095	0.497048	0.465307	25.56	8.61	1.37	0.42	1.58158	up	0.000399492	0.0122437	yes	GO:0006810(transport);GO:0016020(membrane);GO:0005215(transporter activity);GO:0009987(cellular process);GO:0022857(transmembrane transporter activity);GO:0055085(transmembrane transport);GO:0016021(integral to membrane)	NA
LOC_Os02g11110.2	UDP-Glycosyltransferase superfamily protein	20.1119	31.819	25.4095	54.481	90.4548	72.1619	1.22465	1.64625	1.5142	3.55584	4.02075	4.07926	25.78	72.37	1.46	3.89	-1.50782	down	5.16132e-08	6.4943e-06	yes	GO:0016740(transferase activity);GO:0008152(metabolic process);GO:0005575(cellular_component);GO:0016758(transferase activity, transferring hexosyl groups)	NA
LOC_Os11g29230.1	Tetratricopeptide repeat (TPR)-like superfamily protein	25	30	23	38	80	60	1.02379	1.04386	0.921779	1.66799	2.39154	2.28106	26	59.33	1	2.11	-1.18068	down	2.61645e-05	0.00128738	yes	GO:0008152(metabolic process);GO:0009536(plastid);GO:0004518(nuclease activity);GO:0006139(nucleobase-containing compound metabolic process)	NA
LOC_Os03g20430.1	SU(VAR)3-9 homolog 3	24.25	34	20	3	17.25	6.5	1.21463	1.44698	0.980372	0.161062	0.630724	0.302247	26.08	8.92	1.21	0.36	1.68449	up	0.000278617	0.00922023	yes	GO:0006464(cellular protein modification process);GO:0016740(transferase activity);GO:0005622(intracellular);GO:0016043(cellular component organization);GO:0005634(nucleus);GO:0040029(regulation of gene expression, epigenetic);GO:0005515(protein binding);GO:0042393(histone binding);GO:0008270(zinc ion binding);GO:0018024(histone-lysine N-methyltransferase activity);GO:0034968(histone lysine methy…	NA
LOC_Os06g06360.1	WRKY family transcription factor	31	28	20	9	2	7	1.82339	1.39935	1.15127	0.567413	0.0858747	0.382236	26.33	6	1.46	0.35	1.97596	up	4.01962e-06	0.000257986	yes	GO:0005634(nucleus);GO:0009058(biosynthetic process);GO:0003677(DNA binding);GO:0006139(nucleobase-containing compound metabolic process);GO:0007275(multicellular organismal development);GO:0006950(response to stress);GO:0009607(response to biotic stimulus);GO:0008150(biological_process);GO:0005515(protein binding);GO:0003700(sequence-specific DNA binding transcription factor activity);GO:0009536…	NA
LOC_Os01g21590.1	sequence-specific DNA binding transcription factors	22	34	23	2	9	7	1.52622	2.00412	1.56153	0.148718	0.455778	0.450825	26.33	6	1.7	0.35	2.1754	up	4.67262e-06	0.000295543	yes	GO:0003700(sequence-specific DNA binding transcription factor activity);GO:0009058(biosynthetic process);GO:0006139(nucleobase-containing compound metabolic process)	NA
LOC_Os01g47270.1	Protein of unknown function (DUF1645)	18	32	31	7	8	7	2.58227	3.90058	4.3523	1.07638	0.837791	0.932271	27	7.33	3.61	0.95	1.82807	up	2.26441e-05	0.00114727	yes	GO:0008150(biological_process);GO:0003674(molecular_function)	NA
LOC_Os03g18120.1	Plant protein of unknown function (DUF828)	17.6	34	29.6	4.8	10.2	7.6	0.947279	1.55487	1.55914	0.276914	0.400758	0.379747	27.07	7.53	1.35	0.35	1.82601	up	2.97165e-05	0.00143868	yes	GO:0005975(carbohydrate metabolic process);GO:0009987(cellular process);GO:0005794(Golgi apparatus);GO:0009058(biosynthetic process);GO:0016043(cellular component organization);GO:0005886(plasma membrane)	NA
LOC_Os08g01270.2	ACT-like protein tyrosine kinase family protein	33.8333	21.6667	26.8333	7.5	9	3.33333	1.87863	1.0222	1.45814	0.446371	0.3648	0.171826	27.44	6.61	1.45	0.33	2.04675	up	1.83349e-05	0.000961237	yes	GO:0006464(cellular protein modification process);GO:0016043(cellular component organization);GO:0009987(cellular process);GO:0016301(kinase activity);GO:0005829(cytosol);GO:0004672(protein kinase activity);GO:0005524(ATP binding);GO:0006468(protein phosphorylation);GO:0016597(amino acid binding);GO:0008152(metabolic process)	NA
LOC_Os01g59350.2	TGACG motif-binding factor 6	30.8333	31.3333	20.6667	10.3333	11.1667	8	1.11248	0.960568	0.729743	0.399623	0.294112	0.267964	27.61	9.83	0.93	0.32	1.4771	up	0.000279773	0.00925066	yes	GO:0006139(nucleobase-containing compound metabolic process);GO:0009058(biosynthetic process);GO:0005515(protein binding);GO:0003677(DNA binding);GO:0009536(plastid);GO:0003700(sequence-specific DNA binding transcription factor activity);GO:0009607(response to biotic stimulus);GO:0006950(response to stress);GO:0008150(biological_process);GO:0043565(sequence-specific DNA binding);GO:0046983(protei…	NA
LOC_Os11g35030.2	growth-regulating factor 2	24.5	38	20.5	46	70.5	52.5	1.10706	1.45895	0.906543	2.22794	2.32548	2.20232	27.67	56.33	1.16	2.25	-1.06659	down	0.000257502	0.00867521	yes	GO:0005634(nucleus);GO:0005515(protein binding);GO:0007275(multicellular organismal development)	NA
LOC_Os01g59350.1	TGACG motif-binding factor 6	32.8333	32.3333	18.6667	7.33333	11.1667	9	1.71301	1.43333	0.953105	0.410096	0.425291	0.435917	27.94	9.17	1.37	0.42	1.62649	up	0.000105383	0.00409169	yes	GO:0009058(biosynthetic process);GO:0006139(nucleobase-containing compound metabolic process);GO:0003677(DNA binding);GO:0005634(nucleus);GO:0007165(signal transduction);GO:0006950(response to stress);GO:0009607(response to biotic stimulus);GO:0008150(biological_process);GO:0005737(cytoplasm);GO:0005515(protein binding);GO:0003700(sequence-specific DNA binding transcription factor activity);GO:00…	NA
LOC_Os09g28354.1	heat shock factor 4	25	30	29	50	103	69	1.72177	1.75552	1.95462	3.691	5.17833	4.41164	28	74	1.81	4.43	-1.38638	down	1.66605e-07	1.72842e-05	yes	GO:0003677(DNA binding);GO:0009058(biosynthetic process);GO:0003700(sequence-specific DNA binding transcription factor activity);GO:0009628(response to abiotic stimulus);GO:0006950(response to stress);GO:0006139(nucleobase-containing compound metabolic process);GO:0005634(nucleus);GO:0043565(sequence-specific DNA binding);GO:0006355(regulation of transcription, DNA-dependent)	NA
LOC_Os09g32840.1	purple acid phosphatase 27	32	30	23	7	9	11	1.5677	1.24878	1.10273	0.367578	0.321864	0.500289	28.33	9	1.31	0.4	1.62159	up	8.31951e-05	0.00333589	yes	GO:0009987(cellular process);GO:0016787(hydrolase activity);GO:0008150(biological_process);GO:0008152(metabolic process)	NA
LOC_Os09g36580.1	THAUMATIN-LIKE PROTEIN 1	28	28	29	5	8	11	1.93892	1.64744	1.9653	0.371117	0.404398	0.707148	28.33	8	1.85	0.49	1.80438	up	2.22708e-05	0.00113296	yes	GO:0009607(response to biotic stimulus);GO:0005623(cell);GO:0006950(response to stress);GO:0003674(molecular_function);GO:0009719(response to endogenous stimulus)	NA
LOC_Os03g47610.5	thiaminC	25.7917	31.5274	27.7024	58.6369	76.7774	49.3488	0.831885	0.864016	0.874438	2.02719	1.80773	1.47766	28.34	61.59	0.86	1.77	-1.13034	down	5.87839e-05	0.00249212	yes	GO:0009991(response to extracellular stimulus);GO:0009536(plastid);GO:0016787(hydrolase activity);GO:0008152(metabolic process);GO:0003824(catalytic activity);GO:0005488(binding);GO:0009605(response to external stimulus);GO:0009607(response to biotic stimulus);GO:0009987(cellular process);GO:0009058(biosynthetic process);GO:0009228(thiamine biosynthetic process)	ko00730(Thiamine metabolism)
LOC_Os03g27019.7	dentin sialophosphoprotein-related	27.3333	29.2	28.6667	40.5667	80.9	53.2	1.25397	1.13822	1.28706	1.99482	2.70932	2.2658	28.4	58.22	1.23	2.32	-1.02457	down	0.00019121	0.00678578	yes	GO:0003674(molecular_function);GO:0005575(cellular_component);GO:0008150(biological_process)	NA
LOC_Os01g02420.1	receptor serine/threonine kinase, putative	26.125	35.3333	24	6.65238	6.19643	5.45238	1.70944	1.96441	1.53687	0.466567	0.295976	0.331208	28.49	6.1	1.74	0.36	2.16302	up	8.86094e-07	7.06264e-05	yes	GO:0006464(cellular protein modification process);GO:0016301(kinase activity);GO:0009987(cellular process);GO:0008152(metabolic process);GO:0005623(cell);GO:0004672(protein kinase activity);GO:0005524(ATP binding);GO:0006468(protein phosphorylation)	NA
LOC_Os01g25020.1	NA	17.5	34	34	38	84.5	61	3.30992	5.46396	6.2934	7.70373	11.6668	10.7109	28.5	61.17	5.02	10.03	-1.08356	down	8.27845e-05	0.00333153	yes	NA	NA
LOC_Os01g12760.1	cytochrome P450, family 71, subfamily A, polypeptide 25	22.5	39.5	23.5	40.5	77	55.5	1.47904	2.20619	1.51179	2.85358	3.69491	3.38692	28.5	57.67	1.73	3.31	-1.0228	down	0.00030748	0.0100065	yes	GO:0019825(oxygen binding);GO:0005488(binding);GO:0003674(molecular_function);GO:0003824(catalytic activity);GO:0005623(cell);GO:0008152(metabolic process);GO:0005506(iron ion binding);GO:0009055(electron carrier activity);GO:0016705(oxidoreductase activity, acting on paired donors, with incorporation or reduction of molecular oxygen);GO:0020037(heme binding);GO:0055114(oxidation-reduction proces…	NA
LOC_Os03g10210.1	homeobox protein 21	21	33.5	31	2	3	4	1.85519	2.51457	2.68015	0.189382	0.193467	0.328054	28.5	3	2.35	0.24	3.21626	up	4.70035e-10	1.12393e-07	yes	GO:0009058(biosynthetic process);GO:0009719(response to endogenous stimulus);GO:0003677(DNA binding);GO:0005634(nucleus);GO:0003700(sequence-specific DNA binding transcription factor activity);GO:0006139(nucleobase-containing compound metabolic process);GO:0043565(sequence-specific DNA binding);GO:0006355(regulation of transcription, DNA-dependent)	NA
LOC_Os03g47610.6	thiaminC	25.7917	31.0274	29.2024	62.1369	79.2774	51.3488	0.83118	0.849592	0.921004	2.14637	1.86501	1.53625	28.67	64.25	0.87	1.85	-1.18441	down	2.20705e-05	0.00112548	yes	GO:0009991(response to extracellular stimulus);GO:0009987(cellular process);GO:0009058(biosynthetic process);GO:0009536(plastid);GO:0009605(response to external stimulus);GO:0009607(response to biotic stimulus);GO:0016787(hydrolase activity);GO:0008152(metabolic process);GO:0003824(catalytic activity);GO:0005488(binding);GO:0009228(thiamine biosynthetic process)	ko00730(Thiamine metabolism)
LOC_Os08g08440.1	NA	30	27	29	12	14	6	3.54193	2.70852	3.35077	1.51858	1.2066	0.657636	28.67	10.67	3.2	1.13	1.40895	up	0.000441339	0.0132015	yes	NA	NA
LOC_Os09g20390.2	Haloacid dehalogenase-like hydrolase (HAD) superfamily protein	25.5333	34.0333	27.1	5.6	12	6.33333	1.69406	1.91856	1.75961	0.398242	0.58119	0.390093	28.89	7.98	1.79	0.46	1.875	up	1.45816e-05	0.000786545	yes	GO:0008152(metabolic process);GO:0009987(cellular process);GO:0009058(biosynthetic process);GO:0003824(catalytic activity);GO:0016787(hydrolase activity);GO:0005975(carbohydrate metabolic process);GO:0005992(trehalose biosynthetic process)	NA
LOC_Os03g27019.1	dentin sialophosphoprotein-related	28.3333	29.6	29.0667	40.9667	81.3	54.2	1.29724	1.1515	1.3024	2.01044	2.71725	2.30376	29	58.82	1.25	2.34	-1.00028	down	0.000252056	0.00850883	yes	GO:0008150(biological_process);GO:0005575(cellular_component);GO:0003674(molecular_function)	NA
LOC_Os11g11770.1	NB-ARC domain-containing disease resistance protein	36	25	26	6	13	9	1.33914	0.790158	0.94651	0.239229	0.353008	0.310801	29	9.33	1.03	0.3	1.67324	up	8.15136e-05	0.00328526	yes	GO:0006950(response to stress);GO:0008219(cell death);GO:0005886(plasma membrane);GO:0000166(nucleotide binding);GO:0005515(protein binding);GO:0043531(ADP binding);GO:0006915(apoptotic process);GO:0005524(ATP binding)	NA
LOC_Os12g03040.1	NAC domain containing protein 47	32.1667	32.1667	23.3333	11.8333	11.5	5.66667	1.88618	1.60263	1.339	0.743742	0.492256	0.308475	29.22	9.67	1.61	0.51	1.49162	up	0.000176653	0.00634382	yes	GO:0007275(multicellular organismal development);GO:0005575(cellular_component);GO:0009058(biosynthetic process);GO:0006139(nucleobase-containing compound metabolic process);GO:0003700(sequence-specific DNA binding transcription factor activity);GO:0003677(DNA binding);GO:0006355(regulation of transcription, DNA-dependent)	NA
LOC_Os03g47610.2	thiaminC	27.8917	32.194	28.1857	61.3702	80.6774	53.5988	0.910693	0.893147	0.900647	2.1478	1.92294	1.62468	29.42	65.22	0.9	1.9	-1.17733	down	2.00813e-05	0.0010389	yes	GO:0016787(hydrolase activity);GO:0008152(metabolic process);GO:0003824(catalytic activity);GO:0005488(binding);GO:0009605(response to external stimulus);GO:0009607(response to biotic stimulus);GO:0009058(biosynthetic process);GO:0009987(cellular process);GO:0009536(plastid);GO:0009991(response to extracellular stimulus);GO:0009228(thiamine biosynthetic process)	ko00730(Thiamine metabolism)
LOC_Os03g47610.4	thiaminC	27.8917	32.394	28.019	59.3702	79.7107	53.7988	0.911476	0.899468	0.896091	2.07959	1.90153	1.63214	29.43	64.29	0.9	1.87	-1.15339	down	3.0534e-05	0.00147065	yes	GO:0009536(plastid);GO:0009991(response to extracellular stimulus);GO:0016787(hydrolase activity);GO:0008152(metabolic process);GO:0003824(catalytic activity);GO:0005488(binding);GO:0009605(response to external stimulus);GO:0009607(response to biotic stimulus);GO:0009058(biosynthetic process);GO:0009987(cellular process);GO:0009228(thiamine biosynthetic process)	ko00730(Thiamine metabolism)
LOC_Os03g27019.3	dentin sialophosphoprotein-related	29.7333	28.4	30.4667	41.1667	82.5	54.8	1.36298	1.10615	1.36678	2.02269	2.76068	2.33207	29.53	59.49	1.28	2.37	-1.00014	down	0.000208299	0.00724797	yes	GO:0008150(biological_process);GO:0003674(molecular_function);GO:0005575(cellular_component)	NA
LOC_Os06g01440.1	Vacuolar iron transporter (VIT) family protein	29	30	30	55.5	65	55	1.31982	1.16008	1.33618	2.70736	2.15946	2.32377	29.67	58.5	1.27	2.4	-1.01749	down	0.000354705	0.0111905	yes	GO:0016020(membrane);GO:0008150(biological_process);GO:0003674(molecular_function)	NA
LOC_Os12g05210.1	NA	20	41	28	7	4	9	2.77157	4.82759	3.79736	1.03976	0.404644	1.15785	29.67	6.67	3.8	0.87	2.02718	up	1.33793e-06	9.99367e-05	yes	GO:0005575(cellular_component);GO:0003674(molecular_function);GO:0006950(response to stress);GO:0006091(generation of precursor metabolites and energy)	NA
LOC_Os07g35410.1	cysteine-rich RLK (RECEPTOR-like protein kinase) 10	30.5	33	25.75	9.16667	6.5	14.5	1.42856	1.31329	1.18033	0.460201	0.222243	0.630493	29.75	10.06	1.31	0.44	1.52491	up	7.72887e-05	0.00313755	yes	GO:0006464(cellular protein modification process);GO:0005886(plasma membrane);GO:0008152(metabolic process);GO:0009987(cellular process);GO:0005515(protein binding);GO:0016301(kinase activity);GO:0004672(protein kinase activity);GO:0005524(ATP binding);GO:0006468(protein phosphorylation)	NA
LOC_Os11g02820.1	NA	30.9167	35.0833	23.4167	58.9167	72.5	69.9167	4.67027	4.50298	3.4618	9.53951	7.99473	9.80495	29.81	67.11	4.21	9.11	-1.21615	down	1.23221e-05	0.000681542	yes	GO:0005623(cell)	NA
LOC_Os02g45760.1	SCARECROW-like 8	19.5	34.5	37	48	93	65.5	0.962345	1.44666	1.787	2.53908	3.35039	3.00091	30.33	68.83	1.4	2.96	-1.18442	down	9.13917e-06	0.000525502	yes	GO:0003700(sequence-specific DNA binding transcription factor activity);GO:0009058(biosynthetic process);GO:0005634(nucleus);GO:0006139(nucleobase-containing compound metabolic process);GO:0005737(cytoplasm)	NA
LOC_Os04g22700.1	NA	19	31	41	57	86	48	4.20768	5.83311	8.88588	13.5301	13.9029	9.86837	30.33	63.67	6.31	12.43	-1.0781	down	0.000148644	0.00545838	yes	NA	NA
LOC_Os05g08640.1	HXXXD-type acyl-transferase family protein	22.5	36	32.5	41.5	70.3333	66	1.34493	1.8284	1.90121	2.65891	3.06899	3.66249	30.33	59.28	1.69	3.13	-1.0068	down	0.000345846	0.010955	yes	GO:0016740(transferase activity);GO:0008152(metabolic process);GO:0005575(cellular_component);GO:0008150(biological_process);GO:0016747(transferase activity, transferring acyl groups other than amino-acyl groups)	NA
LOC_Os07g35390.1	cysteine-rich RLK (RECEPTOR-like protein kinase) 10	34.5	31.5	25	8	11.5	7.83333	1.75736	1.36333	1.24626	0.436788	0.427619	0.370428	30.33	9.11	1.46	0.41	1.69504	up	3.4225e-05	0.00160735	yes	GO:0006464(cellular protein modification process);GO:0009987(cellular process);GO:0008152(metabolic process);GO:0005623(cell);GO:0016301(kinase activity);GO:0004672(protein kinase activity);GO:0005524(ATP binding);GO:0006468(protein phosphorylation)	NA
LOC_Os12g43640.1	Leucine-rich receptor-like protein kinase family protein	23	38	31	47	107.5	80	0.744369	1.04495	0.98186	1.63041	2.53972	2.40362	30.67	78.17	0.92	2.19	-1.34583	down	1.78879e-06	0.000126849	yes	GO:0005886(plasma membrane);GO:0016301(kinase activity);GO:0030312(external encapsulating structure);GO:0006950(response to stress);GO:0006464(cellular protein modification process);GO:0007165(signal transduction);GO:0000166(nucleotide binding);GO:0009791(post-embryonic development);GO:0004672(protein kinase activity);GO:0005524(ATP binding);GO:0006468(protein phosphorylation);GO:0005515(protein …	NA
LOC_Os11g09160.2	AP2/B3-like transcriptional factor family protein	28	31.5	33	79.5	114	91	2.11344	2.02019	2.43766	6.43187	6.28136	6.37659	30.83	94.83	2.19	6.36	-1.63298	down	1.26373e-10	3.64391e-08	yes	GO:0005654(nucleoplasm);GO:0003677(DNA binding);GO:0009908(flower development);GO:0006950(response to stress);GO:0009628(response to abiotic stimulus);GO:0006355(regulation of transcription, DNA-dependent)	NA
LOC_Os05g39520.1	S-adenosyl-L-methionine-dependent methyltransferases superfamily protein	33.5	29	30	55	76	69	1.44833	1.06529	1.26932	2.54872	2.39857	2.7694	30.83	66.67	1.26	2.57	-1.11819	down	3.50368e-05	0.00163179	yes	GO:0008150(biological_process);GO:0005794(Golgi apparatus);GO:0008168(methyltransferase activity);GO:0008152(metabolic process)	NA
LOC_Os03g47610.3	thiaminC	28.1417	33.894	30.769	64.8702	84.2107	56.7988	0.911549	0.932832	0.975376	2.25224	1.9912	1.70799	30.93	68.63	0.94	1.98	-1.17367	down	1.57029e-05	0.000838951	yes	GO:0009605(response to external stimulus);GO:0005488(binding);GO:0009987(cellular process);GO:0009536(plastid);GO:0009991(response to extracellular stimulus);GO:0003824(catalytic activity);GO:0008152(metabolic process);GO:0016787(hydrolase activity);GO:0009058(biosynthetic process);GO:0009607(response to biotic stimulus);GO:0009228(thiamine biosynthetic process)	ko00730(Thiamine metabolism)
LOC_Os09g23200.1	Homeodomain-like superfamily protein	15.5	35.8333	41.5	61	90.5	81.1667	1.10555	2.17162	2.89683	4.66354	4.71208	5.37453	30.94	77.56	2.06	4.92	-1.33573	down	5.24621e-07	4.49193e-05	yes	GO:0007275(multicellular organismal development);GO:0003700(sequence-specific DNA binding transcription factor activity);GO:0005634(nucleus);GO:0009058(biosynthetic process);GO:0006139(nucleobase-containing compound metabolic process);GO:0009908(flower development);GO:0030154(cell differentiation);GO:0009653(anatomical structure morphogenesis);GO:0003677(DNA binding)	NA
LOC_Os05g05390.1	NA	38	31	24	69	124	78	2.82708	1.95959	1.7474	5.50227	6.7343	5.38721	31	90.33	2.18	5.87	-1.52557	down	1.20003e-09	2.50315e-07	yes	NA	NA
LOC_Os04g45810.1	homeobox 7	22.5	40	30.5	6	5	7	2.08628	3.15138	2.7677	0.596322	0.338437	0.602566	31	6	2.67	0.51	2.26231	up	1.3613e-07	1.47062e-05	yes	GO:0009628(response to abiotic stimulus);GO:0005634(nucleus);GO:0009719(response to endogenous stimulus);GO:0006139(nucleobase-containing compound metabolic process);GO:0009058(biosynthetic process);GO:0003700(sequence-specific DNA binding transcription factor activity);GO:0006950(response to stress);GO:0007165(signal transduction);GO:0043565(sequence-specific DNA binding);GO:0006355(regulation o…	NA
LOC_Os09g23595.1	NA	13	44.5	35.5	5.5	4.5	4	0.999092	2.90584	2.67004	0.453068	0.252459	0.285389	31	4.67	2.19	0.33	2.60945	up	0.000502166	0.0146959	yes	NA	NA
LOC_Os09g20390.1	Haloacid dehalogenase-like hydrolase (HAD) superfamily protein	26.5333	38.5333	28.6	6.1	11.5	6.33333	1.92135	2.37084	2.02679	0.473461	0.607897	0.425758	31.22	7.98	2.11	0.5	1.99749	up	2.17082e-06	0.000149611	yes	GO:0009987(cellular process);GO:0009058(biosynthetic process);GO:0016787(hydrolase activity);GO:0005975(carbohydrate metabolic process);GO:0008152(metabolic process);GO:0003824(catalytic activity);GO:0005992(trehalose biosynthetic process)	NA
LOC_Os05g47700.1	Bifunctional inhibitor/lipid-transfer protein/seed storage 2S albumin superfamily protein	20	37	37	78	173	160	3.22632	5.0714	5.84126	13.4868	20.3723	23.9614	31.33	137	4.71	19.27	-2.13159	down	2.30535e-07	2.29452e-05	yes	GO:0008289(lipid binding);GO:0005623(cell);GO:0006810(transport)	NA
LOC_Os01g03570.1	XH/XS domain-containing protein	36	30	28	58	94	63	1.80237	1.27618	1.37192	3.1125	3.43548	2.92818	31.33	71.67	1.48	3.16	-1.18595	down	5.86407e-06	0.000359874	yes	GO:0003674(molecular_function);GO:0040029(regulation of gene expression, epigenetic);GO:0006139(nucleobase-containing compound metabolic process);GO:0006259(DNA metabolic process);GO:0009058(biosynthetic process);GO:0008150(biological_process);GO:0005575(cellular_component)	NA
LOC_Os01g62750.1	RPA70-kDa subunit B	33	30.5	30.5	46.5	78.5	73.5	2.64488	2.07702	2.39232	3.99469	4.5928	5.46882	31.33	66.17	2.37	4.69	-1.09161	down	4.67077e-05	0.00206732	yes	NA	NA
LOC_Os11g09160.1	AP2/B3-like transcriptional factor family protein	29	31.5	34	81.5	116	92	1.70137	1.57022	1.95212	5.12503	4.96792	5.01075	31.5	96.5	1.74	5.03	-1.6263	down	1.10287e-10	3.25182e-08	yes	GO:0009628(response to abiotic stimulus);GO:0006950(response to stress);GO:0009908(flower development);GO:0005654(nucleoplasm);GO:0003677(DNA binding);GO:0006355(regulation of transcription, DNA-dependent)	NA
LOC_Os09g20390.3	Haloacid dehalogenase-like hydrolase (HAD) superfamily protein	25.5333	40.0333	29.1	6.1	11.5	5.33333	1.70198	2.26735	1.89831	0.435827	0.559578	0.330035	31.56	7.64	1.96	0.44	2.06172	up	1.28954e-06	9.72486e-05	yes	GO:0009987(cellular process);GO:0005975(carbohydrate metabolic process);GO:0009058(biosynthetic process);GO:0016787(hydrolase activity);GO:0008152(metabolic process);GO:0003824(catalytic activity);GO:0009536(plastid);GO:0005992(trehalose biosynthetic process)	NA
LOC_Os09g33530.2	Esterase/lipase/thioesterase family protein	32.5	35.5	27	12	14.5	10.5	1.60114	1.48602	1.30178	0.633673	0.521471	0.48023	31.67	12.33	1.46	0.55	1.36272	up	0.00029832	0.0097733	yes	GO:0016740(transferase activity);GO:0008152(metabolic process);GO:0005575(cellular_component);GO:0003824(catalytic activity);GO:0016747(transferase activity, transferring acyl groups other than amino-acyl groups)	NA
LOC_Os12g33300.1	nodulin MtN21 /EamA-like transporter family protein	24.1667	36.8333	34.1667	10.3333	9.66667	13.75	1.96172	2.54045	2.71425	0.899081	0.572814	1.03619	31.72	11.25	2.41	0.84	1.41425	up	0.000150509	0.0055058	yes	GO:0016020(membrane);GO:0003674(molecular_function)	NA
LOC_Os05g40630.1	Protein of unknown function (DUF567)	23	39	34	9	12	5	2.49349	3.59248	3.60734	1.04583	0.949683	0.503229	32	8.67	3.23	0.83	1.8592	up	4.57961e-06	0.000291069	yes	GO:0003674(molecular_function);GO:0005575(cellular_component);GO:0008150(biological_process)	NA
LOC_Os03g56220.1	Protein of unknown function (DUF1005)	18	44	35	64	138.5	119.5	1.01378	2.10559	1.92915	3.86358	5.69427	6.24819	32.33	107.33	1.68	5.27	-1.74602	down	6.96725e-07	5.77634e-05	yes	GO:0003674(molecular_function);GO:0008150(biological_process);GO:0005575(cellular_component)	NA
LOC_Os02g11130.1	UDP-Glycosyltransferase superfamily protein	29.4119	36.369	31.2095	81.781	116.305	112.929	2.04539	2.14899	2.12406	6.09597	5.90428	7.29074	32.33	103.67	2.11	6.43	-1.72423	down	5.68044e-12	2.14401e-09	yes	GO:0016740(transferase activity);GO:0005623(cell);GO:0008152(metabolic process);GO:0016758(transferase activity, transferring hexosyl groups)	NA
LOC_Os02g30320.1	chaperone protein dnaJ-related	29	32	38	58	101	76	2.77239	2.59929	3.55523	5.94323	7.04845	6.74504	33	78.33	2.98	6.58	-1.24294	down	1.21516e-06	9.30715e-05	yes	NA	NA
LOC_Os03g14710.1	Protein kinase superfamily protein	34	43	22	8	21	6	1.89805	2.0396	1.20193	0.478692	0.855784	0.310953	33	11.67	1.71	0.55	1.55385	up	0.000405746	0.0124016	yes	GO:0000166(nucleotide binding);GO:0009987(cellular process);GO:0005886(plasma membrane);GO:0006464(cellular protein modification process);GO:0016301(kinase activity);GO:0008152(metabolic process);GO:0004672(protein kinase activity);GO:0005524(ATP binding);GO:0006468(protein phosphorylation)	NA
LOC_Os03g08330.1	jasmonate-zim-domain protein 1	21	33	46	90	160	135	2.17337	2.90187	4.65908	9.98379	12.0879	12.9707	33.33	128.33	3.24	11.68	-1.94884	down	2.24361e-16	1.62932e-13	yes	GO:0005515(protein binding);GO:0007165(signal transduction);GO:0009719(response to endogenous stimulus);GO:0007275(multicellular organismal development);GO:0009908(flower development);GO:0009607(response to biotic stimulus);GO:0005634(nucleus);GO:0006950(response to stress)	NA
LOC_Os04g48130.1	RHOMBOID-like 2	36	31	33	66	69	62	2.88735	2.11256	2.59023	5.67387	4.03982	4.6164	33.33	65.67	2.53	4.78	-1.01552	down	0.000206302	0.00720403	yes	GO:0008152(metabolic process);GO:0016787(hydrolase activity);GO:0005794(Golgi apparatus);GO:0005575(cellular_component);GO:0004252(serine-type endopeptidase activity);GO:0016021(integral to membrane);GO:0006508(proteolysis)	NA
LOC_Os06g44170.2	NAD(P)-binding Rossmann-fold superfamily protein	30.8333	37.5	31.6667	3.5	9.33333	10.3333	2.36645	2.44545	2.37852	0.287928	0.522915	0.736263	33.33	7.72	2.4	0.52	2.13328	up	2.77551e-07	2.68083e-05	yes	GO:0008152(metabolic process);GO:0005575(cellular_component);GO:0009987(cellular process);GO:0003824(catalytic activity)	NA
LOC_Os04g56110.2	S-domain-2 5	32.1667	36	32	11.1667	14.1667	12.6667	1.42859	1.35848	1.39085	0.531573	0.459289	0.52225	33.39	12.67	1.39	0.5	1.36383	up	0.000222627	0.00761807	yes	GO:0005886(plasma membrane);GO:0030246(carbohydrate binding);GO:0008152(metabolic process);GO:0009987(cellular process);GO:0016301(kinase activity);GO:0005515(protein binding);GO:0006464(cellular protein modification process);GO:0004672(protein kinase activity);GO:0005524(ATP binding);GO:0006468(protein phosphorylation)	NA
LOC_Os02g55890.1	Inorganic H pyrophosphatase family protein	21.5	39.8333	39	44.6667	107.333	63.6667	0.857671	1.35014	1.52256	1.90987	3.1256	2.35781	33.44	71.89	1.24	2.46	-1.07736	down	0.00029102	0.00957411	yes	GO:0009987(cellular process);GO:0016020(membrane);GO:0005768(endosome);GO:0006950(response to stress);GO:0009628(response to abiotic stimulus);GO:0005773(vacuole);GO:0006810(transport);GO:0009536(plastid);GO:0005739(mitochondrion);GO:0005886(plasma membrane);GO:0016787(hydrolase activity);GO:0005215(transporter activity);GO:0008152(metabolic process);GO:0007275(multicellular organismal developmen…	ko00190(Oxidative phosphorylation)
LOC_Os08g40160.1	Photosystem II reaction center PsbP family protein	34	34	34	61	70	73	3.09474	2.6295	3.02867	5.95132	4.65115	6.16855	34	68	2.92	5.59	-1.03748	down	0.000128444	0.0048432	yes	GO:0009579(thylakoid);GO:0015979(photosynthesis);GO:0009536(plastid);GO:0005488(binding);GO:0016020(membrane);GO:0005509(calcium ion binding);GO:0009523(photosystem II);GO:0009654(oxygen evolving complex);GO:0019898(extrinsic to membrane)	NA
LOC_Os02g13800.1	heat shock transcription factor C1	26.5	43.5	32.5	3	4	6	2.02977	2.831	2.4362	0.246298	0.223655	0.426646	34.17	4.33	2.43	0.3	2.9152	up	1.55116e-10	4.31409e-08	yes	GO:0006139(nucleobase-containing compound metabolic process);GO:0005634(nucleus);GO:0009058(biosynthetic process);GO:0003700(sequence-specific DNA binding transcription factor activity);GO:0003677(DNA binding);GO:0043565(sequence-specific DNA binding);GO:0006355(regulation of transcription, DNA-dependent)	NA
LOC_Os01g25240.1	Pre-mRNA cleavage complex II protein family	40	30	33	57	78	70	3.86939	2.46577	3.12409	5.91011	5.508	6.28631	34.33	68.33	3.15	5.9	-1.00201	down	0.000139291	0.00519229	yes	GO:0008150(biological_process);GO:0003674(molecular_function);GO:0009536(plastid)	NA
LOC_Os03g27019.6	dentin sialophosphoprotein-related	33.1333	36	34.8667	56.1667	99.9	63.4	1.27535	1.17738	1.31342	2.3173	2.80703	2.26553	34.67	73.16	1.26	2.46	-1.06521	down	3.11164e-05	0.0014899	yes	GO:0003674(molecular_function);GO:0005575(cellular_component);GO:0008150(biological_process)	NA
LOC_Os08g01270.3	ACT-like protein tyrosine kinase family protein	38.3333	28.6667	37.8333	10	17	6.33333	1.92936	1.22592	1.86354	0.539479	0.6246	0.295927	34.94	11.11	1.67	0.49	1.70413	up	1.31976e-05	0.00072587	yes	GO:0016301(kinase activity);GO:0005829(cytosol);GO:0006464(cellular protein modification process);GO:0016043(cellular component organization);GO:0009987(cellular process);GO:0004672(protein kinase activity);GO:0005524(ATP binding);GO:0006468(protein phosphorylation);GO:0016597(amino acid binding);GO:0008152(metabolic process)	NA
LOC_Os08g01270.1	ACT-like protein tyrosine kinase family protein	38.8333	28.6667	37.3333	10.5	17	6.33333	2.05234	1.28728	1.93094	0.594802	0.655859	0.310737	34.94	11.28	1.76	0.52	1.70469	up	1.3185e-05	0.00072587	yes	GO:0005829(cytosol);GO:0006464(cellular protein modification process);GO:0016043(cellular component organization);GO:0009987(cellular process);GO:0016301(kinase activity);GO:0004672(protein kinase activity);GO:0005524(ATP binding);GO:0006468(protein phosphorylation);GO:0016597(amino acid binding);GO:0008152(metabolic process)	NA
LOC_Os06g44170.1	NAD(P)-binding Rossmann-fold superfamily protein	33.8333	38.5	32.6667	4.5	10.3333	10.3333	2.76213	2.67061	2.60995	0.393777	0.615825	0.783169	35	8.39	2.68	0.6	2.14227	up	1.79424e-07	1.83232e-05	yes	GO:0008152(metabolic process);GO:0009987(cellular process);GO:0003824(catalytic activity);GO:0005575(cellular_component);GO:0003854(3-beta-hydroxy-delta5-steroid dehydrogenase activity);GO:0016616(oxidoreductase activity, acting on the CH-OH group of donors, NAD or NADP as acceptor);GO:0006694(steroid biosynthetic process);GO:0055114(oxidation-reduction process);GO:0050662(coenzyme binding);GO:00…	NA
LOC_Os04g58810.1	Polynucleotidyl transferase, ribonuclease H-like superfamily protein	26	52	28	56	110	87	1.84985	3.14352	1.94961	4.2706	5.7131	5.74642	35.33	84.33	2.31	5.24	-1.27619	down	5.74922e-07	4.85896e-05	yes	GO:0004518(nuclease activity);GO:0008152(metabolic process);GO:0005634(nucleus);GO:0009607(response to biotic stimulus);GO:0006950(response to stress);GO:0009056(catabolic process);GO:0006139(nucleobase-containing compound metabolic process)	NA
LOC_Os11g11890.1	cysteine-rich RLK (RECEPTOR-like protein kinase) 34	34	45	27	10	14	15	1.7804	2.00217	1.38366	0.561276	0.535159	0.729197	35.33	13	1.72	0.61	1.40304	up	0.0001015	0.00396054	yes	GO:0016301(kinase activity);GO:0030246(carbohydrate binding);GO:0005623(cell);GO:0009875(pollen-pistil interaction);GO:0006464(cellular protein modification process);GO:0008152(metabolic process);GO:0009987(cellular process);GO:0000166(nucleotide binding);GO:0004672(protein kinase activity);GO:0005524(ATP binding);GO:0006468(protein phosphorylation)	NA
LOC_Os01g62980.1	Bifunctional inhibitor/lipid-transfer protein/seed storage 2S albumin superfamily protein	20.8333	40.5	45.1667	4.16667	3.83333	5.83333	2.04128	3.37169	4.33101	0.437593	0.274181	0.53061	35.5	4.61	3.25	0.41	2.85031	up	9.4484e-07	7.48523e-05	yes	GO:0008289(lipid binding);GO:0005623(cell);GO:0006810(transport)	NA
LOC_Os03g55540.1	salt tolerance zinc finger	32.3333	41.5	33	91	175	114.333	2.86975	3.12961	2.86639	8.65711	11.3383	9.42066	35.61	126.78	2.96	9.81	-1.82348	down	7.20549e-15	3.92449e-12	yes	GO:0005634(nucleus);GO:0009790(embryo development);GO:0009791(post-embryonic development);GO:0000003(reproduction);GO:0003700(sequence-specific DNA binding transcription factor activity);GO:0005488(binding);GO:0003677(DNA binding);GO:0008150(biological_process);GO:0003676(nucleic acid binding);GO:0009719(response to endogenous stimulus);GO:0009628(response to abiotic stimulus);GO:0006950(response…	NA
LOC_Os04g51920.2	protein kinase C-like zinc finger protein	36	43	28.5	8	10	5.5	4.75209	4.82282	3.68176	1.13191	0.963605	0.674001	35.83	7.83	4.42	0.92	2.12488	up	1.08163e-07	1.20843e-05	yes	GO:0008152(metabolic process);GO:0005575(cellular_component);GO:0003824(catalytic activity);GO:0019725(cellular homeostasis);GO:0003674(molecular_function);GO:0045454(cell redox homeostasis);GO:0016209(antioxidant activity);GO:0016491(oxidoreductase activity);GO:0055114(oxidation-reduction process);GO:0047134(protein-disulfide reductase activity)	NA
LOC_Os04g56110.1	S-domain-2 5	34.6667	41	32	11.1667	18.1667	12.6667	2.11091	2.12125	1.90694	0.72882	0.807515	0.716038	35.89	14	2.05	0.75	1.35467	up	0.000184897	0.00659157	yes	GO:0009987(cellular process);GO:0016301(kinase activity);GO:0005515(protein binding);GO:0005886(plasma membrane);GO:0006464(cellular protein modification process);GO:0030246(carbohydrate binding);GO:0008152(metabolic process);GO:0004672(protein kinase activity);GO:0005524(ATP binding);GO:0006468(protein phosphorylation)	NA
LOC_Os07g41160.2	ABI five binding protein 2	25.5	45.5	38	5.75	7.5	7.5	1.7594	2.66738	2.56587	0.425236	0.377747	0.480396	36.33	6.92	2.33	0.43	2.27647	up	1.52935e-08	2.23781e-06	yes	GO:0009719(response to endogenous stimulus);GO:0005634(nucleus);GO:0005515(protein binding);GO:0006950(response to stress)	NA
LOC_Os03g47610.8	thiaminC	33.1417	41.894	34.4357	66.3702	96.8774	63.7988	1.02657	1.10259	1.04388	2.20356	2.19054	1.8346	36.49	75.68	1.06	2.08	-1.0756	down	3.06007e-05	0.00147065	yes	GO:0009991(response to extracellular stimulus);GO:0009536(plastid);GO:0009987(cellular process);GO:0009058(biosynthetic process);GO:0009607(response to biotic stimulus);GO:0009605(response to external stimulus);GO:0005488(binding);GO:0003824(catalytic activity);GO:0008152(metabolic process);GO:0016787(hydrolase activity);GO:0009228(thiamine biosynthetic process)	ko00730(Thiamine metabolism)
LOC_Os03g08320.1	jasmonate-zim-domain protein 1	29	49	32	84	114	106	2.49431	3.58095	2.69358	7.74409	7.15771	8.46396	36.67	101.33	2.92	7.79	-1.51214	down	1.24049e-09	2.56031e-07	yes	GO:0005515(protein binding);GO:0009719(response to endogenous stimulus);GO:0006950(response to stress)	NA
LOC_Os01g65169.1	Major facilitator superfamily protein	27.4167	41.25	42.9167	50.8667	101.333	85.5833	1.59779	2.04258	2.44771	3.17744	4.31096	4.63031	37.19	79.26	2.03	4.04	-1.10183	down	1.19423e-05	0.000662403	yes	GO:0005215(transporter activity);GO:0006810(transport);GO:0016020(membrane);GO:0006857(oligopeptide transport)	NA
LOC_Os03g55830.1	Phototropic-responsive NPH3 family protein	35.3333	45.25	32.3333	70.5	119.5	98.5	1.38053	1.50221	1.23635	2.9525	3.40837	3.57284	37.64	96.17	1.37	3.31	-1.37504	down	2.06834e-08	2.92816e-06	yes	GO:0009628(response to abiotic stimulus);GO:0005886(plasma membrane);GO:0007165(signal transduction);GO:0004871(signal transducer activity);GO:0005515(protein binding);GO:0009416(response to light stimulus)	NA
LOC_Os02g52850.1	S-locus lectin protein kinase family protein	33	42	39	70.5	83.5	85.5	1.2036	1.30157	1.39207	2.75611	2.22316	2.89501	38	79.83	1.3	2.62	-1.11633	down	1.60271e-05	0.000852784	yes	GO:0005623(cell);GO:0008152(metabolic process);GO:0009987(cellular process);GO:0000166(nucleotide binding);GO:0030246(carbohydrate binding);GO:0016301(kinase activity);GO:0006464(cellular protein modification process);GO:0004672(protein kinase activity);GO:0005524(ATP binding);GO:0006468(protein phosphorylation)	NA
LOC_Os06g29790.1	EXS (ERD1/XPR1/SYG1) family protein	41	43	32	79	134	85	1.59266	1.41925	1.21652	3.28932	3.79981	3.06531	38.67	99.33	1.41	3.38	-1.35894	down	1.47925e-08	2.17261e-06	yes	GO:0016020(membrane);GO:0003674(molecular_function);GO:0006810(transport);GO:0009991(response to extracellular stimulus);GO:0007154(cell communication);GO:0006950(response to stress);GO:0016021(integral to membrane)	NA
LOC_Os12g13720.1	pleiotropic drug resistance 5	38	37	41	66.25	103.5	87.75	1.05731	0.874721	1.11643	1.9758	2.10221	2.26663	38.67	85.83	1.02	2.11	-1.15776	down	2.66206e-06	0.000178449	yes	GO:0009987(cellular process);GO:0006810(transport);GO:0006139(nucleobase-containing compound metabolic process);GO:0005886(plasma membrane);GO:0009056(catabolic process);GO:0005215(transporter activity);GO:0016787(hydrolase activity);GO:0005524(ATP binding);GO:0016887(ATPase activity);GO:0016020(membrane)	NA
LOC_Os11g10510.2	alcohol dehydrogenase 1	33.0833	45.5083	37.9	94.5667	169.217	130.6	2.05959	2.4072	2.30907	6.31026	7.69008	7.54795	38.83	131.46	2.26	7.18	-1.76352	down	2.34352e-14	1.20922e-11	yes	GO:0006950(response to stress);GO:0005829(cytosol);GO:0008150(biological_process);GO:0009628(response to abiotic stimulus);GO:0003824(catalytic activity);GO:0008152(metabolic process);GO:0005886(plasma membrane);GO:0006091(generation of precursor metabolites and energy);GO:0008270(zinc ion binding);GO:0016491(oxidoreductase activity);GO:0055114(oxidation-reduction process)	NA
LOC_Os07g48830.2	galactinol synthase 2	41.6667	34.6667	40.1667	4.5	11	9.83333	3.04426	2.15206	2.87202	0.352407	0.586682	0.666975	38.83	8.44	2.69	0.54	2.26273	up	1.53867e-08	2.24308e-06	yes	GO:0006950(response to stress);GO:0005575(cellular_component);GO:0016740(transferase activity);GO:0009058(biosynthetic process);GO:0005975(carbohydrate metabolic process);GO:0009628(response to abiotic stimulus);GO:0016757(transferase activity, transferring glycosyl groups)	NA
LOC_Os07g39530.1	Phototropic-responsive NPH3 family protein	33	56	28	73	92	91	1.34946	1.94574	1.12056	3.1997	2.74633	3.45465	39	85.33	1.47	3.13	-1.18757	down	4.16432e-06	0.000266836	yes	GO:0009628(response to abiotic stimulus);GO:0007165(signal transduction);GO:0009536(plastid);GO:0004871(signal transducer activity);GO:0009416(response to light stimulus)	NA
LOC_Os01g49154.1	NA	36.5	43.3333	37.5	68.5	80.8333	80	2.94193	2.96764	2.958	5.91792	4.75606	5.98611	39.11	76.44	2.96	5.55	-1.00981	down	0.000104413	0.00406206	yes	NA	NA
LOC_Os11g24120.1	NA	44.5242	34.6477	38.9667	11.8838	7.09892	9.75758	1.85532	1.22672	1.58907	0.530783	0.215939	0.377467	39.38	9.58	1.56	0.37	1.94931	up	8.19845e-08	9.56852e-06	yes	NA	NA
LOC_Os12g05440.1	cytochrome P450, family 94, subfamily C, polypeptide 1	40.5	35.3333	42.8333	67	84	89.1667	3.01898	2.23789	3.12474	5.35326	4.57089	6.17053	39.56	80.06	2.79	5.36	-1.04804	down	3.45025e-05	0.00161844	yes	GO:0019825(oxygen binding);GO:0008152(metabolic process);GO:0005623(cell);GO:0006950(response to stress);GO:0003824(catalytic activity);GO:0005506(iron ion binding);GO:0009055(electron carrier activity);GO:0016705(oxidoreductase activity, acting on paired donors, with incorporation or reduction of molecular oxygen);GO:0020037(heme binding);GO:0055114(oxidation-reduction process)	NA
LOC_Os11g09770.1	NA	48	40	32	5	7	13	9.31022	6.59217	6.07431	1.03951	0.991137	2.34087	40	8.33	7.33	1.46	2.22975	up	7.38142e-08	8.82507e-06	yes	NA	NA
LOC_Os06g17120.1	UDP-glucosyl transferase 89B1	32.1667	44	44.6667	48.5	111	87	2.52659	2.93651	3.43353	4.08329	6.36457	6.34401	40.28	82.17	2.97	5.6	-1.00867	down	0.000249135	0.00842952	yes	GO:0016740(transferase activity);GO:0008152(metabolic process);GO:0005575(cellular_component);GO:0016758(transferase activity, transferring hexosyl groups)	NA
LOC_Os11g10510.1	alcohol dehydrogenase 1	34.0833	46.5083	40.9	97.5667	184.217	134.6	2.28391	2.64799	2.68218	7.00772	9.01119	8.37331	40.5	138.79	2.54	8.13	-1.77406	down	5.40362e-15	3.03248e-12	yes	GO:0005829(cytosol);GO:0008150(biological_process);GO:0003824(catalytic activity);GO:0006950(response to stress);GO:0009628(response to abiotic stimulus);GO:0005886(plasma membrane);GO:0006091(generation of precursor metabolites and energy);GO:0008152(metabolic process);GO:0008270(zinc ion binding);GO:0016491(oxidoreductase activity);GO:0055114(oxidation-reduction process)	ko00010(Glycolysis / Gluconeogenesis);ko00071(Fatty acid metabolism);ko00350(Tyrosine metabolism);ko00624(1- and 2-Methylnaphthalene degradation);ko00641(3-Chloroacrylic acid degradation);ko00830(Retinol metabolism);ko00980(Metabolism of xenobiotics by cytochrome P450);ko00982(Drug metabolism - cytochrome P450)
LOC_Os07g35660.1	cysteine-rich RLK (RECEPTOR-like protein kinase) 8	42	32.5	48.8333	77	95	82	2.03402	1.33733	2.31446	3.997	3.3585	3.68667	41.11	84.67	1.9	3.68	-1.0604	down	1.69713e-05	0.00089694	yes	GO:0016301(kinase activity);GO:0008152(metabolic process);GO:0005515(protein binding);GO:0000166(nucleotide binding);GO:0006464(cellular protein modification process);GO:0005886(plasma membrane);GO:0009987(cellular process);GO:0004672(protein kinase activity);GO:0005524(ATP binding);GO:0006468(protein phosphorylation)	NA
LOC_Os05g02420.2	myb domain protein 48	37.3333	48.5	38.5	70.3333	93	84.3333	2.66117	2.93743	2.68574	5.37373	4.83923	5.58073	41.44	82.56	2.76	5.26	-1.04031	down	3.91865e-05	0.00178065	yes	GO:0005634(nucleus);GO:0003677(DNA binding);GO:0003700(sequence-specific DNA binding transcription factor activity);GO:0008150(biological_process);GO:0009719(response to endogenous stimulus);GO:0006139(nucleobase-containing compound metabolic process);GO:0009058(biosynthetic process)	NA
LOC_Os01g05180.1	NA	31.5	45.5	48.5	12	16	14	3.20195	3.92975	4.82473	1.30744	1.18724	1.32113	41.83	14	3.99	1.27	1.55325	up	6.14935e-06	0.000376585	yes	NA	NA
LOC_Os02g51930.1	UDP-Glycosyltransferase superfamily protein	39	50	37	11.3333	18	27	2.54314	2.7703	2.36122	0.792141	0.856832	1.6345	42	18.78	2.56	1.09	1.13516	up	0.000446234	0.0133174	yes	GO:0005575(cellular_component);GO:0016740(transferase activity);GO:0008152(metabolic process);GO:0016758(transferase activity, transferring hexosyl groups)	NA
LOC_Os03g44380.1	nine-cis-epoxycarotenoid dioxygenase 3	41.5	50.5	34.5	15	9	11	1.77203	1.83216	1.44168	0.686518	0.280531	0.436044	42.17	11.67	1.68	0.47	1.74159	up	3.31835e-07	3.09095e-05	yes	GO:0006950(response to stress);GO:0009628(response to abiotic stimulus);GO:0009536(plastid);GO:0006629(lipid metabolic process);GO:0009987(cellular process);GO:0008152(metabolic process);GO:0009058(biosynthetic process);GO:0016020(membrane);GO:0009579(thylakoid);GO:0003824(catalytic activity)	ko00906(Carotenoid biosynthesis)
LOC_Os07g48830.1	galactinol synthase 2	46.6667	37.6667	42.1667	4.5	13	10.8333	3.63797	2.49493	3.21698	0.376013	0.739796	0.784024	42.17	9.44	3.12	0.63	2.23108	up	7.57328e-09	1.27462e-06	yes	GO:0016740(transferase activity);GO:0005575(cellular_component);GO:0005975(carbohydrate metabolic process);GO:0009628(response to abiotic stimulus);GO:0006950(response to stress);GO:0009987(cellular process);GO:0009058(biosynthetic process);GO:0016757(transferase activity, transferring glycosyl groups)	NA
LOC_Os06g46950.1	Calcium-binding EF-hand family protein	39	47	41	99	149	94	5.4376	5.56789	5.59441	14.7951	15.1651	12.1671	42.33	114	5.53	14.04	-1.44016	down	6.76449e-10	1.54226e-07	yes	GO:0005515(protein binding);GO:0005488(binding);GO:0007275(multicellular organismal development);GO:0030154(cell differentiation);GO:0016043(cellular component organization);GO:0009653(anatomical structure morphogenesis)	NA
LOC_Os11g47600.1	chitinase A	36.5	53	37.5	7	22.75	15.3333	3.21952	3.97213	3.2371	0.661811	1.46486	1.25559	42.33	15.03	3.48	1.13	1.53453	up	1.561e-05	0.000835122	yes	GO:0009991(response to extracellular stimulus);GO:0007154(cell communication);GO:0009628(response to abiotic stimulus);GO:0003824(catalytic activity);GO:0005623(cell);GO:0005488(binding);GO:0006950(response to stress);GO:0008152(metabolic process);GO:0016787(hydrolase activity);GO:0004553(hydrolase activity, hydrolyzing O-glycosyl compounds);GO:0005975(carbohydrate metabolic process)	NA
LOC_Os02g47390.1	NA	52.5	36	39	17.5	13	16.5	1.81169	1.05555	1.3171	0.647294	0.32748	0.528596	42.5	15.67	1.39	0.5	1.36872	up	0.000281916	0.00930583	yes	NA	NA
LOC_Os01g55270.1	SGS domain-containing protein	46	41.3333	42	16	23.3333	19	5.403	4.12503	4.82785	2.01435	2.00065	2.07179	43.11	19.44	4.79	2.03	1.14378	up	0.000455919	0.0135755	yes	GO:0003674(molecular_function);GO:0005886(plasma membrane);GO:0008150(biological_process)	ko04310(Wnt signaling pathway)
LOC_Os09g04160.1	NA	37.5	49	43.5	19.5	18	20.5	2.00793	2.22927	2.27947	1.11915	0.703568	1.01903	43.33	19.33	2.17	0.95	1.10667	up	0.000332831	0.0106547	yes	GO:0003674(molecular_function)	NA
LOC_Os08g02180.1	NA	37	52	42	13	24	14	4.04589	4.83131	4.49458	1.52368	1.91575	1.4212	43.67	17	4.46	1.62	1.36416	up	5.07144e-05	0.00220729	yes	NA	NA
LOC_Os02g44740.1	NA	34.5	43.5	55.5	71	144	111	2.281	2.44369	3.5911	5.03157	6.95003	6.81311	44.5	108.67	2.77	6.26	-1.27068	down	7.71678e-08	9.11486e-06	yes	GO:0005575(cellular_component);GO:0008150(biological_process);GO:0003674(molecular_function)	NA
LOC_Os03g19920.1	poly(A) polymerase 3	35	54	45	1	11	9	1.71173	2.24394	2.15381	0.0524211	0.392715	0.408625	44.67	7	2.04	0.28	2.74347	up	1.31411e-11	4.60114e-09	yes	GO:0006139(nucleobase-containing compound metabolic process);GO:0009058(biosynthetic process);GO:0005515(protein binding);GO:0005737(cytoplasm);GO:0016740(transferase activity);GO:0016779(nucleotidyltransferase activity);GO:0003723(RNA binding);GO:0004652(polynucleotide adenylyltransferase activity);GO:0043631(RNA polyadenylation);GO:0005634(nucleus);GO:0006351(transcription, DNA-dependent)	NA
LOC_Os01g41565.1	repressor of lrx1	45.6667	52	36.6667	87.3333	127	89.6667	4.64197	4.49114	3.64756	9.51529	9.42375	8.46154	44.78	101.33	4.26	9.13	-1.1884	down	5.0882e-07	4.39502e-05	yes	GO:0006950(response to stress);GO:0000166(nucleotide binding);GO:0009987(cellular process)	NA
LOC_Os07g34710.1	Peroxidase superfamily protein	28	48.6667	58	74	136.333	111.333	2.3867	3.52469	4.83833	6.76099	8.48318	8.81009	44.89	107.22	3.58	8.02	-1.25603	down	8.36806e-08	9.70868e-06	yes	GO:0005488(binding);GO:0003824(catalytic activity);GO:0005623(cell);GO:0006950(response to stress);GO:0008152(metabolic process);GO:0004601(peroxidase activity);GO:0020037(heme binding);GO:0006979(response to oxidative stress);GO:0055114(oxidation-reduction process)	NA
LOC_Os02g10490.1	NA	48	47	42	25	21	15	1.81935	1.51364	1.55794	1.01567	0.581045	0.527813	45.67	20.33	1.63	0.71	1.10492	up	0.000276827	0.00916872	yes	GO:0003674(molecular_function);GO:0008150(biological_process);GO:0005575(cellular_component)	NA
LOC_Os04g50790.1	RNA-binding (RRM/RBD/RNP motifs) family protein	48	49	41	19	20	16	5.79303	5.0247	4.84257	2.45786	1.76202	1.79267	46	18.33	5.22	2	1.2834	up	4.79678e-05	0.00210881	yes	GO:0003824(catalytic activity);GO:0003676(nucleic acid binding);GO:0005829(cytosol);GO:0008152(metabolic process);GO:0000166(nucleotide binding);GO:0055114(oxidation-reduction process);GO:0016491(oxidoreductase activity)	NA
LOC_Os01g40400.1	histone deacetylase 1	36.3333	52	50	67	153.333	106	2.86572	3.48483	3.85945	5.66423	8.82839	7.76156	46.11	108.78	3.4	7.42	-1.22367	down	1.68603e-06	0.000121162	yes	GO:0005515(protein binding);GO:0016043(cellular component organization);GO:0006464(cellular protein modification process);GO:0007275(multicellular organismal development);GO:0016787(hydrolase activity);GO:0005634(nucleus);GO:0006950(response to stress);GO:0009607(response to biotic stimulus);GO:0006139(nucleobase-containing compound metabolic process);GO:0009058(biosynthetic process);GO:0008150(b…	NA
LOC_Os03g12390.1	MAP kinase kinase 7	28	55	56	78	129	102	2.08447	3.47896	4.07993	6.22401	7.01042	7.04941	46.33	103	3.21	6.76	-1.17242	down	6.48302e-07	5.44393e-05	yes	GO:0007165(signal transduction);GO:0009987(cellular process);GO:0008152(metabolic process);GO:0009628(response to abiotic stimulus);GO:0006950(response to stress);GO:0006464(cellular protein modification process);GO:0005515(protein binding);GO:0005739(mitochondrion);GO:0009058(biosynthetic process);GO:0019748(secondary metabolic process);GO:0016301(kinase activity);GO:0006139(nucleobase-containin…	NA
LOC_Os01g02390.1	Protein kinase superfamily protein	40.95	47.7	53.25	10.6667	23.25	21.2	2.06836	2.04711	2.6322	0.577483	0.857259	0.994085	47.3	18.37	2.25	0.81	1.37637	up	2.51613e-05	0.00124583	yes	GO:0009987(cellular process);GO:0016301(kinase activity);GO:0006464(cellular protein modification process);GO:0005623(cell);GO:0008152(metabolic process);GO:0004672(protein kinase activity);GO:0005524(ATP binding);GO:0006468(protein phosphorylation)	NA
LOC_Os04g31350.1	NA	35	53	54	108	149	119	3.4264	4.40855	5.17359	11.3327	10.6481	10.8151	47.33	125.33	4.34	10.93	-1.43343	down	3.6285e-10	8.89323e-08	yes	GO:0008150(biological_process);GO:0003674(molecular_function);GO:0005575(cellular_component)	NA
LOC_Os05g12481.1	NA	33	56	53	14	20	19	4.79447	6.91296	7.53581	2.18018	2.12116	2.56269	47.33	17.67	6.41	2.29	1.38717	up	1.36872e-05	0.000748597	yes	NA	NA
LOC_Os04g29670.1	NA	41	57	46	20	13	19	15.905	18.7877	17.4636	8.31606	3.68137	6.84255	48	17.33	17.39	6.28	1.36742	up	6.65873e-06	0.000401109	yes	NA	NA
LOC_Os04g51320.1	Homeodomain-like superfamily protein	52	57	36	69	137	99	5.14364	4.79062	3.48496	7.31568	9.89246	9.09112	48.33	101.67	4.47	8.77	-1.0654	down	3.27339e-06	0.000213943	yes	GO:0006139(nucleobase-containing compound metabolic process);GO:0003700(sequence-specific DNA binding transcription factor activity);GO:0009058(biosynthetic process);GO:0005730(nucleolus);GO:0005515(protein binding);GO:0005634(nucleus)	NA
LOC_Os04g43710.1	phosphoenolpyruvate carboxylase kinase 1	50.5	48.5	46	19.5	22	22	4.694	3.83039	4.18444	1.94279	1.49276	1.89841	48.33	21.17	4.24	1.78	1.13047	up	0.000202576	0.00710558	yes	GO:0008152(metabolic process);GO:0009987(cellular process);GO:0009991(response to extracellular stimulus);GO:0016301(kinase activity);GO:0006464(cellular protein modification process);GO:0007154(cell communication);GO:0006950(response to stress);GO:0004672(protein kinase activity);GO:0005524(ATP binding);GO:0006468(protein phosphorylation)	NA
LOC_Os08g39600.1	AGAMOUS-like 26	57	48	40	25	17	19	7.71158	5.51772	5.2961	3.62533	1.67894	2.38637	48.33	20.33	6.18	2.56	1.1693	up	0.000335617	0.0107104	yes	GO:0006950(response to stress);GO:0006139(nucleobase-containing compound metabolic process);GO:0003723(RNA binding);GO:0005634(nucleus);GO:0009058(biosynthetic process);GO:0003700(sequence-specific DNA binding transcription factor activity);GO:0003677(DNA binding);GO:0016740(transferase activity);GO:0009991(response to extracellular stimulus);GO:0007154(cell communication);GO:0008173(RNA methyltr…	NA
LOC_Os04g30200.1	RNI-like superfamily protein	50.8333	52.1667	42.5	151.667	186.167	152.167	3.49672	3.04898	2.86107	11.1825	9.34825	9.71732	48.5	163.33	3.14	10.08	-1.78746	down	3.56247e-16	2.40866e-13	yes	GO:0006464(cellular protein modification process);GO:0009987(cellular process);GO:0009056(catabolic process);GO:0019538(protein metabolic process);GO:0005575(cellular_component);GO:0003824(catalytic activity)	NA
LOC_Os07g34710.3	Peroxidase superfamily protein	30	53.6667	62	79.5	145.333	117.833	3.20366	4.86944	6.47954	9.09977	11.3294	11.6818	48.56	114.22	4.85	10.7	-1.24097	down	5.16695e-08	6.4943e-06	yes	GO:0003824(catalytic activity);GO:0005623(cell);GO:0006950(response to stress);GO:0005488(binding);GO:0008152(metabolic process);GO:0004601(peroxidase activity);GO:0020037(heme binding);GO:0006979(response to oxidative stress);GO:0055114(oxidation-reduction process)	NA
LOC_Os05g51690.3	CCT motif family protein	39.1667	52.6667	54.1667	72.8333	142.333	100.833	4.26237	4.8699	5.76892	8.49579	11.3073	10.1872	48.67	105.33	4.97	10	-1.10771	down	1.15828e-06	8.93163e-05	yes	GO:0003674(molecular_function);GO:0008150(biological_process);GO:0005575(cellular_component);GO:0005515(protein binding)	NA
LOC_Os04g58180.1	Transducin/WD40 repeat-like superfamily protein	44.1667	52	50.1667	15.5	35.8333	15.8333	1.66355	1.66415	1.8492	0.625764	0.985245	0.553641	48.78	22.39	1.73	0.72	1.13992	up	0.000405692	0.0124016	yes	GO:0005886(plasma membrane);GO:0004871(signal transducer activity);GO:0007165(signal transduction);GO:0005622(intracellular);GO:0005515(protein binding)	NA
LOC_Os11g11810.1	NB-ARC domain-containing disease resistance protein	50	58	39	21	23	16	1.34366	1.32434	1.02568	0.604893	0.451196	0.399168	49	20	1.23	0.49	1.24731	up	4.5538e-05	0.00202469	yes	GO:0006950(response to stress);GO:0005623(cell);GO:0000166(nucleotide binding);GO:0043531(ADP binding);GO:0006915(apoptotic process);GO:0005524(ATP binding)	NA
LOC_Os11g10460.1	Peroxidase superfamily protein	45	50	53	97	125.5	104	2.71261	2.56091	3.12665	6.26737	5.5225	5.82001	49.33	108.83	2.8	5.87	-1.16849	down	4.60764e-07	4.05131e-05	yes	GO:0008152(metabolic process);GO:0003824(catalytic activity);GO:0006950(response to stress);GO:0005623(cell);GO:0004601(peroxidase activity);GO:0020037(heme binding);GO:0006979(response to oxidative stress);GO:0055114(oxidation-reduction process)	NA
LOC_Os01g02400.3	receptor serine/threonine kinase, putative	52.1762	54.7262	41.3111	23.6194	26.0528	15.6167	1.74559	1.55566	1.35258	0.846988	0.636268	0.485035	49.4	21.76	1.55	0.66	1.12499	up	0.000183179	0.00654224	yes	GO:0016301(kinase activity);GO:0008152(metabolic process);GO:0009987(cellular process);GO:0007165(signal transduction);GO:0009607(response to biotic stimulus);GO:0005575(cellular_component);GO:0004871(signal transducer activity);GO:0004872(receptor activity);GO:0006464(cellular protein modification process);GO:0004672(protein kinase activity);GO:0005524(ATP binding);GO:0006468(protein phosphoryla…	NA
LOC_Os02g42585.1	Integrase-type DNA-binding superfamily protein	49.7333	60.0667	39.9333	7.03333	14.1333	15.8429	2.58292	2.65062	2.02968	0.391529	0.535828	0.763858	49.91	12.34	2.42	0.56	2.0072	up	4.68659e-09	8.27858e-07	yes	GO:0006139(nucleobase-containing compound metabolic process);GO:0003677(DNA binding);GO:0005634(nucleus);GO:0009058(biosynthetic process);GO:0003700(sequence-specific DNA binding transcription factor activity);GO:0005737(cytoplasm);GO:0006355(regulation of transcription, DNA-dependent)	NA
LOC_Os09g19710.1	SPFH/Band 7/PHB domain-containing membrane-associated protein family	49	54	47	21	26	12	4.68045	4.38264	4.39357	2.15006	1.81293	1.06411	50	19.67	4.49	1.68	1.32478	up	2.11027e-05	0.00108459	yes	GO:0009058(biosynthetic process);GO:0005515(protein binding);GO:0005773(vacuole);GO:0016020(membrane);GO:0006464(cellular protein modification process);GO:0005575(cellular_component);GO:0005886(plasma membrane)	NA
LOC_Os01g73110.1	NA	32	60.5	58	11	6	12	3.20704	5.1518	5.68866	1.18164	0.438957	1.11648	50.17	9.67	4.68	0.91	2.25052	up	1.13182e-07	1.25734e-05	yes	GO:0005623(cell)	NA
LOC_Os02g53160.1	Phosphotyrosine protein phosphatases superfamily protein	40	59	55	9	22	15	5.36707	6.72634	7.22217	1.29437	2.15485	1.86846	51.33	15.33	6.44	1.77	1.76412	up	1.21717e-07	1.34455e-05	yes	GO:0016787(hydrolase activity);GO:0008152(metabolic process);GO:0005575(cellular_component);GO:0009987(cellular process)	NA
LOC_Os10g06760.1	PEP1 receptor 1	59	48	48	135	158	125	1.83952	1.27158	1.46461	4.51154	3.59606	3.61808	51.67	139.33	1.53	3.91	-1.45497	down	4.70245e-11	1.52402e-08	yes	GO:0016301(kinase activity);GO:0007165(signal transduction);GO:0005488(binding);GO:0009719(response to endogenous stimulus);GO:0009607(response to biotic stimulus);GO:0006950(response to stress);GO:0006464(cellular protein modification process);GO:0005886(plasma membrane);GO:0000166(nucleotide binding);GO:0004672(protein kinase activity);GO:0005524(ATP binding);GO:0006468(protein phosphorylation)…	NA
LOC_Os05g15300.1	NA	46	56	53	10	22	23	4.88939	5.05748	5.51315	1.13929	1.70701	2.26955	51.67	18.33	5.15	1.71	1.49676	up	2.6502e-06	0.000177958	yes	NA	NA
LOC_Os05g24684.1	REF4-related 1	48	63	46.5	13	18	24	1.17451	1.30981	1.11352	0.340956	0.321519	0.545185	52.5	18.33	1.2	0.4	1.47051	up	1.83511e-06	0.000129472	yes	GO:0003674(molecular_function);GO:0005575(cellular_component);GO:0008150(biological_process)	NA
LOC_Os02g52780.2	abscisic acid responsive elements-binding factor 2	51	54.5	52	9.5	12.5	11	4.07894	3.70359	4.07013	0.814402	0.729799	0.816741	52.5	11	3.95	0.79	2.21657	up	1.01533e-10	3.03939e-08	yes	GO:0009628(response to abiotic stimulus);GO:0019725(cellular homeostasis);GO:0007165(signal transduction);GO:0003677(DNA binding);GO:0005634(nucleus);GO:0009719(response to endogenous stimulus);GO:0006950(response to stress);GO:0009058(biosynthetic process);GO:0006139(nucleobase-containing compound metabolic process);GO:0005515(protein binding);GO:0003700(sequence-specific DNA binding transcripti…	NA
LOC_Os05g10670.1	CCCH-type zinc finger family protein	39.6667	59.5833	59.4167	19	18.6667	17.25	2.01335	2.56961	2.95141	1.03368	0.691635	0.812826	52.89	18.31	2.51	0.85	1.47175	up	1.26632e-06	9.64245e-05	yes	GO:0005886(plasma membrane);GO:0003676(nucleic acid binding);GO:0003700(sequence-specific DNA binding transcription factor activity);GO:0006139(nucleobase-containing compound metabolic process);GO:0009058(biosynthetic process);GO:0006950(response to stress);GO:0008270(zinc ion binding)	NA
LOC_Os07g45074.1	Phosphatidylinositol 3- and 4-kinase family protein with FAT domain	60	58	41	12	25	27	2.17792	1.78882	1.45647	0.466885	0.66244	0.909848	53	21.33	1.81	0.68	1.31439	up	2.63935e-05	0.00129702	yes	GO:0009987(cellular process);GO:0016740(transferase activity);GO:0005488(binding);GO:0005575(cellular_component);GO:0016301(kinase activity);GO:0008152(metabolic process)	NA
LOC_Os01g29240.1	Protein of unknown function (DUF679)	33	60	67	86	173	131	3.4881	5.3886	6.9307	9.74343	13.3487	12.8547	53.33	130	5.27	11.98	-1.2846	down	2.25075e-07	2.24826e-05	yes	GO:0003674(molecular_function);GO:0008150(biological_process)	NA
LOC_Os04g54790.1	Protein kinase superfamily protein	55	57	48	106	140	97	2.41446	2.12609	2.06218	4.98771	4.48644	3.95316	53.33	114.33	2.2	4.48	-1.12065	down	7.60138e-07	6.20286e-05	yes	GO:0016301(kinase activity);GO:0009536(plastid);GO:0000166(nucleotide binding);GO:0006464(cellular protein modification process)	NA
LOC_Os06g07000.3	F-box/RNI-like superfamily protein	47.1667	58.3333	55.8333	87.3333	139.667	95.8333	1.98647	2.08744	2.30128	3.94245	4.29395	3.74696	53.78	107.61	2.13	3.99	-1.0108	down	7.5643e-06	0.000446738	yes	GO:0005575(cellular_component)	NA
LOC_Os04g38950.3	anthranilate synthase beta subunit 1	48.6667	66.8333	46.6667	19.5	32.3333	21.6667	4.86028	5.67117	4.56105	2.08739	2.35721	2.0088	54.06	24.5	5.03	2.15	1.12379	up	0.000141359	0.00526438	yes	GO:0009719(response to endogenous stimulus);GO:0009536(plastid);GO:0003824(catalytic activity);GO:0009607(response to biotic stimulus);GO:0009987(cellular process);GO:0009058(biosynthetic process);GO:0009628(response to abiotic stimulus);GO:0006950(response to stress);GO:0009791(post-embryonic development)	NA
LOC_Os04g51920.1	protein kinase C-like zinc finger protein	52	57	53.5	12	13	6.5	4.14149	3.85725	4.16999	1.02441	0.755811	0.480598	54.17	10.5	4.06	0.75	2.36003	up	7.11888e-12	2.65873e-09	yes	GO:0008152(metabolic process);GO:0005575(cellular_component);GO:0003674(molecular_function);GO:0003824(catalytic activity);GO:0019725(cellular homeostasis);GO:0045454(cell redox homeostasis);GO:0016209(antioxidant activity);GO:0016491(oxidoreductase activity);GO:0055114(oxidation-reduction process)	NA
LOC_Os09g11460.2	Integrase-type DNA-binding superfamily protein	45	55.7	62.15	126.7	183.367	149.083	2.70689	2.84684	3.6587	8.16908	8.05184	8.32534	54.28	153.05	3.07	8.18	-1.51189	down	2.64612e-12	1.04816e-09	yes	GO:0008152(metabolic process);GO:0003700(sequence-specific DNA binding transcription factor activity);GO:0006139(nucleobase-containing compound metabolic process);GO:0009058(biosynthetic process);GO:0006950(response to stress);GO:0005634(nucleus);GO:0003677(DNA binding);GO:0006355(regulation of transcription, DNA-dependent)	NA
LOC_Os02g53510.1	NA	42	64	58	12	27	23	4.74738	6.1466	6.41595	1.45387	2.22785	2.4135	54.67	20.67	5.77	2.03	1.40775	up	5.21497e-06	0.000326164	yes	NA	NA
LOC_Os07g41160.1	ABI five binding protein 2	34.5	66.5	63	8.75	12.5	10.5	2.29431	3.75754	4.10016	0.623704	0.606819	0.648241	54.67	10.58	3.38	0.63	2.35404	up	6.69182e-08	8.07446e-06	yes	GO:0005515(protein binding);GO:0005634(nucleus);GO:0009719(response to endogenous stimulus);GO:0006950(response to stress)	NA
LOC_Os07g46350.1	serine carboxypeptidase-like 40	52	64	49	149	241	199	2.98621	3.12282	2.75385	9.17153	10.103	10.6093	55	196.33	2.95	9.96	-1.85056	down	7.62088e-19	7.47132e-16	yes	GO:0016787(hydrolase activity);GO:0005623(cell);GO:0019538(protein metabolic process);GO:0004185(serine-type carboxypeptidase activity);GO:0006508(proteolysis)	NA
LOC_Os05g03920.1	cysteine-rich RLK (RECEPTOR-like protein kinase) 2	39	62	64	14	22	16	1.91475	2.58636	3.07507	0.736739	0.788472	0.72926	55	17.33	2.53	0.75	1.6498	up	1.48221e-07	1.5752e-05	yes	GO:0016301(kinase activity);GO:0005575(cellular_component);GO:0008152(metabolic process);GO:0009987(cellular process);GO:0008150(biological_process);GO:0005886(plasma membrane);GO:0006464(cellular protein modification process);GO:0004672(protein kinase activity);GO:0005524(ATP binding);GO:0006468(protein phosphorylation)	NA
LOC_Os11g18320.2	NA	47.5	61	59	92	162.5	101	4.5258	4.93835	5.50151	9.39568	11.3024	8.93385	55.83	118.5	4.99	9.88	-1.07603	down	9.33399e-07	7.40956e-05	yes	NA	NA
LOC_Os06g05440.1	NA	42	66	60	9	17	18	5.37008	7.1701	7.50776	1.23342	1.58671	2.13658	56	14.67	6.68	1.65	1.91633	up	2.88912e-09	5.39509e-07	yes	NA	NA
LOC_Os05g41220.2	5\'-AMP-activated protein kinase beta-2 subunit protein	50	57	61.5	20.5	35	25	3.08912	2.99219	3.7185	1.35755	1.57852	1.4339	56.17	26.83	3.27	1.46	1.08287	up	0.000231183	0.00788335	yes	GO:0007154(cell communication);GO:0006464(cellular protein modification process);GO:0016301(kinase activity);GO:0009991(response to extracellular stimulus);GO:0009058(biosynthetic process);GO:0005515(protein binding)	NA
LOC_Os01g69870.1	NA	40	72	57	19	30.5	30	6.17322	9.44135	8.60903	3.143	3.43612	4.29822	56.33	26.5	8.07	3.63	1.0632	up	0.000188387	0.00670381	yes	GO:0008150(biological_process);GO:0003674(molecular_function)	NA
LOC_Os11g30500.1	HVA22 homologue E	51.3333	59.6667	58.6667	14.3333	21	17	6.54143	6.46033	7.31631	1.95776	1.95348	2.01112	56.56	17.44	6.77	1.97	1.69395	up	5.61513e-08	6.94629e-06	yes	GO:0009628(response to abiotic stimulus);GO:0006950(response to stress);GO:0009719(response to endogenous stimulus);GO:0003674(molecular_function)	NA
LOC_Os10g35150.1	Protein of unknown function (DUF789)	60.5	59.5	53.5	29.5	32	21.5	4.38655	3.66551	3.7962	2.2926	1.69369	1.44718	57.83	27.67	3.95	1.81	1.0119	up	0.00026977	0.00898812	yes	GO:0005575(cellular_component);GO:0008150(biological_process);GO:0003674(molecular_function)	NA
LOC_Os09g32510.3	basic helix-loop-helix (bHLH) DNA-binding superfamily protein	51.6	62.5667	60.35	119.083	166.567	126.833	3.78456	3.89905	4.33182	9.36171	8.91807	8.63604	58.17	137.49	4.01	8.97	-1.25934	down	7.06254e-09	1.20416e-06	yes	GO:0003700(sequence-specific DNA binding transcription factor activity);GO:0006139(nucleobase-containing compound metabolic process);GO:0009058(biosynthetic process);GO:0005634(nucleus);GO:0030528(transcription regulator activity);GO:0006355(regulation of transcription, DNA-dependent)	NA
LOC_Os04g38950.2	anthranilate synthase beta subunit 1	54.6667	70.8333	49.1667	21	35.3333	22.1667	5.88739	6.48168	5.18202	2.42414	2.7778	2.21624	58.22	26.17	5.85	2.47	1.15815	up	6.56133e-05	0.0027431	yes	GO:0009536(plastid);GO:0003824(catalytic activity);GO:0009607(response to biotic stimulus);GO:0009719(response to endogenous stimulus);GO:0009987(cellular process);GO:0009058(biosynthetic process);GO:0009628(response to abiotic stimulus);GO:0006950(response to stress);GO:0009791(post-embryonic development)	NA
LOC_Os04g44500.1	GRAM domain-containing protein / ABA-responsive protein-related	43.5	74	58	10	17.5	18	4.4615	6.44871	5.82166	1.09933	1.31023	1.71387	58.5	15.17	5.58	1.37	1.91315	up	1.40626e-09	2.8426e-07	yes	GO:0003674(molecular_function);GO:0008150(biological_process);GO:0005575(cellular_component)	NA
LOC_Os09g32510.2	basic helix-loop-helix (bHLH) DNA-binding superfamily protein	51.85	61.2333	63.0167	122.083	177.983	136.083	3.39661	3.40828	4.03999	8.5722	8.51125	8.27594	58.7	145.38	3.61	8.45	-1.32374	down	7.14185e-10	1.60958e-07	yes	GO:0003700(sequence-specific DNA binding transcription factor activity);GO:0006139(nucleobase-containing compound metabolic process);GO:0009058(biosynthetic process);GO:0005634(nucleus);GO:0030528(transcription regulator activity);GO:0006355(regulation of transcription, DNA-dependent)	NA
LOC_Os03g15050.1	phosphoenolpyruvate carboxykinase 1	62.5	57.6667	57.6667	303.167	456	357.5	2.66972	2.09295	2.41067	13.8805	14.2189	14.1767	59.28	372.22	2.39	14.09	-2.6459	down	1.65825e-42	8.12852e-39	yes	GO:0016020(membrane);GO:0006950(response to stress);GO:0009607(response to biotic stimulus);GO:0009991(response to extracellular stimulus);GO:0007154(cell communication);GO:0005634(nucleus);GO:0008152(metabolic process);GO:0000166(nucleotide binding);GO:0009058(biosynthetic process);GO:0005975(carbohydrate metabolic process);GO:0009987(cellular process);GO:0008150(biological_process);GO:0005730(n…	NA
LOC_Os01g67500.1	ARM repeat superfamily protein	55.5	67.5	56	25	38.5	20.5	2.15666	2.22865	2.12963	1.04128	1.09211	0.739532	59.67	28	2.17	0.96	1.10987	up	0.000101038	0.00394641	yes	GO:0003824(catalytic activity);GO:0009536(plastid);GO:0006464(cellular protein modification process);GO:0005488(binding);GO:0004842(ubiquitin-protein ligase activity);GO:0016567(protein ubiquitination);GO:0000151(ubiquitin ligase complex)	NA
LOC_Os05g41220.1	5\'-AMP-activated protein kinase beta-2 subunit protein	57	65	57.5	20.5	35	25	3.99561	3.87143	3.94461	1.54028	1.79099	1.62691	59.83	26.83	3.94	1.65	1.17082	up	5.12719e-05	0.00222661	yes	GO:0005515(protein binding);GO:0009058(biosynthetic process);GO:0006464(cellular protein modification process);GO:0016301(kinase activity);GO:0009991(response to extracellular stimulus);GO:0007154(cell communication)	NA
LOC_Os05g39720.1	WRKY DNA-binding protein 33	54.5	76.5	48.5	7	10.5	15.5	2.7346	3.26143	2.38159	0.376473	0.384594	0.722011	59.83	11	2.79	0.49	2.38082	up	7.31272e-13	3.11705e-10	yes	GO:0009628(response to abiotic stimulus);GO:0006950(response to stress);GO:0009987(cellular process);GO:0009056(catabolic process);GO:0009058(biosynthetic process);GO:0005634(nucleus);GO:0009607(response to biotic stimulus);GO:0006139(nucleobase-containing compound metabolic process);GO:0019748(secondary metabolic process);GO:0003700(sequence-specific DNA binding transcription factor activity);GO…	NA
LOC_Os03g15050.4	phosphoenolpyruvate carboxykinase 1	62.5	61.1667	57.6667	299.167	449	356.5	3.56229	2.9622	3.21663	18.2768	18.6815	18.8636	60.44	368.22	3.25	18.61	-2.60917	down	2.05065e-41	8.93515e-38	yes	GO:0016020(membrane);GO:0006950(response to stress);GO:0009607(response to biotic stimulus);GO:0009991(response to extracellular stimulus);GO:0007154(cell communication);GO:0005634(nucleus);GO:0008152(metabolic process);GO:0000166(nucleotide binding);GO:0009058(biosynthetic process);GO:0005975(carbohydrate metabolic process);GO:0009987(cellular process);GO:0008150(biological_process);GO:0005730(n…	NA
LOC_Os09g32510.1	basic helix-loop-helix (bHLH) DNA-binding superfamily protein	54.85	65.0667	62.6833	134.75	192.317	134.75	3.77757	3.80754	4.22489	9.94725	9.66873	8.61549	60.87	153.94	3.94	9.41	-1.35251	down	1.83296e-10	4.99164e-08	yes	GO:0005634(nucleus);GO:0003700(sequence-specific DNA binding transcription factor activity);GO:0006139(nucleobase-containing compound metabolic process);GO:0009058(biosynthetic process);GO:0030528(transcription regulator activity);GO:0006355(regulation of transcription, DNA-dependent)	NA
LOC_Os05g43880.1	Arabidopsis thaliana gibberellin 2-oxidase 1	66	64	53	28	25	25	7.0679	5.8234	5.55457	3.21398	1.95435	2.48543	61	26	6.15	2.55	1.17044	up	1.98354e-05	0.00102874	yes	GO:0006629(lipid metabolic process);GO:0009987(cellular process);GO:0009628(response to abiotic stimulus);GO:0003824(catalytic activity);GO:0009056(catabolic process);GO:0008152(metabolic process);GO:0016491(oxidoreductase activity);GO:0016706(oxidoreductase activity, acting on paired donors, with incorporation or reduction of molecular oxygen, 2-oxoglutarate as one donor, and incorporation of on…	NA
LOC_Os09g11460.1	Integrase-type DNA-binding superfamily protein	54	70.7	59.15	133.7	195.367	160.083	4.40537	4.9007	4.7225	11.6912	11.6347	12.1241	61.28	163.05	4.68	11.82	-1.4343	down	1.20719e-11	4.30363e-09	yes	GO:0009058(biosynthetic process);GO:0006139(nucleobase-containing compound metabolic process);GO:0003700(sequence-specific DNA binding transcription factor activity);GO:0006950(response to stress);GO:0008152(metabolic process);GO:0003677(DNA binding);GO:0005634(nucleus);GO:0006355(regulation of transcription, DNA-dependent)	NA
LOC_Os11g34460.1	flavin-binding, kelch repeat, f box 1	48.6667	69.3333	66.3333	140.667	204.833	187.333	2.52408	3.05536	3.3669	7.81989	7.75512	9.01989	61.44	177.61	2.98	8.2	-1.5611	down	9.18744e-14	4.39373e-11	yes	GO:0004871(signal transducer activity);GO:0005515(protein binding);GO:0009987(cellular process);GO:0009056(catabolic process);GO:0019538(protein metabolic process);GO:0003824(catalytic activity);GO:0009908(flower development);GO:0006464(cellular protein modification process);GO:0009628(response to abiotic stimulus);GO:0006139(nucleobase-containing compound metabolic process);GO:0009058(biosynthet…	ko04712(Circadian rhythm - plant)
LOC_Os11g34460.3	flavin-binding, kelch repeat, f box 1	47.6667	69.3333	67.8333	137.167	207.333	183.333	2.41618	2.98611	3.365	7.45248	7.67184	8.62721	61.61	175.94	2.92	7.92	-1.53308	down	2.3075e-13	1.06457e-10	yes	GO:0008150(biological_process);GO:0007165(signal transduction);GO:0009058(biosynthetic process);GO:0006139(nucleobase-containing compound metabolic process);GO:0009628(response to abiotic stimulus);GO:0006464(cellular protein modification process);GO:0009908(flower development);GO:0003824(catalytic activity);GO:0019538(protein metabolic process);GO:0009056(catabolic process);GO:0009987(cellular p…	NA
LOC_Os07g06490.1	Core-2/I-branching beta-1,6-N-acetylglucosaminyltransferase family protein	72	70	45	27	36	22	4.16411	3.43983	2.547	1.67375	1.51988	1.18121	62.33	28.33	3.38	1.46	1.11968	up	0.000273828	0.00910784	yes	GO:0003674(molecular_function);GO:0008150(biological_process);GO:0008375(acetylglucosaminyltransferase activity);GO:0016020(membrane)	NA
LOC_Os03g48970.4	nuclear factor Y, subunit A9	60	63.5	65.25	22	39.25	28.25	4.31464	3.87986	4.59199	1.69572	2.06039	1.88593	62.92	29.83	4.26	1.88	1.09237	up	0.000110205	0.0042328	yes	GO:0009058(biosynthetic process);GO:0009790(embryo development);GO:0009791(post-embryonic development);GO:0006139(nucleobase-containing compound metabolic process);GO:0007275(multicellular organismal development);GO:0000003(reproduction);GO:0005654(nucleoplasm);GO:0003700(sequence-specific DNA binding transcription factor activity);GO:0006355(regulation of transcription, DNA-dependent);GO:0005634…	NA
LOC_Os09g16970.1	NA	56	70	63	106	169	133	16.7633	17.8041	18.4561	34.0107	36.9296	36.9605	63	136	17.67	35.97	-1.1227	down	1.59648e-07	1.66505e-05	yes	NA	NA
LOC_Os03g15050.2	phosphoenolpyruvate carboxykinase 1	64	63.1667	62.6667	321.667	487	385	2.93968	2.46523	2.81698	15.8367	16.3292	16.4171	63.28	397.89	2.74	16.19	-2.65941	down	6.80155e-44	3.81033e-40	yes	GO:0006950(response to stress);GO:0003824(catalytic activity);GO:0005829(cytosol);GO:0005515(protein binding);GO:0005730(nucleolus);GO:0008150(biological_process);GO:0009987(cellular process);GO:0005975(carbohydrate metabolic process);GO:0009058(biosynthetic process);GO:0000166(nucleotide binding);GO:0008152(metabolic process);GO:0005634(nucleus);GO:0007154(cell communication);GO:0009991(response…	ko00010(Glycolysis / Gluconeogenesis);ko00020(Citrate cycle (TCA cycle));ko00620(Pyruvate metabolism);ko00710(Carbon fixation in photosynthetic organisms)
LOC_Os10g32930.1	NA	42.5	67	81	8	13.5	22	17.9524	24.0468	33.4846	3.6221	4.16278	8.62721	63.5	14.5	25.16	5.47	2.08046	up	1.35062e-05	0.000741555	yes	NA	NA
LOC_Os03g03900.1	Plant regulator RWP-RK family protein	64.7952	68.25	57.7262	30.2333	27.75	26.625	1.92095	1.7192	1.67485	0.960724	0.600556	0.732789	63.59	28.2	1.77	0.76	1.11022	up	3.40624e-05	0.00160163	yes	GO:0003700(sequence-specific DNA binding transcription factor activity);GO:0008150(biological_process);GO:0009058(biosynthetic process);GO:0006139(nucleobase-containing compound metabolic process);GO:0005515(protein binding)	NA
LOC_Os08g08205.1	NA	67	71	54	24	40	26	4.21942	3.79914	3.32812	1.62005	1.83888	1.52008	64	30	3.78	1.66	1.09302	up	9.22612e-05	0.00363621	yes	NA	NA
LOC_Os03g48970.1	nuclear factor Y, subunit A1	59.6667	65.8333	66.9167	23.3333	42.25	32.25	4.26913	4.00224	4.68565	1.78946	2.20674	2.14216	64.14	32.61	4.32	2.05	0.997873	up	0.000324711	0.0104717	yes	GO:0009790(embryo development);GO:0009791(post-embryonic development);GO:0000003(reproduction);GO:0003700(sequence-specific DNA binding transcription factor activity);GO:0006139(nucleobase-containing compound metabolic process);GO:0009058(biosynthetic process);GO:0005654(nucleoplasm);GO:0007275(multicellular organismal development);GO:0006355(regulation of transcription, DNA-dependent);GO:0005634…	NA
LOC_Os09g32510.4	basic helix-loop-helix (bHLH) DNA-binding superfamily protein	58.85	69.9	66.0167	140.75	196.15	141.75	4.25609	4.29528	4.67246	10.9107	10.3555	9.51706	64.92	159.55	4.41	10.26	-1.31631	down	3.50651e-10	8.70302e-08	yes	GO:0003700(sequence-specific DNA binding transcription factor activity);GO:0006139(nucleobase-containing compound metabolic process);GO:0009058(biosynthetic process);GO:0005634(nucleus);GO:0030528(transcription regulator activity);GO:0006355(regulation of transcription, DNA-dependent)	NA
LOC_Os01g52550.1	ABC transporter family protein	68.5	60.5	67	137	147.5	144.5	1.83606	1.37785	1.75752	3.93601	2.88606	3.59567	65.33	143	1.66	3.47	-1.17341	down	5.21595e-08	6.51412e-06	yes	GO:0006810(transport);GO:0005886(plasma membrane);GO:0016020(membrane);GO:0006139(nucleobase-containing compound metabolic process);GO:0009056(catabolic process);GO:0005215(transporter activity);GO:0016787(hydrolase activity);GO:0009987(cellular process);GO:0009719(response to endogenous stimulus);GO:0007165(signal transduction);GO:0005524(ATP binding);GO:0016887(ATPase activity);GO:0042626(ATPas…	NA
LOC_Os01g41400.1	Transmembrane amino acid transporter family protein	50	69.8333	76.8333	102.667	160.5	132.667	4.28117	5.08048	6.43827	9.42237	10.0319	10.5455	65.56	131.94	5.27	10	-1.02334	down	1.83568e-06	0.000129472	yes	GO:0009987(cellular process);GO:0016020(membrane);GO:0005773(vacuole);GO:0006810(transport);GO:0005215(transporter activity)	NA
LOC_Os09g32510.5	basic helix-loop-helix (bHLH) DNA-binding superfamily protein	59.35	69.9	67.7667	142	198.15	142.75	4.05565	4.05851	4.53194	10.4008	9.88441	9.05589	65.67	160.97	4.22	9.78	-1.31277	down	3.44944e-10	8.62876e-08	yes	GO:0009058(biosynthetic process);GO:0005634(nucleus);GO:0003700(sequence-specific DNA binding transcription factor activity);GO:0006139(nucleobase-containing compound metabolic process);GO:0030528(transcription regulator activity);GO:0006355(regulation of transcription, DNA-dependent)	NA
LOC_Os01g44110.1	Protein kinase superfamily protein	67	79	51	28	20	33	2.92997	2.93539	2.18266	1.31246	0.638463	1.33973	65.67	27	2.68	1.1	1.18991	up	9.06162e-06	0.000522576	yes	GO:0016301(kinase activity);GO:0006464(cellular protein modification process);GO:0008152(metabolic process);GO:0005575(cellular_component);GO:0009987(cellular process);GO:0000166(nucleotide binding);GO:0004672(protein kinase activity);GO:0005524(ATP binding);GO:0006468(protein phosphorylation)	NA
LOC_Os05g48680.1	NA	53	92	52	9	10	9	10.6047	15.6408	10.1825	1.9302	1.46062	1.67178	65.67	9.33	12.14	1.69	2.74918	up	4.49394e-11	1.48092e-08	yes	NA	NA
LOC_Os02g38392.1	disease resistance protein (TIR-NBS-LRR class), putative	65	80	53	132	182	125	2.81552	2.94432	2.24672	6.12855	5.75484	5.02656	66	146.33	2.67	5.64	-1.17456	down	3.50354e-08	4.67317e-06	yes	GO:0006950(response to stress);GO:0008152(metabolic process);GO:0007165(signal transduction);GO:0016020(membrane);GO:0005623(cell);GO:0000166(nucleotide binding);GO:0004872(receptor activity);GO:0004871(signal transducer activity);GO:0016787(hydrolase activity);GO:0005515(protein binding)	NA
LOC_Os04g51130.1	Homeodomain-like superfamily protein	60	66	72	33	42	22	4.10745	3.83897	4.82371	2.42144	2.09888	1.39817	66	32.33	4.26	1.97	1.01226	up	0.000174837	0.00628753	yes	GO:0006139(nucleobase-containing compound metabolic process);GO:0009058(biosynthetic process);GO:0003700(sequence-specific DNA binding transcription factor activity)	NA
LOC_Os11g11940.1	NB-ARC domain-containing disease resistance protein	73	61	65	17	16	20	2.37266	1.68458	2.06754	0.592243	0.37962	0.603473	66.33	17.67	2.04	0.53	1.85894	up	2.8331e-10	7.30922e-08	yes	GO:0000166(nucleotide binding);GO:0008219(cell death);GO:0006950(response to stress);GO:0009607(response to biotic stimulus);GO:0005737(cytoplasm);GO:0005886(plasma membrane);GO:0043531(ADP binding);GO:0006915(apoptotic process);GO:0005524(ATP binding)	NA
LOC_Os05g39260.1	RING/U-box superfamily protein	58	81	61	94	178	140	5.04955	5.99183	5.19736	8.77185	11.3126	11.3154	66.67	137.33	5.41	10.47	-1.04813	down	6.76395e-07	5.64358e-05	yes	GO:0005488(binding)	NA
LOC_Os01g03670.1	NAD(P)-binding Rossmann-fold superfamily protein	69	68	63	21	19	30	6.31578	5.28855	5.64347	2.06033	1.26955	2.54926	66.67	23.33	5.75	1.96	1.45175	up	1.45557e-07	1.55287e-05	yes	GO:0005488(binding);GO:0003824(catalytic activity);GO:0008152(metabolic process);GO:0009987(cellular process);GO:0007275(multicellular organismal development);GO:0016043(cellular component organization);GO:0009653(anatomical structure morphogenesis);GO:0005829(cytosol);GO:0009058(biosynthetic process);GO:0016491(oxidoreductase activity);GO:0003854(3-beta-hydroxy-delta5-steroid dehydrogenase activ…	NA
LOC_Os10g35460.1	COBRA-like extracellular glycosyl-phosphatidyl inositol-anchored protein family	53	79	69.3333	18	31	20	3.7382	4.73438	4.78582	1.36081	1.59612	1.30958	67.11	23	4.42	1.42	1.53624	up	9.68704e-08	1.10109e-05	yes	GO:0005886(plasma membrane);GO:0009628(response to abiotic stimulus);GO:0016049(cell growth);GO:0006950(response to stress);GO:0005618(cell wall);GO:0009987(cellular process);GO:0016043(cellular component organization);GO:0016020(membrane);GO:0005623(cell);GO:0003674(molecular_function)	NA
LOC_Os06g07896.1	S15/NS1, RNA-binding protein	54	77	71	20	34	27	4.39594	5.32597	5.65645	1.74513	2.02048	2.0405	67.33	27	5.13	1.94	1.3071	up	2.76618e-06	0.000184169	yes	GO:0005840(ribosome);GO:0006412(translation);GO:0005198(structural molecule activity);GO:0009536(plastid);GO:0005622(intracellular);GO:0003735(structural constituent of ribosome)	NA
LOC_Os01g39960.1	Lycopene beta/epsilon cyclase protein	73	58	72	23	44	22	4.2198	2.8487	4.07314	1.42507	1.85669	1.18061	67.67	29.67	3.71	1.49	1.22495	up	1.69474e-05	0.000896884	yes	GO:0006629(lipid metabolic process);GO:0009987(cellular process);GO:0003824(catalytic activity);GO:0009058(biosynthetic process);GO:0009536(plastid);GO:0006091(generation of precursor metabolites and energy);GO:0015979(photosynthesis);GO:0016491(oxidoreductase activity);GO:0055114(oxidation-reduction process);GO:0016705(oxidoreductase activity, acting on paired donors, with incorporation or reduc…	ko00906(Carotenoid biosynthesis)
LOC_Os02g42450.1	NA	55	67	81.5	6	20.5	9.5	6.47344	6.70034	9.38767	0.756941	1.76134	1.03803	67.83	12	7.52	1.19	2.56916	up	2.49721e-12	9.99266e-10	yes	NA	NA
LOC_Os09g36600.1	Major facilitator superfamily protein	58	81	67.5	113	206.5	137	2.49902	2.96536	2.84626	5.21866	6.495	5.47997	68.83	152.17	2.77	5.73	-1.14049	down	3.3141e-08	4.43558e-06	yes	NA	NA
LOC_Os10g28350.1	RmlC-like cupins superfamily protein	71	73	63	28	32	30	8.58703	7.50166	7.45681	3.62979	2.82521	3.36838	69	30	7.85	3.27	1.16288	up	1.21468e-05	0.000672795	yes	GO:0009987(cellular process);GO:0009058(biosynthetic process);GO:0005829(cytosol);GO:0008152(metabolic process);GO:0005488(binding);GO:0003824(catalytic activity);GO:0006355(regulation of transcription, DNA-dependent);GO:0010309(acireductone dioxygenase [iron(II)-requiring] activity);GO:0055114(oxidation-reduction process)	ko00270(Cysteine and methionine metabolism)
LOC_Os03g63074.1	purple acid phosphatase 15	75.1667	74.5	57.6667	24	26.6667	28	2.20437	1.85637	1.65505	0.754411	0.570879	0.76231	69.11	26.22	1.91	0.7	1.3481	up	7.23362e-07	5.95938e-05	yes	GO:0008152(metabolic process);GO:0009987(cellular process);GO:0009856(pollination);GO:0009791(post-embryonic development);GO:0016787(hydrolase activity);GO:0005623(cell);GO:0016740(transferase activity);GO:0030170(pyridoxal phosphate binding);GO:0009058(biosynthetic process);GO:0003824(catalytic activity)	NA
LOC_Os01g46970.2	G-box binding factor 3	71.5	81.5	54.5	14	16.5	10	5.34377	5.17546	3.98626	1.12152	0.900207	0.693836	69.17	13.5	4.84	0.91	2.33925	up	5.30118e-14	2.6652e-11	yes	GO:0003677(DNA binding);GO:0003700(sequence-specific DNA binding transcription factor activity);GO:0009719(response to endogenous stimulus);GO:0005829(cytosol);GO:0006139(nucleobase-containing compound metabolic process);GO:0009058(biosynthetic process);GO:0043565(sequence-specific DNA binding);GO:0046983(protein dimerization activity);GO:0006355(regulation of transcription, DNA-dependent);GO:000…	NA
LOC_Os03g63074.2	purple acid phosphatase 15	75.1667	75	57.6667	24	27.1667	28	2.05238	1.73997	1.54094	0.702395	0.541483	0.709749	69.28	26.39	1.78	0.65	1.3544	up	6.21142e-07	5.2383e-05	yes	GO:0009791(post-embryonic development);GO:0016787(hydrolase activity);GO:0008152(metabolic process);GO:0009987(cellular process);GO:0009856(pollination);GO:0005623(cell);GO:0016740(transferase activity);GO:0030170(pyridoxal phosphate binding);GO:0009058(biosynthetic process);GO:0003824(catalytic activity)	NA
LOC_Os01g68570.1	NA	82	69	57	16	21	29	11.2001	8.00771	7.61925	2.34244	2.09385	3.67725	69.33	22	8.94	2.7	1.62646	up	1.03335e-06	8.05623e-05	yes	GO:0005575(cellular_component);GO:0003674(molecular_function);GO:0009628(response to abiotic stimulus)	NA
LOC_Os01g65860.1	ENTH/ANTH/VHS superfamily protein	60	80	69	179	316	260	3.73731	4.23397	4.20615	11.9509	14.3685	15.0348	69.67	251.67	4.06	13.78	-1.86152	down	2.35013e-21	3.41334e-18	yes	GO:0005515(protein binding);GO:0008289(lipid binding);GO:0005488(binding);GO:0006464(cellular protein modification process);GO:0009058(biosynthetic process);GO:0009987(cellular process);GO:0016043(cellular component organization);GO:0006810(transport);GO:0005543(phospholipid binding)	NA
LOC_Os06g07200.1	syntaxin of plants 131	63	87	59	21	35	34	5.25616	6.16732	4.81734	1.87796	2.13163	2.63343	69.67	30	5.41	2.21	1.19213	up	9.57111e-06	0.00054554	yes	GO:0009987(cellular process);GO:0005575(cellular_component);GO:0005886(plasma membrane);GO:0006810(transport);GO:0005515(protein binding);GO:0009719(response to endogenous stimulus);GO:0016043(cellular component organization);GO:0016020(membrane)	NA
LOC_Os04g52780.1	Leucine-rich receptor-like protein kinase family protein	64	81	64	13	33	18.5833	1.80406	1.94001	1.76554	0.392783	0.679049	0.486305	69.67	21.53	1.84	0.52	1.7176	up	6.26598e-09	1.07772e-06	yes	GO:0016301(kinase activity);GO:0006810(transport);GO:0009987(cellular process);GO:0005886(plasma membrane);GO:0006464(cellular protein modification process);GO:0006950(response to stress);GO:0004871(signal transducer activity);GO:0009607(response to biotic stimulus);GO:0004872(receptor activity);GO:0007165(signal transduction);GO:0009605(response to external stimulus);GO:0005515(protein binding);…	ko04626(Plant-pathogen interaction)
LOC_Os09g36600.2	Major facilitator superfamily protein	61	84	67.5	118	215.5	144	1.86617	2.18348	2.02093	3.86937	4.81265	4.08976	70.83	159.17	2.02	4.26	-1.16716	down	1.13515e-08	1.76646e-06	yes	NA	NA
LOC_Os01g03690.1	Protein kinase superfamily protein	68	85	60	18	22	18	2.35155	2.49755	2.0306	0.667201	0.555373	0.577874	71	19.33	2.29	0.6	1.83669	up	1.79789e-10	4.93036e-08	yes	GO:0016301(kinase activity);GO:0005623(cell);GO:0006464(cellular protein modification process);GO:0000166(nucleotide binding);GO:0004672(protein kinase activity);GO:0006468(protein phosphorylation)	NA
LOC_Os03g12860.1	homeobox from Arabidopsis thaliana	44.5833	94.5595	75.1762	7	18.8095	15.5	4.6141	8.31514	7.61417	0.776517	1.42105	1.48923	71.44	13.77	6.85	1.23	2.36052	up	1.29168e-07	1.41218e-05	yes	GO:0009058(biosynthetic process);GO:0005634(nucleus);GO:0003677(DNA binding);GO:0003700(sequence-specific DNA binding transcription factor activity);GO:0006139(nucleobase-containing compound metabolic process);GO:0043565(sequence-specific DNA binding);GO:0006355(regulation of transcription, DNA-dependent)	NA
LOC_Os03g51740.1	1-amino-cyclopropane-1-carboxylate synthase 8	98.5	63	54	14.5	11	14	5.68808	3.09115	3.05176	0.897502	0.463702	0.750537	71.83	13.17	3.94	0.7	2.40553	up	5.3387e-05	0.00230569	yes	GO:0009987(cellular process);GO:0009058(biosynthetic process);GO:0005575(cellular_component);GO:0003824(catalytic activity);GO:0005515(protein binding);GO:0016740(transferase activity);GO:0030170(pyridoxal phosphate binding);GO:0016769(transferase activity, transferring nitrogenous groups)	ko00270(Cysteine and methionine metabolism)
LOC_Os06g19170.1	Ankyrin repeat family protein	83.5	86.5	47	12.5	25.5	12.1667	3.25579	2.86574	1.79348	0.522419	0.725817	0.44041	72.33	16.72	2.64	0.56	2.14863	up	2.59831e-06	0.000175073	yes	GO:0005575(cellular_component);GO:0008150(biological_process)	NA
LOC_Os11g12330.1	NB-ARC domain-containing disease resistance protein	80.6667	73.6667	63	33	29.3333	32.6667	2.71388	2.1058	2.07427	1.19001	0.720402	1.02027	72.44	31.67	2.3	0.98	1.1383	up	8.50232e-06	0.000493223	yes	GO:0006950(response to stress);GO:0008219(cell death);GO:0005515(protein binding);GO:0005886(plasma membrane);GO:0000166(nucleotide binding);GO:0043531(ADP binding);GO:0006915(apoptotic process);GO:0005524(ATP binding)	NA
LOC_Os04g01740.1	heat shock protein 90.1	81.6762	78.9643	58	28.0357	39.9762	23.4524	3.60495	2.96131	2.5053	1.32634	1.28802	0.960961	72.88	30.49	3.02	1.19	1.25889	up	2.98786e-06	0.000197254	yes	GO:0006950(response to stress);GO:0009628(response to abiotic stimulus);GO:0009607(response to biotic stimulus);GO:0000166(nucleotide binding);GO:0005515(protein binding);GO:0005829(cytosol);GO:0008150(biological_process);GO:0005886(plasma membrane);GO:0005618(cell wall);GO:0005524(ATP binding);GO:0051082(unfolded protein binding);GO:0006457(protein folding)	ko04612(Antigen processing and presentation);ko04621(NOD-like receptor signaling pathway);ko04626(Plant-pathogen interaction);ko04914(Progesterone-mediated oocyte maturation)
LOC_Os07g04180.2	amino acid permease 6	69.05	73.2667	76.3833	145.45	186.094	132.25	3.86796	3.48718	4.1874	8.73314	7.60972	6.87748	72.9	154.6	3.85	7.74	-1.10819	down	9.74737e-08	1.10475e-05	yes	GO:0006810(transport);GO:0005215(transporter activity);GO:0009987(cellular process);GO:0005886(plasma membrane);GO:0006950(response to stress);GO:0009628(response to abiotic stimulus);GO:0016020(membrane)	NA
LOC_Os07g34710.2	Peroxidase superfamily protein	58	82.6667	80	105.5	179.333	159.833	6.09108	7.37644	8.22213	11.8756	13.7481	15.5829	73.56	148.22	7.23	13.74	-1.02453	down	7.963e-07	6.4121e-05	yes	GO:0005623(cell);GO:0008152(metabolic process);GO:0006950(response to stress);GO:0003824(catalytic activity);GO:0005488(binding);GO:0004601(peroxidase activity);GO:0020037(heme binding);GO:0006979(response to oxidative stress);GO:0055114(oxidation-reduction process)	NA
LOC_Os02g27130.1	calcium-dependent lipid-binding family protein	80	79	62	25	33	23	2.59131	2.17424	1.96539	0.867978	0.780299	0.691629	73.67	27	2.24	0.78	1.42823	up	1.51044e-07	1.59984e-05	yes	GO:0008289(lipid binding);GO:0005575(cellular_component);GO:0007165(signal transduction);GO:0009536(plastid)	NA
LOC_Os02g58660.2	cation/hydrogen exchanger 15	64.5	83.5	73.5	111.5	206.5	161	2.56047	2.81642	2.85546	4.74432	5.98408	5.93337	73.83	159.67	2.74	5.55	-1.11228	down	4.52082e-08	5.81259e-06	yes	GO:0005215(transporter activity);GO:0009987(cellular process);GO:0016020(membrane);GO:0006810(transport);GO:0015299(solute:hydrogen antiporter activity);GO:0006812(cation transport);GO:0055085(transmembrane transport);GO:0016021(integral to membrane)	NA
LOC_Os02g53360.1	NA	60	100	62	22	43	43	7.94775	11.2549	8.03734	3.12359	4.15794	5.28782	74	36	9.08	4.19	1.01818	up	0.000323144	0.0104383	yes	GO:0008150(biological_process);GO:0003674(molecular_function);GO:0005515(protein binding)	NA
LOC_Os02g58660.1	cation/hydrogen exchanger 15	64.5	82.5	75.5	110.5	203.5	161	2.56315	2.7856	2.93622	4.70668	5.90331	5.93958	74.17	158.33	2.76	5.52	-1.09826	down	6.49314e-08	7.85891e-06	yes	GO:0006810(transport);GO:0005215(transporter activity);GO:0009987(cellular process);GO:0016020(membrane);GO:0015299(solute:hydrogen antiporter activity);GO:0006812(cation transport);GO:0055085(transmembrane transport);GO:0016021(integral to membrane)	NA
LOC_Os04g44900.1	receptor lectin kinase	66.3333	83.5	73.3333	20.6667	29.8333	13.6667	2.95752	3.16324	3.19981	0.987653	0.970989	0.565683	74.39	21.39	3.11	0.84	1.76718	up	4.95654e-10	1.178e-07	yes	GO:0008150(biological_process);GO:0005886(plasma membrane);GO:0016301(kinase activity);GO:0009987(cellular process);GO:0008152(metabolic process);GO:0004672(protein kinase activity);GO:0005524(ATP binding);GO:0006468(protein phosphorylation);GO:0005488(binding)	NA
LOC_Os01g28680.9	transducin family protein / WD-40 repeat family protein	88.5387	70.6048	65.13	37.8144	38.4008	30.437	2.57533	1.74495	1.85399	1.17895	0.815373	0.821896	74.76	35.55	2.06	0.94	1.04727	up	0.000319731	0.0103366	yes	GO:0005622(intracellular);GO:0008150(biological_process);GO:0000166(nucleotide binding);GO:0005515(protein binding)	NA
LOC_Os04g59330.1	NA	73	78	74	143	178	158	5.68305	5.15944	5.63791	11.9325	10.1157	11.4191	75	159.67	5.49	11.16	-1.12048	down	6.80309e-08	8.18354e-06	yes	GO:0008150(biological_process);GO:0005886(plasma membrane);GO:0003674(molecular_function)	NA
LOC_Os06g13720.1	Thiamin diphosphate-binding fold (THDP-binding) superfamily protein	81	76	70	23	42	44	5.46308	4.35528	4.62039	1.66272	2.06785	2.75499	75.67	36.33	4.81	2.16	1.05671	up	5.31651e-05	0.00230118	yes	GO:0005488(binding);GO:0003824(catalytic activity);GO:0005739(mitochondrion);GO:0009628(response to abiotic stimulus);GO:0006950(response to stress);GO:0005829(cytosol);GO:0008152(metabolic process);GO:0005634(nucleus);GO:0016624(oxidoreductase activity, acting on the aldehyde or oxo group of donors, disulfide as acceptor);GO:0030976(thiamine pyrophosphate binding)	NA
LOC_Os06g14406.1	P-loop containing nucleoside triphosphate hydrolases superfamily protein	69	79	82	14	41	22	2.84096	2.76371	3.30414	0.61785	1.2323	0.840919	76.67	25.67	2.97	0.9	1.63228	up	1.11369e-08	1.74693e-06	yes	GO:0009908(flower development);GO:0005634(nucleus);GO:0009653(anatomical structure morphogenesis);GO:0007275(multicellular organismal development);GO:0006950(response to stress);GO:0040029(regulation of gene expression, epigenetic);GO:0016043(cellular component organization);GO:0003682(chromatin binding);GO:0005829(cytosol);GO:0016787(hydrolase activity);GO:0006139(nucleobase-containing compound …	NA
LOC_Os01g41900.2	myb-like transcription factor family protein	68.25	90.75	72.5	24	37	25.75	4.868	5.49976	5.06073	1.83484	1.92649	1.70506	77.17	28.92	5.14	1.82	1.3922	up	1.89446e-07	1.92964e-05	yes	GO:0006139(nucleobase-containing compound metabolic process);GO:0009719(response to endogenous stimulus);GO:0003700(sequence-specific DNA binding transcription factor activity);GO:0003677(DNA binding);GO:0009058(biosynthetic process);GO:0009628(response to abiotic stimulus);GO:0006950(response to stress);GO:0008150(biological_process)	NA
LOC_Os04g46220.1	ethylene responsive element binding factor 2	49	88	95	114.5	205	176	2.01895	3.08079	3.83073	5.05678	6.16596	6.73222	77.33	165.17	2.98	5.98	-1.10578	down	2.39163e-06	0.000163679	yes	GO:0009058(biosynthetic process);GO:0006139(nucleobase-containing compound metabolic process);GO:0016020(membrane);GO:0003677(DNA binding);GO:0005635(nuclear envelope);GO:0008150(biological_process);GO:0003700(sequence-specific DNA binding transcription factor activity);GO:0006355(regulation of transcription, DNA-dependent)	NA
LOC_Os04g37430.1	lipoxygenase 3	77.5	80.5	77.5	163.5	234.5	206	2.92485	2.58135	2.86241	6.61391	6.46043	7.21746	78.5	201.33	2.79	6.76	-1.37277	down	4.50007e-12	1.74723e-09	yes	GO:0003824(catalytic activity);GO:0009908(flower development);GO:0007275(multicellular organismal development);GO:0009607(response to biotic stimulus);GO:0005488(binding);GO:0040007(growth);GO:0006950(response to stress);GO:0009628(response to abiotic stimulus);GO:0006629(lipid metabolic process);GO:0009987(cellular process);GO:0009058(biosynthetic process);GO:0008152(metabolic process);GO:000953…	NA
LOC_Os04g58850.1	NDR1/HIN1-like 2	67	100	70	215	319	277	6.48673	8.22623	6.63249	22.3115	22.5454	24.8969	79	270.33	7.12	23.25	-1.80601	down	1.29135e-20	1.53455e-17	yes	GO:0009607(response to biotic stimulus);GO:0006950(response to stress);GO:0009536(plastid);GO:0007275(multicellular organismal development);GO:0003674(molecular_function)	NA
LOC_Os10g39640.1	expansin-like A1	51	95	91	14	36	30	3.51879	5.56925	6.14458	1.03536	1.81319	1.92159	79	26.67	5.08	1.59	1.57642	up	3.25426e-05	0.00154686	yes	GO:0016049(cell growth);GO:0016043(cellular component organization);GO:0009987(cellular process);GO:0005618(cell wall);GO:0005575(cellular_component);GO:0009653(anatomical structure morphogenesis)	NA
LOC_Os01g46970.1	G-box binding factor 3	80.5	96.5	60.5	14	16.5	10	5.66381	5.76886	4.16578	1.0558	0.84745	0.653173	79.17	13.5	5.2	0.85	2.51877	up	9.51583e-17	7.77423e-14	yes	GO:0009719(response to endogenous stimulus);GO:0003700(sequence-specific DNA binding transcription factor activity);GO:0003677(DNA binding);GO:0005829(cytosol);GO:0009058(biosynthetic process);GO:0006139(nucleobase-containing compound metabolic process);GO:0043565(sequence-specific DNA binding);GO:0046983(protein dimerization activity);GO:0006355(regulation of transcription, DNA-dependent);GO:000…	NA
LOC_Os11g40970.1	Leucine-rich repeat protein kinase family protein	79	82	76.5	12	14	13.5	2.36296	2.08398	2.23933	0.384724	0.305685	0.374868	79.17	13.17	2.23	0.36	2.52924	up	7.1119e-17	5.9339e-14	yes	GO:0007165(signal transduction);GO:0016301(kinase activity);GO:0006464(cellular protein modification process);GO:0009536(plastid);GO:0000166(nucleotide binding);GO:0004672(protein kinase activity);GO:0005524(ATP binding);GO:0006468(protein phosphorylation);GO:0005515(protein binding)	NA
LOC_Os01g42110.1	Nodulin MtN3 family protein	85	76	77	162	190	196	12.4286	9.44202	11.0184	25.3896	20.2802	26.6056	79.33	182.67	10.96	24.09	-1.23479	down	1.08628e-09	2.29584e-07	yes	GO:0005215(transporter activity);GO:0005623(cell);GO:0016020(membrane);GO:0005886(plasma membrane);GO:0009987(cellular process);GO:0006810(transport);GO:0016021(integral to membrane)	NA
LOC_Os05g01940.1	zinc finger (C3HC4-type RING finger) family protein	72	96.5	72	123.5	219.5	138	4.50445	5.12964	4.40829	8.28161	10.0245	8.01501	80.17	160.33	4.68	8.77	-1.00797	down	5.15575e-07	4.42413e-05	yes	GO:0005488(binding);GO:0008150(biological_process)	NA
LOC_Os01g67054.2	calreticulin 3	77.4167	91.6667	72.1667	27.3333	55.5	35.6667	4.66177	4.69005	4.25286	1.7642	2.43964	1.99386	80.42	39.5	4.53	2.07	1.0327	up	6.89145e-05	0.00285373	yes	GO:0019538(protein metabolic process);GO:0009987(cellular process);GO:0007165(signal transduction);GO:0006950(response to stress);GO:0005783(endoplasmic reticulum);GO:0009607(response to biotic stimulus);GO:0008150(biological_process);GO:0008219(cell death);GO:0005515(protein binding);GO:0005488(binding);GO:0019748(secondary metabolic process);GO:0016020(membrane);GO:0005509(calcium ion binding)	NA
LOC_Os07g04180.1	amino acid permease 6	76.05	80.2667	85.3833	154.45	205.094	143.25	3.89471	3.4927	4.27934	8.47818	7.66737	6.81061	80.57	167.6	3.89	7.65	-1.07593	down	1.0424e-07	1.16793e-05	yes	GO:0006810(transport);GO:0006950(response to stress);GO:0009987(cellular process);GO:0005886(plasma membrane);GO:0009628(response to abiotic stimulus);GO:0016020(membrane);GO:0005215(transporter activity)	NA
LOC_Os03g02550.1	phloem protein 2-A13	58	103	81	33	29.3333	30	3.81043	5.74954	5.20786	2.3238	1.40678	1.82971	80.67	30.78	4.92	1.85	1.31284	up	9.90161e-07	7.76583e-05	yes	GO:0005515(protein binding);GO:0006464(cellular protein modification process);GO:0006950(response to stress);GO:0030246(carbohydrate binding);GO:0009058(biosynthetic process)	NA
LOC_Os01g67054.1	calreticulin 3	77.4167	93.1667	72.1667	28.8333	56	36.6667	4.87273	4.98251	4.44531	1.94523	2.57302	2.14252	80.92	40.5	4.77	2.22	0.995522	up	0.000104345	0.00406206	yes	GO:0016020(membrane);GO:0019748(secondary metabolic process);GO:0008150(biological_process);GO:0005783(endoplasmic reticulum);GO:0009987(cellular process);GO:0005488(binding);GO:0005515(protein binding);GO:0008219(cell death);GO:0006950(response to stress);GO:0009607(response to biotic stimulus);GO:0007165(signal transduction);GO:0019538(protein metabolic process);GO:0005509(calcium ion binding)	NA
LOC_Os05g38040.1	NA	69.5	92.5	82.6667	19.5	34	26	7.05832	7.98193	8.21627	2.1227	2.52065	2.45135	81.56	26.5	7.75	2.36	1.60672	up	2.54967e-09	4.80698e-07	yes	GO:0008150(biological_process);GO:0003674(molecular_function);GO:0009536(plastid)	NA
LOC_Os01g41900.1	myb-like transcription factor family protein	73.25	97.75	75.5	25	40	29.75	5.21484	5.9129	5.26027	1.90771	2.07879	1.96624	82.17	31.58	5.46	1.98	1.36288	up	1.62354e-07	1.68879e-05	yes	GO:0003677(DNA binding);GO:0009628(response to abiotic stimulus);GO:0008150(biological_process);GO:0009719(response to endogenous stimulus);GO:0006139(nucleobase-containing compound metabolic process);GO:0009058(biosynthetic process);GO:0003700(sequence-specific DNA binding transcription factor activity);GO:0006950(response to stress)	NA
LOC_Os08g38880.3	Transducin/WD40 repeat-like superfamily protein	68.3333	102.167	77.4167	31.8333	42.5	39.3333	4.67232	5.93552	5.18039	2.33303	2.12132	2.49676	82.64	37.89	5.26	2.32	1.08647	up	1.06445e-05	0.000598031	yes	GO:0005886(plasma membrane);GO:0008150(biological_process);GO:0005622(intracellular);GO:0003674(molecular_function)	NA
LOC_Os04g55660.1	GDSL-like Lipase/Acylhydrolase superfamily protein	81	99	68	28	38	35	6.58451	6.83791	5.40973	2.43969	2.25496	2.64132	82.67	33.67	6.28	2.45	1.26276	up	6.40219e-07	5.3876e-05	yes	GO:0016787(hydrolase activity);GO:0005623(cell);GO:0008152(metabolic process);GO:0006629(lipid metabolic process);GO:0016788(hydrolase activity, acting on ester bonds)	NA
LOC_Os04g59120.1	nodulin MtN21 /EamA-like transporter family protein	81	94	74	170	211	201	5.45019	5.37408	4.87288	12.2607	10.364	12.5556	83	194	5.23	11.73	-1.26243	down	3.37173e-10	8.53047e-08	yes	GO:0005623(cell);GO:0016020(membrane)	NA
LOC_Os01g04590.1	Protein of unknown function (DUF789)	110	59	80	24	25	17	8.47098	3.86049	6.02919	1.98103	1.40539	1.21536	83	22	6.12	1.53	1.89944	up	0.000495207	0.0145465	yes	GO:0003674(molecular_function);GO:0008150(biological_process)	NA
LOC_Os04g52600.1	Leucine-rich repeat transmembrane protein kinase	99.8167	77.3667	72.0667	39.7429	41.75	32.4167	3.2332	2.12928	2.28451	1.37984	0.987196	0.974796	83.08	37.97	2.55	1.11	1.09512	up	0.000361323	0.011381	yes	GO:0006464(cellular protein modification process);GO:0005886(plasma membrane);GO:0000166(nucleotide binding);GO:0016301(kinase activity);GO:0004672(protein kinase activity);GO:0005524(ATP binding);GO:0006468(protein phosphorylation)	NA
LOC_Os02g46910.1	xyloglucan endotransglucosylase/hydrolase 30	69.8333	101.833	78.1667	132	226.333	214.167	4.26823	5.2884	4.67556	8.64763	10.0983	12.1521	83.28	190.83	4.74	10.3	-1.21447	down	2.97467e-08	4.02247e-06	yes	GO:0005975(carbohydrate metabolic process);GO:0008152(metabolic process);GO:0009987(cellular process);GO:0016787(hydrolase activity);GO:0016740(transferase activity);GO:0004553(hydrolase activity, hydrolyzing O-glycosyl compounds);GO:0016762(xyloglucan:xyloglucosyl transferase activity);GO:0006073(cellular glucan metabolic process);GO:0005618(cell wall);GO:0048046(apoplast)	NA
LOC_Os09g27330.1	NA	45.5	110	96.5	7	14.5	20	6.95615	14.2889	14.4382	1.14708	1.61824	2.83859	84	13.83	11.89	1.87	2.58303	up	4.63559e-06	0.00029415	yes	GO:0006950(response to stress);GO:0005623(cell);GO:0003674(molecular_function)	NA
LOC_Os01g71310.1	cytokinin oxidase/dehydrogenase 1	82	102	69	35	44	37	3.9163	4.13916	3.22507	1.79171	1.53402	1.64051	84.33	38.67	3.76	1.66	1.08647	up	9.39642e-06	0.000537144	yes	GO:0006464(cellular protein modification process);GO:0008152(metabolic process);GO:0005773(vacuole);GO:0003824(catalytic activity);GO:0007275(multicellular organismal development);GO:0009987(cellular process);GO:0009056(catabolic process);GO:0009058(biosynthetic process);GO:0008762(UDP-N-acetylmuramate dehydrogenase activity);GO:0016491(oxidoreductase activity);GO:0050660(flavin adenine dinucleot…	NA
LOC_Os11g11920.1	HOPZ-ACTIVATED RESISTANCE 1	80	94	82	21	37	25	2.31339	2.3096	2.3206	0.650904	0.781048	0.671142	85.33	27.67	2.31	0.7	1.62679	up	1.17132e-09	2.45633e-07	yes	GO:0008219(cell death);GO:0005515(protein binding);GO:0005886(plasma membrane);GO:0006950(response to stress);GO:0000166(nucleotide binding);GO:0043531(ADP binding);GO:0006915(apoptotic process);GO:0005524(ATP binding)	NA
LOC_Os06g28124.1	Glycosyltransferase family 61 protein	107	79	72	151	212	160	5.61333	3.52138	3.69655	8.49087	8.11875	7.79241	86	174.33	4.28	8.13	-1.02323	down	2.02636e-07	2.05332e-05	yes	GO:0016740(transferase activity);GO:0008150(biological_process);GO:0008152(metabolic process);GO:0016757(transferase activity, transferring glycosyl groups)	NA
LOC_Os06g07550.1	Pentatricopeptide repeat (PPR) superfamily protein	91	92	75	37	51	33	4.06843	3.49481	3.28152	1.77307	1.66446	1.36967	86	40.33	3.61	1.6	1.07776	up	1.38662e-05	0.000756277	yes	GO:0008150(biological_process);GO:0009536(plastid)	NA
LOC_Os11g34460.2	flavin-binding, kelch repeat, f box 1	73.936	91.0881	93.6798	187.465	277.638	229.972	2.19766	2.30047	2.72507	5.9726	6.0242	6.34593	86.23	231.69	2.41	6.11	-1.44095	down	8.694e-14	4.20908e-11	yes	GO:0006139(nucleobase-containing compound metabolic process);GO:0008150(biological_process);GO:0007165(signal transduction);GO:0009058(biosynthetic process);GO:0009628(response to abiotic stimulus);GO:0006464(cellular protein modification process);GO:0009908(flower development);GO:0003824(catalytic activity);GO:0019538(protein metabolic process);GO:0009056(catabolic process);GO:0009987(cellular p…	NA
LOC_Os08g38880.6	Transducin/WD40 repeat-like superfamily protein	73.3333	104.767	80.8167	32.2333	43.7	41.3333	5.0022	6.07201	5.39497	2.3567	2.176	2.61743	86.31	39.09	5.49	2.38	1.1102	up	5.62348e-06	0.000347649	yes	GO:0005622(intracellular);GO:0003674(molecular_function);GO:0005886(plasma membrane);GO:0008150(biological_process);GO:0005515(protein binding)	NA
LOC_Os12g43730.1	GDP dissociation inhibitor family protein / Rab GTPase activator family protein	92.2167	91.1833	75.55	42.6833	42.4	37.95	3.28154	2.75698	2.63106	1.62804	1.10141	1.2537	86.32	41.01	2.89	1.33	1.02307	up	1.76977e-05	0.000932815	yes	GO:0030234(enzyme regulator activity);GO:0006810(transport);GO:0008152(metabolic process);GO:0009056(catabolic process);GO:0006139(nucleobase-containing compound metabolic process)	NA
LOC_Os05g11120.1	PRA1 (Prenylated rab acceptor) family protein	76	88	98	35	56	35	7.30845	7.19025	9.22285	3.6076	3.93112	3.1246	87.33	42	7.91	3.55	1.05605	up	2.26428e-05	0.00114727	yes	GO:0009987(cellular process);GO:0005783(endoplasmic reticulum);GO:0003674(molecular_function);GO:0006810(transport);GO:0005515(protein binding)	NA
LOC_Os01g63580.1	glycerol-3-phosphate acyltransferase 6	78.3333	81	103	178	314.5	215.833	5.20929	4.57685	6.70343	12.6879	15.2676	13.325	87.44	236.11	5.5	13.76	-1.42333	down	5.0551e-14	2.57449e-11	yes	GO:0006629(lipid metabolic process);GO:0009987(cellular process);GO:0009058(biosynthetic process);GO:0009908(flower development);GO:0016740(transferase activity);GO:0008152(metabolic process);GO:0016746(transferase activity, transferring acyl groups)	ko00561(Glycerolipid metabolism);ko00564(Glycerophospholipid metabolism)
LOC_Os02g46910.2	xyloglucan endotransglucosylase/hydrolase 30	72.8333	107.833	83.1667	152	244.333	226.167	3.38081	4.25298	3.77805	7.56263	8.27924	9.74619	87.94	207.5	3.8	8.53	-1.26128	down	1.31738e-10	3.74675e-08	yes	GO:0005975(carbohydrate metabolic process);GO:0009987(cellular process);GO:0008152(metabolic process);GO:0016787(hydrolase activity);GO:0016740(transferase activity);GO:0004553(hydrolase activity, hydrolyzing O-glycosyl compounds);GO:0016762(xyloglucan:xyloglucosyl transferase activity);GO:0006073(cellular glucan metabolic process);GO:0005618(cell wall);GO:0048046(apoplast)	NA
LOC_Os03g08490.1	Integrase-type DNA-binding superfamily protein	53.0833	106.367	105.317	166.367	306.283	253.083	4.71876	8.03387	9.16209	15.8516	19.8751	20.8857	88.26	241.91	7.3	18.87	-1.47141	down	1.25242e-10	3.63806e-08	yes	GO:0009607(response to biotic stimulus);GO:0003700(sequence-specific DNA binding transcription factor activity);GO:0005886(plasma membrane);GO:0009719(response to endogenous stimulus);GO:0005515(protein binding);GO:0006139(nucleobase-containing compound metabolic process);GO:0009058(biosynthetic process);GO:0005737(cytoplasm);GO:0008219(cell death);GO:0006950(response to stress);GO:0007165(signal…	NA
LOC_Os05g38040.2	NA	76	97.5	91.6667	21.5	37	28	7.73912	8.43592	9.13519	2.34669	2.75041	2.64698	88.39	28.83	8.44	2.58	1.60012	up	1.03981e-09	2.21609e-07	yes	GO:0008150(biological_process);GO:0009536(plastid);GO:0003674(molecular_function)	NA
LOC_Os02g40340.1	NA	100.5	95	75	37	48.5	40.5	6.58738	5.29079	4.81101	2.59948	2.32063	2.46443	90.17	42	5.56	2.46	1.08736	up	7.38871e-06	0.000438348	yes	GO:0030598(rRNA N-glycosylase activity);GO:0017148(negative regulation of translation)	NA
LOC_Os07g42370.1	jasmonate-zim-domain protein 1	75.8333	100	94.8333	141.667	250	173.333	6.15574	6.89715	7.53371	12.3261	14.8141	13.0622	90.22	188.33	6.86	13.4	-1.06116	down	4.37406e-08	5.6424e-06	yes	GO:0009719(response to endogenous stimulus);GO:0005515(protein binding);GO:0006950(response to stress)	ko04626(Plant-pathogen interaction)
LOC_Os10g41060.1	Plant protein of unknown function (DUF828) with plant pleckstrin homology-like region	95	83	93	158	355	224	4.07322	3.02373	3.90234	7.26123	11.1112	8.91616	90.33	245.67	3.67	9.1	-1.40651	down	2.88227e-08	3.911e-06	yes	GO:0005575(cellular_component);GO:0008289(lipid binding);GO:0007165(signal transduction)	NA
LOC_Os08g38880.2	Transducin/WD40 repeat-like superfamily protein	80	110.267	85.5667	32.2333	45.2833	42.6667	4.57803	5.36146	4.79205	1.97712	1.89166	2.26669	91.94	40.06	4.91	2.05	1.16828	up	1.32992e-06	9.95283e-05	yes	GO:0005622(intracellular);GO:0003674(molecular_function);GO:0005886(plasma membrane);GO:0008150(biological_process);GO:0005515(protein binding)	NA
LOC_Os05g49770.2	CTP synthase family protein	93.0667	100.733	84.5833	33.8	51.2	30.4	4.30425	3.95846	3.82839	1.67555	1.72858	1.30524	92.79	38.47	4.03	1.57	1.272	up	2.99754e-07	2.8353e-05	yes	GO:0003824(catalytic activity);GO:0005829(cytosol);GO:0008150(biological_process);GO:0008152(metabolic process);GO:0009790(embryo development);GO:0009791(post-embryonic development);GO:0000003(reproduction);GO:0003883(CTP synthase activity);GO:0006221(pyrimidine nucleotide biosynthetic process);GO:0016787(hydrolase activity);GO:0006541(glutamine metabolic process)	ko00240(Pyrimidine metabolism)
LOC_Os08g38880.5	Transducin/WD40 repeat-like superfamily protein	82.1667	111.6	87.3167	37.4	49.6167	44.1667	4.66457	5.38307	4.85111	2.27576	2.05618	2.3277	93.69	43.73	4.97	2.22	1.06653	up	6.73505e-06	0.000404464	yes	GO:0005622(intracellular);GO:0008150(biological_process);GO:0005886(plasma membrane);GO:0003674(molecular_function);GO:0005515(protein binding)	NA
LOC_Os02g37330.1	Heavy metal transport/detoxification superfamily protein	51.5	105.5	126.5	8	14.5	5.5	6.49015	11.2967	15.6015	1.08063	1.33393	0.643466	94.5	9.33	11.13	1.02	3.3473	up	1.64357e-06	0.000118697	yes	GO:0005488(binding);GO:0006810(transport);GO:0005575(cellular_component);GO:0046872(metal ion binding);GO:0030001(metal ion transport)	NA
LOC_Os08g38880.4	Transducin/WD40 repeat-like superfamily protein	82.8333	112.6	88.3167	36.4	48.95	44.5	4.91784	5.68011	5.13144	2.31637	2.12148	2.4527	94.58	43.28	5.24	2.3	1.10432	up	3.2471e-06	0.00021258	yes	GO:0005886(plasma membrane);GO:0005622(intracellular);GO:0003674(molecular_function);GO:0008150(biological_process);GO:0005515(protein binding)	NA
LOC_Os11g14570.2	Ankyrin repeat family protein	83.75	106.75	95.25	149.083	248.833	174.833	3.50393	3.79479	3.89999	6.68556	7.59969	6.79063	95.25	190.92	3.73	7.03	-1.00868	down	1.7223e-07	1.78206e-05	yes	NA	NA
LOC_Os11g14570.1	Ankyrin repeat family protein	84.4167	107.083	95.25	149.917	249.167	174.833	3.5202	3.79411	3.88715	6.70081	7.58483	6.76828	95.58	191.31	3.73	7.02	-1.01176	down	1.59569e-07	1.66505e-05	yes	NA	NA
LOC_Os07g32380.1	Protein phosphatase 2C family protein	108	104	77	26	58	40	8.01394	6.557	5.59166	2.06792	3.14172	2.75548	96.33	41.33	6.72	2.66	1.24548	up	1.7293e-06	0.000123524	yes	GO:0008152(metabolic process);GO:0016787(hydrolase activity);GO:0003824(catalytic activity);GO:0009987(cellular process);GO:0005575(cellular_component)	NA
LOC_Os05g49770.1	CTP synthase family protein	98.0667	107.233	86.5833	35.8	55.2	32.4	4.51353	4.19348	3.89993	1.7661	1.8546	1.38438	97.29	41.13	4.2	1.67	1.24201	up	3.57549e-07	3.28367e-05	yes	GO:0008150(biological_process);GO:0003824(catalytic activity);GO:0009790(embryo development);GO:0009791(post-embryonic development);GO:0000003(reproduction);GO:0005829(cytosol);GO:0008152(metabolic process);GO:0003883(CTP synthase activity);GO:0006221(pyrimidine nucleotide biosynthetic process);GO:0016787(hydrolase activity);GO:0006541(glutamine metabolic process)	ko00240(Pyrimidine metabolism)
LOC_Os09g16760.1	Ankyrin repeat family protein	101	114	77	35	37	32	4.52972	4.34415	3.37962	1.68251	1.21135	1.33234	97.33	34.67	4.08	1.41	1.43846	up	3.02364e-09	5.56676e-07	yes	GO:0008150(biological_process)	NA
LOC_Os12g13910.1	NA	60	130	104	6	21	20	4.35861	8.02398	7.39363	0.467182	1.11361	1.34878	98	15.67	6.59	0.98	2.65649	up	5.77016e-08	7.11026e-06	yes	GO:0008150(biological_process);GO:0003674(molecular_function);GO:0005575(cellular_component)	NA
LOC_Os08g38880.1	Transducin/WD40 repeat-like superfamily protein	88.3333	116.6	90.5667	36.9	48.95	45	5.03219	5.64391	5.04927	2.25319	2.03564	2.37991	98.5	43.62	5.24	2.22	1.13981	up	1.19693e-06	9.18542e-05	yes	GO:0005886(plasma membrane);GO:0005622(intracellular);GO:0003674(molecular_function);GO:0008150(biological_process);GO:0005515(protein binding)	NA
LOC_Os08g38400.1	oligopeptide transporter 5	104.867	114.267	84.5333	220.4	303.467	268.8	4.57714	4.23766	3.61088	10.3111	9.66907	10.8918	101.22	264.22	4.14	10.29	-1.4071	down	7.65415e-14	3.75197e-11	yes	GO:0006810(transport);GO:0005215(transporter activity);GO:0016020(membrane);GO:0055085(transmembrane transport)	NA
LOC_Os03g18130.3	asparagine synthetase 2	100.85	107.75	96.35	13.55	24.2	19.6	4.87785	4.42812	4.5607	0.702474	0.854446	0.880083	101.65	19.12	4.62	0.81	2.39123	up	2.77652e-18	2.59241e-15	yes	GO:0003824(catalytic activity);GO:0005575(cellular_component);GO:0009058(biosynthetic process);GO:0009987(cellular process);GO:0005829(cytosol);GO:0006950(response to stress);GO:0009628(response to abiotic stimulus);GO:0004066(asparagine synthase (glutamine-hydrolyzing) activity);GO:0006529(asparagine biosynthetic process)	NA
LOC_Os03g14590.2	Calcium-binding EF-hand family protein	91.5	123.833	90.8333	26.8333	35.6667	31.3333	4.72199	5.42989	4.58751	1.48428	1.34364	1.50116	102.06	31.28	4.91	1.44	1.66684	up	1.78214e-11	6.0771e-09	yes	GO:0005575(cellular_component);GO:0005488(binding)	NA
LOC_Os03g31210.1	UDP-glucose 6-dehydrogenase family protein	93.0667	114.2	100.75	181.167	249.533	175.917	6.51582	6.79346	6.90316	13.5954	12.7532	11.434	102.67	202.21	6.74	12.59	-1.00048	down	2.11764e-07	2.14029e-05	yes	GO:0003824(catalytic activity);GO:0005634(nucleus);GO:0008152(metabolic process);GO:0000166(nucleotide binding);GO:0005488(binding);GO:0005618(cell wall);GO:0005829(cytosol);GO:0016616(oxidoreductase activity, acting on the CH-OH group of donors, NAD or NADP as acceptor);GO:0051287(NAD binding);GO:0055114(oxidation-reduction process)	NA
LOC_Os03g09900.1	Auxin-responsive family protein	120	100	88.5	208.5	214	210	7.98951	5.65703	5.76647	14.8793	10.4009	12.98	102.83	210.83	6.47	12.75	-1.07787	down	1.52636e-05	0.000818824	yes	GO:0007275(multicellular organismal development);GO:0016020(membrane);GO:0016021(integral to membrane)	NA
LOC_Os11g41360.1	BTB-POZ and MATH domain 4	89	101	119	28	44	38	13.3208	12.8444	17.4307	4.49198	4.8074	5.28007	103	36.67	14.53	4.86	1.48103	up	1.50551e-09	3.01217e-07	yes	GO:0005515(protein binding)	NA
LOC_Os03g14590.1	Calcium-binding EF-hand family protein	94	122.333	94.3333	29.3333	36.6667	33.3333	6.20053	6.85639	6.08968	2.07396	1.76559	2.04125	103.56	33.11	6.38	1.96	1.60874	up	4.9606e-11	1.58154e-08	yes	GO:0005575(cellular_component);GO:0005488(binding)	NA
LOC_Os09g01960.1	myb domain protein r1	96.5	107.667	106.833	166.833	241.667	214.833	5.64402	5.35048	6.115	10.4588	10.318	11.6648	103.67	207.78	5.7	10.81	-1.02339	down	8.95667e-08	1.03305e-05	yes	GO:0009719(response to endogenous stimulus);GO:0006950(response to stress);GO:0006139(nucleobase-containing compound metabolic process);GO:0009058(biosynthetic process);GO:0005634(nucleus);GO:0003677(DNA binding);GO:0009628(response to abiotic stimulus);GO:0003700(sequence-specific DNA binding transcription factor activity);GO:0008150(biological_process)	NA
LOC_Os09g26820.1	exocyst subunit exo70 family protein D1	103	85.5	124	202	299.5	205	4.53909	3.20146	5.34788	9.54161	9.63486	8.38689	104.17	235.5	4.36	9.19	-1.17144	down	2.50295e-10	6.58746e-08	yes	GO:0005829(cytosol);GO:0009987(cellular process);GO:0006810(transport);GO:0005737(cytoplasm);GO:0006887(exocytosis);GO:0000145(exocyst)	ko04910(Insulin signaling pathway)
LOC_Os03g58230.1	Protein of unknown function (DUF506)	80	127	108	33	63.5	49	4.4464	5.99753	5.87449	1.96594	2.57638	2.52831	105	48.5	5.44	2.36	1.10482	up	2.62383e-06	0.00017649	yes	GO:0008150(biological_process);GO:0003674(molecular_function)	NA
LOC_Os06g14220.1	P-loop containing nucleoside triphosphate hydrolases superfamily protein	89	121	109	28	55	45	8.06874	9.32075	9.67097	2.7209	3.63995	3.78742	106.33	42.67	9.02	3.38	1.31722	up	3.99803e-08	5.2261e-06	yes	GO:0008152(metabolic process);GO:0005575(cellular_component);GO:0016740(transferase activity);GO:0009719(response to endogenous stimulus);GO:0008146(sulfotransferase activity)	NA
LOC_Os03g18130.2	asparagine synthetase 2	110.183	116.083	104.017	14.55	25.2	20.2667	5.02456	4.49782	4.64209	0.711187	0.83888	0.857986	110.09	20.01	4.72	0.8	2.45561	up	6.51107e-20	7.39303e-17	yes	GO:0003824(catalytic activity);GO:0005575(cellular_component);GO:0009058(biosynthetic process);GO:0009987(cellular process);GO:0005829(cytosol);GO:0006950(response to stress);GO:0009628(response to abiotic stimulus);GO:0004066(asparagine synthase (glutamine-hydrolyzing) activity);GO:0006529(asparagine biosynthetic process)	NA
LOC_Os02g46760.1	MAP kinase kinase 10	111	142	84	33	55	50	12.375	13.4511	9.1649	3.94342	4.4761	5.17495	112.33	46	11.66	4.53	1.26756	up	4.9066e-07	4.24751e-05	yes	GO:0006464(cellular protein modification process);GO:0016301(kinase activity);GO:0009987(cellular process);GO:0008152(metabolic process);GO:0004672(protein kinase activity);GO:0005524(ATP binding);GO:0006468(protein phosphorylation)	NA
LOC_Os05g38040.4	NA	97.5	120	119.667	39	81	45	5.03619	5.26657	6.0492	2.15924	3.05421	2.15787	112.39	55	5.45	2.46	1.05276	up	7.15919e-06	0.000427318	yes	GO:0008150(biological_process);GO:0009536(plastid);GO:0003674(molecular_function)	NA
LOC_Os10g32550.1	heat shock protein 60	94	142.5	101	32.5	83.3333	55.5	4.80966	6.19513	5.05749	1.78241	3.11259	2.6363	112.5	57.11	5.35	2.51	0.998516	up	1.87057e-05	0.000979365	yes	GO:0005739(mitochondrion);GO:0005829(cytosol);GO:0005840(ribosome);GO:0005488(binding);GO:0009987(cellular process);GO:0016043(cellular component organization);GO:0008150(biological_process);GO:0005773(vacuole);GO:0016020(membrane);GO:0009628(response to abiotic stimulus);GO:0006950(response to stress);GO:0000166(nucleotide binding);GO:0005524(ATP binding);GO:0044267(cellular protein metabolic pr…	ko03018(RNA degradation)
LOC_Os01g65780.3	plant glycogenin-like starch initiation protein 1	107.25	123	113.25	50.25	65.25	52	3.35028	3.26467	3.46219	1.68251	1.48793	1.50801	114.5	55.83	3.36	1.56	1.01107	up	5.33264e-06	0.000332993	yes	GO:0005975(carbohydrate metabolic process);GO:0016740(transferase activity);GO:0009987(cellular process);GO:0009058(biosynthetic process);GO:0005794(Golgi apparatus);GO:0016757(transferase activity, transferring glycosyl groups)	NA
LOC_Os01g65780.4	plant glycogenin-like starch initiation protein 1	111.75	122	112.25	49.75	62.75	49.5	5.12676	4.75559	5.03975	2.4464	2.10148	2.10822	115.33	54	4.97	2.22	1.05777	up	2.00708e-06	0.0001398	yes	GO:0009058(biosynthetic process);GO:0009987(cellular process);GO:0005794(Golgi apparatus);GO:0005975(carbohydrate metabolic process);GO:0016740(transferase activity);GO:0016757(transferase activity, transferring glycosyl groups)	NA
LOC_Os05g43170.1	calreticulin 3	120.25	113	113	30	48	45	7.26406	5.79993	6.68037	1.94247	2.11667	2.52361	115.42	41	6.58	2.19	1.48556	up	3.45458e-10	8.62876e-08	yes	GO:0006950(response to stress);GO:0016020(membrane);GO:0019748(secondary metabolic process);GO:0009987(cellular process);GO:0005488(binding);GO:0005515(protein binding);GO:0008219(cell death);GO:0008150(biological_process);GO:0009607(response to biotic stimulus);GO:0005783(endoplasmic reticulum);GO:0007165(signal transduction);GO:0019538(protein metabolic process);GO:0005509(calcium ion binding)	NA
LOC_Os03g18130.4	asparagine synthetase 2	114.683	120.583	111.017	15.55	25.2	20.7667	4.79636	4.28497	4.54388	0.697076	0.769358	0.806293	115.43	20.51	4.54	0.76	2.47455	up	7.79134e-21	1.01846e-17	yes	GO:0003824(catalytic activity);GO:0009628(response to abiotic stimulus);GO:0006950(response to stress);GO:0005829(cytosol);GO:0009987(cellular process);GO:0009058(biosynthetic process);GO:0005575(cellular_component);GO:0004066(asparagine synthase (glutamine-hydrolyzing) activity);GO:0006529(asparagine biosynthetic process)	NA
LOC_Os01g05289.1	NA	119	108.5	124.5	27	50	34	14.2115	11.0096	14.5509	3.45617	4.35893	3.76953	117.33	37	13.26	3.86	1.67885	up	5.41944e-12	2.08356e-09	yes	NA	NA
LOC_Os03g18130.1	glutamine-dependent asparagine synthase 1	114.683	123.583	114.017	15.55	25.2	20.7667	4.92828	4.51237	4.79503	0.716249	0.79052	0.828471	117.43	20.51	4.75	0.78	2.49849	up	2.47864e-21	3.47142e-18	yes	GO:0009058(biosynthetic process);GO:0003824(catalytic activity);GO:0005575(cellular_component);GO:0009987(cellular process);GO:0005829(cytosol);GO:0006950(response to stress);GO:0009628(response to abiotic stimulus);GO:0004066(asparagine synthase (glutamine-hydrolyzing) activity);GO:0006529(asparagine biosynthetic process)	NA
LOC_Os01g49160.1	myb domain protein 36	113.667	139.5	99.3333	30.5	56.3333	44	9.1876	9.58061	7.85764	2.64245	3.32393	3.3017	117.5	43.61	8.88	3.09	1.4381	up	9.04647e-10	1.99302e-07	yes	GO:0006139(nucleobase-containing compound metabolic process);GO:0009058(biosynthetic process);GO:0003677(DNA binding);GO:0003700(sequence-specific DNA binding transcription factor activity)	NA
LOC_Os01g62970.2	NA	81.3333	148.5	123.167	5.16667	7.33333	13.8333	8.58102	13.3121	12.7172	0.584278	0.564792	1.35492	117.67	8.78	11.54	0.83	3.69795	up	1.14504e-18	1.09519e-15	yes	GO:0003674(molecular_function);GO:0009536(plastid);GO:0008150(biological_process)	NA
LOC_Os03g33090.1	LOB domain-containing protein 37	107	133	114	26	66	56	11.5235	12.1703	12.0153	3.00132	5.18873	5.59891	118	49.33	11.9	4.6	1.27586	up	5.08019e-08	6.42644e-06	yes	GO:0005575(cellular_component);GO:0009653(anatomical structure morphogenesis);GO:0007275(multicellular organismal development);GO:0008152(metabolic process)	NA
LOC_Os01g65780.2	plant glycogenin-like starch initiation protein 1	113.75	124.5	116.25	49.75	63.75	51	4.868	4.52708	4.86878	2.28208	1.99157	2.02621	118.17	54.83	4.75	2.1	1.07479	up	1.25562e-06	9.57963e-05	yes	GO:0009058(biosynthetic process);GO:0005975(carbohydrate metabolic process);GO:0009987(cellular process);GO:0016740(transferase activity);GO:0005794(Golgi apparatus);GO:0016757(transferase activity, transferring glycosyl groups)	NA
LOC_Os04g51560.1	WRKY DNA-binding protein 11	96	140	120	35	78	62	9.11642	11.2962	11.1522	3.56254	5.4071	5.46588	118.67	58.33	10.52	4.81	1.03138	up	5.6294e-06	0.000347649	yes	GO:0005515(protein binding);GO:0009058(biosynthetic process);GO:0008150(biological_process);GO:0005634(nucleus);GO:0006139(nucleobase-containing compound metabolic process);GO:0006950(response to stress);GO:0009607(response to biotic stimulus);GO:0003700(sequence-specific DNA binding transcription factor activity);GO:0043565(sequence-specific DNA binding);GO:0006355(regulation of transcription, D…	NA
LOC_Os03g63730.1	RNA-binding (RRM/RBD/RNP motifs) family protein	92	134	133	207	357	265	6.13963	7.59816	8.68627	14.8069	17.3916	16.4178	119.67	276.33	7.47	16.21	-1.21465	down	2.23173e-11	7.54459e-09	yes	GO:0003676(nucleic acid binding);GO:0000166(nucleotide binding);GO:0003723(RNA binding)	NA
LOC_Os07g44180.1	Low temperature and salt responsive protein family	87	137	141	47	68	61	10.5445	14.1084	16.7245	6.10581	6.01634	6.86359	121.67	58.67	13.79	6.33	1.02396	up	4.3669e-05	0.00196611	yes	GO:0016020(membrane);GO:0006950(response to stress);GO:0009628(response to abiotic stimulus);GO:0016021(integral to membrane)	NA
LOC_Os01g65780.1	plant glycogenin-like starch initiation protein 1	121.25	127.5	117.25	50.25	64.25	50.5	5.20263	4.64837	4.92359	2.31108	2.01248	2.01163	122	55	4.92	2.11	1.13267	up	3.02873e-07	2.85508e-05	yes	GO:0016740(transferase activity);GO:0005975(carbohydrate metabolic process);GO:0009987(cellular process);GO:0009058(biosynthetic process);GO:0005794(Golgi apparatus);GO:0016757(transferase activity, transferring glycosyl groups)	NA
LOC_Os03g58580.1	Major facilitator superfamily protein	129.203	122.5	120.35	243.675	385.804	389.276	6.32158	5.0926	5.76272	12.7792	13.7796	17.6818	124.02	339.59	5.73	14.75	-1.46759	down	4.5558e-10	1.10241e-07	yes	GO:0003674(molecular_function);GO:0006950(response to stress);GO:0009607(response to biotic stimulus);GO:0005575(cellular_component)	NA
LOC_Os03g21380.2	calmodulin like 42	111.9	128.35	133.5	194.233	293.8	256.3	11.6977	11.4003	13.6578	21.7637	22.4202	24.8734	124.58	248.11	12.25	23.02	-1.00652	down	4.03872e-08	5.26174e-06	yes	GO:0005515(protein binding);GO:0005488(binding);GO:0007275(multicellular organismal development);GO:0030154(cell differentiation);GO:0016043(cellular component organization);GO:0009653(anatomical structure morphogenesis)	NA
LOC_Os03g55670.1	maternal effect embryo arrest 14	137	113	129	56	75	50	23.148	16.2226	21.3309	10.1419	9.25061	7.84292	126.33	60.33	20.23	9.08	1.05918	up	1.54851e-06	0.000112453	yes	GO:0009791(post-embryonic development);GO:0009536(plastid);GO:0009790(embryo development);GO:0000003(reproduction);GO:0003674(molecular_function);GO:0009607(response to biotic stimulus);GO:0006950(response to stress)	NA
LOC_Os04g49450.1	Homeodomain-like superfamily protein	130.667	130.667	120.333	35.6667	51.8333	53.5	7.38482	6.27465	6.65562	2.16061	2.13846	2.80701	127.22	47	6.77	2.37	1.40733	up	4.58226e-10	1.10241e-07	yes	GO:0006950(response to stress);GO:0003700(sequence-specific DNA binding transcription factor activity);GO:0009628(response to abiotic stimulus);GO:0008150(biological_process);GO:0009719(response to endogenous stimulus);GO:0009908(flower development);GO:0009791(post-embryonic development);GO:0006139(nucleobase-containing compound metabolic process);GO:0009058(biosynthetic process);GO:0003677(DNA b…	NA
LOC_Os04g49450.2	NA	130.667	131.667	119.333	36.6667	51.8333	52.5	7.13383	6.10778	6.37599	2.14569	2.06578	2.66092	127.22	47	6.54	2.29	1.41596	up	3.58869e-10	8.85098e-08	yes	NA	NA
LOC_Os03g05180.1	Core-2/I-branching beta-1,6-N-acetylglucosaminyltransferase family protein	123	157	102	498	746	699	4.97101	5.39124	4.03429	21.5728	22.0087	26.226	127.33	647.67	4.8	23.27	-2.37481	down	1.066e-37	4.18033e-34	yes	GO:0016740(transferase activity);GO:0005975(carbohydrate metabolic process);GO:0009058(biosynthetic process);GO:0016020(membrane);GO:0008375(acetylglucosaminyltransferase activity)	NA
LOC_Os01g41430.1	UDP-glucosyl transferase 73B5	135.417	124.333	130.7	38.0333	50.5	38.3333	7.8637	6.13468	7.42776	2.36732	2.14073	2.06655	130.15	42.29	7.14	2.19	1.61421	up	2.24747e-12	9.15288e-10	yes	GO:0016740(transferase activity);GO:0008152(metabolic process);GO:0009607(response to biotic stimulus);GO:0016758(transferase activity, transferring hexosyl groups)	NA
LOC_Os04g40570.1	ABC transporter family protein	106	161	125	230	385	317	3.08637	3.98307	3.56189	7.17809	8.18314	8.56874	130.67	310.67	3.54	7.98	-1.26821	down	1.72175e-12	7.26004e-10	yes	GO:0006139(nucleobase-containing compound metabolic process);GO:0007165(signal transduction);GO:0006810(transport);GO:0009987(cellular process);GO:0016787(hydrolase activity);GO:0005215(transporter activity);GO:0009056(catabolic process);GO:0005886(plasma membrane);GO:0009719(response to endogenous stimulus);GO:0016020(membrane);GO:0005524(ATP binding);GO:0016887(ATPase activity);GO:0042626(ATPas…	NA
LOC_Os01g61080.1	WRKY DNA-binding protein 26	108.5	145.5	138	24	41.5	37.5	5.72626	6.5246	7.12768	1.35766	1.59884	1.83733	130.67	34.33	6.46	1.6	1.90311	up	1.2234e-15	7.86484e-13	yes	GO:0009607(response to biotic stimulus);GO:0009987(cellular process);GO:0009628(response to abiotic stimulus);GO:0006950(response to stress);GO:0009056(catabolic process);GO:0005634(nucleus);GO:0019748(secondary metabolic process);GO:0009058(biosynthetic process);GO:0003700(sequence-specific DNA binding transcription factor activity);GO:0005515(protein binding);GO:0008150(biological_process);GO:0…	ko04626(Plant-pathogen interaction)
LOC_Os03g19590.1	phytochrome B	120	157	117	340	477	343	3.19319	3.54971	3.0469	9.69754	9.26572	8.47332	131.33	386.67	3.26	9.15	-1.58358	down	4.62722e-19	4.65273e-16	yes	GO:0016043(cellular component organization);GO:0019725(cellular homeostasis);GO:0009606(tropism);GO:0016301(kinase activity);GO:0009987(cellular process);GO:0009628(response to abiotic stimulus);GO:0007165(signal transduction);GO:0015979(photosynthesis);GO:0006950(response to stress);GO:0009605(response to external stimulus);GO:0004872(receptor activity);GO:0004871(signal transducer activity);GO:…	ko04712(Circadian rhythm - plant)
LOC_Os11g43830.1	Pectin lyase-like superfamily protein	99	164	134	197	415	286	8.35749	11.7634	11.0707	17.8257	25.5744	22.4141	132.33	299.33	10.4	21.94	-1.1741	down	5.18729e-08	6.49902e-06	yes	GO:0005618(cell wall);GO:0008152(metabolic process);GO:0005623(cell);GO:0009056(catabolic process);GO:0009987(cellular process);GO:0005975(carbohydrate metabolic process);GO:0016787(hydrolase activity);GO:0030599(pectinesterase activity);GO:0042545(cell wall modification)	NA
LOC_Os05g11950.2	GDSL-like Lipase/Acylhydrolase superfamily protein	141.707	124.341	135.307	348.262	437.23	420.067	11.6355	8.67479	10.8728	30.6506	26.2072	32.0205	133.79	401.85	10.39	29.63	-1.61025	down	6.59839e-20	7.39303e-17	yes	GO:0008152(metabolic process);GO:0016787(hydrolase activity);GO:0006629(lipid metabolic process);GO:0005618(cell wall);GO:0016788(hydrolase activity, acting on ester bonds)	NA
LOC_Os04g44910.1	receptor lectin kinase	139	149.5	116	44	61.5	31	5.92635	5.41581	4.84014	2.01078	1.9141	1.22701	134.83	45.5	5.39	1.72	1.55359	up	7.37831e-12	2.70412e-09	yes	GO:0009987(cellular process);GO:0005886(plasma membrane);GO:0008150(biological_process);GO:0008152(metabolic process);GO:0016301(kinase activity);GO:0004672(protein kinase activity);GO:0005524(ATP binding);GO:0006468(protein phosphorylation);GO:0005488(binding)	NA
LOC_Os04g05010.1	NA	161	140	107	53	54	49	15.2509	11.268	9.91931	5.38126	3.73405	4.30904	136	52	12.15	4.47	1.3434	up	9.2734e-06	0.000531661	yes	GO:0005515(protein binding)	NA
LOC_Os08g35580.1	NA	98	164	148	45	81	58	24.8376	35.3165	36.7091	12.2246	14.986	13.6467	136.67	61.33	32.29	13.62	1.14741	up	1.3656e-06	0.000100851	yes	NA	NA
LOC_Os01g62290.2	heat shock protein 70	146.098	154.708	110.471	40.6042	62.0237	60.6307	6.60162	5.93976	4.88519	1.9666	2.04589	2.5434	137.09	54.42	5.81	2.19	1.30469	up	2.38545e-09	4.5632e-07	yes	GO:0019538(protein metabolic process);GO:0005886(plasma membrane);GO:0009607(response to biotic stimulus);GO:0005618(cell wall);GO:0008150(biological_process);GO:0005773(vacuole);GO:0016020(membrane);GO:0009628(response to abiotic stimulus);GO:0006950(response to stress);GO:0009987(cellular process);GO:0005739(mitochondrion);GO:0005829(cytosol);GO:0006464(cellular protein modification process);GO…	NA
LOC_Os06g51050.1	basic chitinase	100.833	163	147.833	31.8333	26.8333	26.3333	9.14882	12.566	13.1269	3.09586	1.77727	2.2181	137.22	28.33	11.61	2.36	2.19731	up	1.9794e-15	1.2321e-12	yes	GO:0005773(vacuole);GO:0016020(membrane);GO:0016787(hydrolase activity);GO:0009719(response to endogenous stimulus);GO:0005829(cytosol);GO:0009607(response to biotic stimulus);GO:0006950(response to stress);GO:0008152(metabolic process);GO:0007165(signal transduction);GO:0008150(biological_process);GO:0004568(chitinase activity);GO:0006032(chitin catabolic process);GO:0016998(cell wall macromolec…	NA
LOC_Os02g45380.1	MATE efflux family protein	112.5	168.5	134	207	344	289	6.93174	8.82144	8.0802	13.6709	15.4727	16.5311	138.33	280	7.94	15.22	-1.03978	down	8.18243e-09	1.35963e-06	yes	GO:0009987(cellular process);GO:0006810(transport);GO:0005215(transporter activity);GO:0016020(membrane);GO:0015238(drug transmembrane transporter activity);GO:0015297(antiporter activity);GO:0006855(drug transmembrane transport);GO:0055085(transmembrane transport)	NA
LOC_Os02g56140.1	basic helix-loop-helix (bHLH) DNA-binding superfamily protein	142	151.5	123	260	425.5	292.5	10.2631	9.30361	8.70006	20.1419	22.4494	19.6259	138.83	326	9.42	20.74	-1.23241	down	2.26401e-12	9.15288e-10	yes	GO:0003700(sequence-specific DNA binding transcription factor activity);GO:0009908(flower development);GO:0008150(biological_process);GO:0003677(DNA binding);GO:0005634(nucleus);GO:0000003(reproduction);GO:0009058(biosynthetic process);GO:0006139(nucleobase-containing compound metabolic process);GO:0006950(response to stress);GO:0009628(response to abiotic stimulus);GO:0009791(post-embryonic deve…	NA
LOC_Os12g28015.1	NA	117.5	151	148	44	69	52.5	21.5796	23.563	26.6008	8.66155	9.25061	8.95116	138.83	55.17	23.91	8.95	1.32559	up	1.53783e-09	3.06123e-07	yes	NA	NA
LOC_Os09g27830.3	PDI-like 2-2	150.167	139.667	127	50.8333	64.5	45.6667	11.7708	9.30199	9.74237	4.27091	3.69071	3.32313	138.94	53.67	10.27	3.76	1.34441	up	7.7655e-10	1.73025e-07	yes	GO:0003824(catalytic activity);GO:0005618(cell wall);GO:0008152(metabolic process);GO:0006950(response to stress);GO:0009987(cellular process);GO:0045454(cell redox homeostasis)	NA
LOC_Os01g46570.3	CTP synthase family protein	151.733	141.9	125.667	54.4667	72.2	53.4	8.4705	6.7307	6.86556	3.2591	2.94227	2.76748	139.77	60.02	7.36	2.99	1.21382	up	1.83252e-08	2.61317e-06	yes	GO:0003824(catalytic activity);GO:0009790(embryo development);GO:0000003(reproduction);GO:0008152(metabolic process);GO:0009791(post-embryonic development);GO:0005829(cytosol);GO:0008150(biological_process);GO:0003883(CTP synthase activity);GO:0006221(pyrimidine nucleotide biosynthetic process);GO:0016787(hydrolase activity);GO:0006541(glutamine metabolic process)	NA
LOC_Os03g14590.3	Calcium-binding EF-hand family protein	136.5	162.333	126.833	36.3333	42.6667	41.3333	4.49808	4.54519	4.09031	1.28333	1.02636	1.26448	141.89	40.11	4.38	1.19	1.78266	up	2.85513e-15	1.69642e-12	yes	GO:0005575(cellular_component);GO:0005488(binding)	NA
LOC_Os03g22190.1	NA	177	135.667	117.333	298.333	356.333	276	4.08642	2.66129	2.65105	7.3826	6.00541	5.91553	143.33	310.22	3.13	6.43	-1.13373	down	1.03291e-07	1.16062e-05	yes	GO:0008150(biological_process);GO:0005575(cellular_component)	NA
LOC_Os06g47620.1	IAA-leucine resistant (ILR)-like gene 6	86	197	153	244	351	356	4.66841	9.08628	8.12811	14.1971	13.9089	17.9405	145.33	317	7.29	15.35	-1.17347	down	4.21657e-06	0.000269744	yes	GO:0016787(hydrolase activity);GO:0005623(cell);GO:0019538(protein metabolic process);GO:0006950(response to stress);GO:0009607(response to biotic stimulus);GO:0008152(metabolic process);GO:0009987(cellular process)	NA
LOC_Os01g62920.1	POX (plant homeobox) family protein	142	154	147	52	75	69	5.62526	5.18352	5.69901	2.20799	2.16887	2.53757	147.67	65.33	5.5	2.3	1.15705	up	4.11681e-08	5.34571e-06	yes	GO:0003677(DNA binding);GO:0003700(sequence-specific DNA binding transcription factor activity);GO:0009058(biosynthetic process);GO:0006139(nucleobase-containing compound metabolic process);GO:0009653(anatomical structure morphogenesis);GO:0007275(multicellular organismal development);GO:0005634(nucleus);GO:0030154(cell differentiation);GO:0000003(reproduction);GO:0009908(flower development);GO:0…	NA
LOC_Os06g36010.1	early nodulin-like protein 7	97	172	174	31	73	49	12.1704	18.3362	21.3653	4.16901	6.68609	5.70747	147.67	51	17.29	5.52	1.54925	up	1.98586e-05	0.00102874	yes	GO:0016020(membrane);GO:0003674(molecular_function);GO:0005488(binding);GO:0005507(copper ion binding);GO:0009055(electron carrier activity)	NA
LOC_Os01g46570.2	CTP synthase family protein	182.733	149.4	124.917	51.4667	60.7	48.9	9.30807	6.4661	6.22716	2.81	2.25708	2.31242	152.35	53.69	7.33	2.46	1.48137	up	2.47598e-06	0.000168569	yes	GO:0008152(metabolic process);GO:0008150(biological_process);GO:0009790(embryo development);GO:0003824(catalytic activity);GO:0009791(post-embryonic development);GO:0000003(reproduction);GO:0005829(cytosol);GO:0003883(CTP synthase activity);GO:0006221(pyrimidine nucleotide biosynthetic process);GO:0016787(hydrolase activity);GO:0006541(glutamine metabolic process)	NA
LOC_Os04g55670.1	Nucleotide-diphospho-sugar transferases superfamily protein	115	195.5	150	254.5	383	323	6.37307	9.2055	8.13523	15.1174	15.4941	16.6176	153.5	320.17	7.9	15.74	-1.08994	down	1.02291e-09	2.19637e-07	yes	GO:0005794(Golgi apparatus);GO:0008152(metabolic process);GO:0000003(reproduction);GO:0005975(carbohydrate metabolic process);GO:0009987(cellular process);GO:0007275(multicellular organismal development);GO:0016740(transferase activity);GO:0009058(biosynthetic process);GO:0015018(galactosylgalactosylxylosylprotein 3-beta-glucuronosyltransferase activity);GO:0016020(membrane)	NA
LOC_Os12g10740.1	Leucine-rich repeat protein kinase family protein	165	165.5	131.5	33	35	34.5	5.4768	4.66757	4.27166	1.17407	0.848063	1.06311	154	34.17	4.81	1.03	2.13637	up	1.00089e-20	1.22656e-17	yes	GO:0005515(protein binding);GO:0005886(plasma membrane);GO:0008152(metabolic process);GO:0016301(kinase activity);GO:0009987(cellular process);GO:0005773(vacuole);GO:0006464(cellular protein modification process);GO:0004672(protein kinase activity);GO:0005524(ATP binding);GO:0006468(protein phosphorylation)	NA
LOC_Os01g62970.1	NA	118.333	189.5	155.167	6.16667	10.3333	15.8333	9.95276	13.5424	12.7721	0.555937	0.634445	1.2363	154.33	10.78	12.09	0.81	3.81327	up	8.10061e-35	2.44358e-31	yes	GO:0009536(plastid);GO:0003674(molecular_function);GO:0008150(biological_process)	NA
LOC_Os03g10620.1	alpha/beta-Hydrolases superfamily protein	168.5	160.833	138	38.8333	51	45.6667	10.1626	8.24196	8.14538	2.51043	2.24539	2.55693	155.78	45.17	8.85	2.44	1.75901	up	1.52097e-15	9.6201e-13	yes	GO:0003824(catalytic activity);GO:0008152(metabolic process)	NA
LOC_Os03g26430.1	Galactose mutarotase-like superfamily protein	147	177	154	54	84	66	12.14	12.4201	12.4466	4.78008	5.06406	5.06013	159.33	68	12.34	4.97	1.21462	up	5.92711e-09	1.02393e-06	yes	GO:0005975(carbohydrate metabolic process);GO:0003824(catalytic activity);GO:0009987(cellular process);GO:0016853(isomerase activity);GO:0019318(hexose metabolic process)	ko00010(Glycolysis / Gluconeogenesis)
LOC_Os03g49440.2	Haloacid dehalogenase-like hydrolase (HAD) superfamily protein	146	165.5	166.5	41.5	78	72	17.982	17.3194	20.0691	5.47863	7.01288	8.23252	159.33	63.83	18.46	6.91	1.31464	up	6.17937e-10	1.42543e-07	yes	GO:0008152(metabolic process);GO:0003824(catalytic activity);GO:0016787(hydrolase activity)	NA
LOC_Os02g43850.4	alpha/beta-Hydrolases superfamily protein	133.55	182.45	163.733	57.75	108.883	61.6	9.08795	10.5491	10.904	4.21224	5.40879	3.89151	159.91	76.08	10.18	4.5	1.07617	up	2.93997e-07	2.80525e-05	yes	GO:0008150(biological_process);GO:0005575(cellular_component)	NA
LOC_Os01g51870.1	S-adenosyl-L-methionine-dependent methyltransferases superfamily protein	155.268	180.481	146.596	32.7231	48.1981	35.3072	13.738	13.5683	12.6939	3.10338	3.11308	2.90016	160.78	38.74	13.33	3.04	2.03757	up	2.06678e-19	2.19051e-16	yes	GO:0005575(cellular_component);GO:0008152(metabolic process);GO:0016740(transferase activity);GO:0009987(cellular process);GO:0008168(methyltransferase activity)	NA
LOC_Os03g16170.2	highly ABA-induced PP2C gene 2	141	190	157	16	25.5	18	8.59032	9.83544	9.3609	1.04484	1.13409	1.01807	162.67	19.83	9.26	1.07	3.01271	up	6.31896e-33	1.54874e-29	yes	GO:0005623(cell);GO:0006464(cellular protein modification process);GO:0008152(metabolic process);GO:0009987(cellular process);GO:0003824(catalytic activity);GO:0016787(hydrolase activity)	NA
LOC_Os03g16170.1	highly ABA-induced PP2C gene 2	141	192	158	16	25.5	18	9.35491	10.8236	10.259	1.13783	1.23503	1.10868	163.67	19.83	10.15	1.16	3.02114	up	3.65539e-33	9.5564e-30	yes	GO:0009719(response to endogenous stimulus);GO:0007165(signal transduction);GO:0008152(metabolic process);GO:0009987(cellular process);GO:0006950(response to stress);GO:0009628(response to abiotic stimulus);GO:0016787(hydrolase activity);GO:0005515(protein binding);GO:0003824(catalytic activity)	NA
LOC_Os05g11950.1	GDSL-like Lipase/Acylhydrolase superfamily protein	168.707	164.341	158.307	421.262	534.23	515.067	11.8772	9.83054	10.9071	31.7887	27.4553	33.6636	163.79	490.19	10.87	30.97	-1.60915	down	6.01867e-21	8.13869e-18	yes	GO:0008152(metabolic process);GO:0005773(vacuole);GO:0016787(hydrolase activity);GO:0006629(lipid metabolic process);GO:0016788(hydrolase activity, acting on ester bonds)	NA
LOC_Os05g49210.1	WRKY family transcription factor	130.5	186	179.5	60	89.5	89	7.92522	9.59761	10.6682	3.90562	3.96771	5.01771	165.33	79.5	9.4	4.3	1.02663	up	3.20696e-07	3.00145e-05	yes	GO:0009058(biosynthetic process);GO:0006139(nucleobase-containing compound metabolic process);GO:0003700(sequence-specific DNA binding transcription factor activity);GO:0043565(sequence-specific DNA binding);GO:0006355(regulation of transcription, DNA-dependent)	NA
LOC_Os02g43850.1	alpha/beta-Hydrolases superfamily protein	139.883	189.117	167.567	56.75	112.217	65.1	10.0401	11.5333	11.7703	4.36593	5.87958	4.33779	165.52	78.02	11.11	4.86	1.09838	up	1.45724e-07	1.55287e-05	yes	GO:0005575(cellular_component);GO:0008150(biological_process)	NA
LOC_Os11g38980.4	Galactose oxidase/kelch repeat superfamily protein	165.25	181.5	153.75	295.75	442	320.25	9.01761	8.41543	8.21094	17.2987	17.6071	16.2239	166.83	352.67	8.55	17.04	-1.09104	down	2.67372e-10	6.94371e-08	yes	GO:0008150(biological_process);GO:0005634(nucleus);GO:0003674(molecular_function);GO:0005515(protein binding)	NA
LOC_Os05g09580.1	NA	168	197	136	65	88	90	70.9646	70.7047	56.2211	29.4296	27.1351	35.2931	167	81	65.96	30.62	1.00949	up	3.71975e-07	3.38868e-05	yes	NA	NA
LOC_Os02g43850.2	alpha/beta-Hydrolases superfamily protein	140.383	190.617	172.067	59.5	116.717	66.6	7.88319	9.09488	9.45607	3.58131	4.78449	3.47197	167.69	80.94	8.81	3.95	1.055	up	3.73304e-07	3.38868e-05	yes	GO:0005575(cellular_component);GO:0008150(biological_process)	NA
LOC_Os08g36590.1	NA	152	187.5	165	48	86.5	67.5	12.3122	12.9046	13.0799	4.16748	5.11477	5.07589	168.17	67.33	12.77	4.79	1.31854	up	2.96232e-10	7.59264e-08	yes	NA	NA
LOC_Os12g42860.2	Protein of unknown function (DUF1637)	152	187.5	167	61	88	79	10.1974	10.688	10.9646	4.38647	4.3097	4.92028	168.83	76	10.62	4.54	1.12882	up	2.37424e-08	3.30163e-06	yes	GO:0003824(catalytic activity);GO:0008152(metabolic process);GO:0047800(cysteamine dioxygenase activity);GO:0055114(oxidation-reduction process)	NA
LOC_Os02g43850.3	alpha/beta-Hydrolases superfamily protein	145.717	193.783	169.067	59.75	111.717	63.6	9.45337	10.6818	10.734	4.15483	5.29069	3.83045	169.52	78.36	10.29	4.43	1.11673	up	7.08494e-08	8.49652e-06	yes	GO:0008150(biological_process);GO:0005575(cellular_component)	NA
LOC_Os11g38980.2	Galactose oxidase/kelch repeat superfamily protein	167.25	186	156.417	300.083	450.333	326.583	8.35153	7.89156	7.64383	16.0613	16.4154	15.1394	169.89	359	7.96	15.87	-1.09402	down	2.15189e-10	5.77988e-08	yes	GO:0003674(molecular_function);GO:0005634(nucleus);GO:0008150(biological_process);GO:0005515(protein binding)	NA
LOC_Os11g38980.3	Galactose oxidase/kelch repeat superfamily protein	167.25	187	156.417	300.083	452.333	328.583	8.38826	7.96888	7.67744	16.1319	16.5608	15.2991	170.22	360.33	8.01	16	-1.09645	down	1.92345e-10	5.20195e-08	yes	GO:0003674(molecular_function);GO:0005634(nucleus);GO:0008150(biological_process);GO:0005515(protein binding)	NA
LOC_Os03g10620.3	alpha/beta-Hydrolases superfamily protein	181	175.333	155	43.8333	54.5	50.6667	10.3061	8.48261	8.63723	2.67521	2.26531	2.67826	170.44	49.67	9.14	2.54	1.73995	up	4.66209e-16	3.09871e-13	yes	GO:0008152(metabolic process);GO:0003824(catalytic activity)	NA
LOC_Os03g61550.1	Chaperone DnaJ-domain superfamily protein	127	231	154	35	86	88	18.4986	28.5888	21.9524	5.46438	9.14428	11.8996	170.67	69.67	23.01	8.84	1.28296	up	0.000109993	0.00422881	yes	GO:0019538(protein metabolic process);GO:0005515(protein binding);GO:0005575(cellular_component);GO:0009987(cellular process);GO:0031072(heat shock protein binding)	NA
LOC_Os04g12600.1	receptor-like protein kinase 1	207.833	162.833	150	54.5	65.5	59.5	9.81509	6.53389	6.93263	2.75876	2.25807	2.60862	173.56	59.83	7.76	2.54	1.5113	up	9.80964e-07	7.70912e-05	yes	GO:0000166(nucleotide binding);GO:0016301(kinase activity);GO:0006464(cellular protein modification process);GO:0005623(cell);GO:0030246(carbohydrate binding);GO:0009987(cellular process);GO:0008152(metabolic process);GO:0004672(protein kinase activity);GO:0005524(ATP binding);GO:0006468(protein phosphorylation)	NA
LOC_Os11g38980.1	Galactose oxidase/kelch repeat superfamily protein	172.25	189.5	161.417	303.083	467.333	332.583	8.42778	7.87794	7.72912	15.8948	16.6916	15.1067	174.39	367.67	8.01	15.9	-1.08601	down	2.17464e-10	5.80126e-08	yes	GO:0003674(molecular_function);GO:0008150(biological_process);GO:0005634(nucleus);GO:0005515(protein binding)	NA
LOC_Os03g50160.1	plantacyanin	149	208.5	171	68	87.5	74.5	21.8706	26.0035	24.564	10.6985	9.37562	10.1519	176.17	76.67	24.15	10.08	1.16203	up	5.13327e-09	9.02696e-07	yes	GO:0009908(flower development);GO:0009856(pollination);GO:0003674(molecular_function);GO:0005576(extracellular region);GO:0005488(binding);GO:0030312(external encapsulating structure);GO:0005507(copper ion binding);GO:0009055(electron carrier activity)	NA
LOC_Os12g42860.1	Protein of unknown function (DUF1637)	160	197.5	181	69	94	81	11.3837	11.9393	12.6029	5.26199	4.88211	5.35011	179.5	81.33	11.98	5.16	1.11601	up	1.83153e-08	2.61317e-06	yes	GO:0008152(metabolic process);GO:0003824(catalytic activity);GO:0047800(cysteamine dioxygenase activity);GO:0055114(oxidation-reduction process)	NA
LOC_Os06g43090.1	myb domain protein 73	156.5	213.667	171.333	293.333	419.167	404.833	12.9716	15.0475	13.8978	26.0602	25.3619	31.1508	180.5	372.44	13.97	27.52	-1.07781	down	5.73816e-10	1.33942e-07	yes	GO:0008150(biological_process);GO:0003677(DNA binding);GO:0003700(sequence-specific DNA binding transcription factor activity);GO:0009058(biosynthetic process);GO:0006139(nucleobase-containing compound metabolic process);GO:0009791(post-embryonic development);GO:0009719(response to endogenous stimulus);GO:0005515(protein binding)	NA
LOC_Os01g46570.1	CTP synthase family protein	205.733	183.9	152.917	65.4667	86.7	63.9	9.58103	7.27677	6.96931	3.26788	2.94743	2.76263	180.85	72.02	7.94	2.99	1.31457	up	2.28792e-08	3.1929e-06	yes	GO:0009790(embryo development);GO:0008150(biological_process);GO:0003824(catalytic activity);GO:0008152(metabolic process);GO:0005829(cytosol);GO:0000003(reproduction);GO:0009791(post-embryonic development);GO:0003883(CTP synthase activity);GO:0006221(pyrimidine nucleotide biosynthetic process);GO:0016787(hydrolase activity);GO:0006541(glutamine metabolic process)	ko00240(Pyrimidine metabolism)
LOC_Os02g43850.5	alpha/beta-Hydrolases superfamily protein	156.467	208.033	181.567	63.25	118.467	69.1	8.42941	9.52265	9.57281	3.65237	4.65895	3.45596	182.02	83.61	9.17	3.92	1.13438	up	2.59848e-08	3.5505e-06	yes	GO:0008150(biological_process);GO:0005575(cellular_component)	NA
LOC_Os06g19444.2	CONSTANS-like 9	181.125	195.75	174.875	66	117.875	84.5	8.98927	8.25463	8.49379	3.51098	4.27056	3.8933	183.92	89.46	8.58	3.89	1.04694	up	2.01089e-07	2.04293e-05	yes	GO:0009058(biosynthetic process);GO:0003700(sequence-specific DNA binding transcription factor activity);GO:0005488(binding);GO:0006139(nucleobase-containing compound metabolic process);GO:0005515(protein binding);GO:0005886(plasma membrane);GO:0008270(zinc ion binding);GO:0005622(intracellular)	NA
LOC_Os08g38810.2	BURP domain-containing protein	132.5	215	206.5	61	106.5	97	9.93534	13.6979	15.1536	4.9027	5.82953	6.75233	184.67	88.17	12.93	5.83	1.04954	up	2.64653e-05	0.00129892	yes	GO:0006950(response to stress);GO:0009628(response to abiotic stimulus);GO:0009719(response to endogenous stimulus);GO:0003674(molecular_function);GO:0005623(cell)	NA
LOC_Os06g19444.1	CONSTANS-like 9	185.125	196.75	179.875	69	120.875	85.5	9.25627	8.35864	8.80176	3.69793	4.41189	3.96874	187.25	91.79	8.81	4.03	1.02976	up	2.68118e-07	2.61548e-05	yes	GO:0006139(nucleobase-containing compound metabolic process);GO:0005488(binding);GO:0003700(sequence-specific DNA binding transcription factor activity);GO:0005886(plasma membrane);GO:0009058(biosynthetic process);GO:0005515(protein binding);GO:0008270(zinc ion binding);GO:0005622(intracellular)	NA
LOC_Os08g38810.1	BURP domain-containing protein	135.5	218	213.5	62	108.5	97	10.282	14.0554	15.8549	5.04275	6.01013	6.8332	189	89.17	13.4	5.96	1.07359	up	1.97788e-05	0.00102868	yes	GO:0009628(response to abiotic stimulus);GO:0006950(response to stress);GO:0003674(molecular_function);GO:0009719(response to endogenous stimulus);GO:0005623(cell)	NA
LOC_Os05g34830.2	NAC (No Apical Meristem) domain transcriptional regulator superfamily protein	158.996	219.777	192.986	56.8333	94.0338	79.6345	12.162	14.284	14.4468	4.65972	5.25072	5.65503	190.59	76.83	13.63	5.19	1.29236	up	1.16533e-10	3.41034e-08	yes	GO:0003700(sequence-specific DNA binding transcription factor activity);GO:0007165(signal transduction);GO:0006950(response to stress);GO:0009058(biosynthetic process);GO:0006139(nucleobase-containing compound metabolic process);GO:0007275(multicellular organismal development);GO:0009719(response to endogenous stimulus);GO:0003677(DNA binding);GO:0006355(regulation of transcription, DNA-dependent)	NA
LOC_Os03g21380.1	calmodulin like 42	169.9	203.35	232.5	338.233	506.8	378.3	8.88452	9.03513	11.8985	18.9581	19.3461	18.365	201.92	407.78	9.94	18.89	-1.02628	down	9.74617e-10	2.12331e-07	yes	GO:0009653(anatomical structure morphogenesis);GO:0005488(binding);GO:0007275(multicellular organismal development);GO:0016043(cellular component organization);GO:0030154(cell differentiation);GO:0005515(protein binding)	NA
LOC_Os05g34830.3	NAC (No Apical Meristem) domain transcriptional regulator superfamily protein	171.996	227.027	210.986	63.0833	99.0338	84.3845	12.3218	13.8191	14.7923	4.84402	5.17909	5.61217	203.34	82.17	13.64	5.21	1.29314	up	5.55112e-11	1.72768e-08	yes	GO:0003700(sequence-specific DNA binding transcription factor activity);GO:0007165(signal transduction);GO:0009719(response to endogenous stimulus);GO:0007275(multicellular organismal development);GO:0006139(nucleobase-containing compound metabolic process);GO:0009058(biosynthetic process);GO:0006950(response to stress);GO:0003677(DNA binding);GO:0006355(regulation of transcription, DNA-dependent)	NA
LOC_Os10g41550.1	chloroplast beta-amylase	134	250.5	229.5	39.8333	101.5	72.5	7.17499	11.3966	12.0262	2.28613	3.96734	3.60388	204.67	71.28	10.2	3.29	1.53616	up	1.43372e-05	0.000775495	yes	GO:0009987(cellular process);GO:0016787(hydrolase activity);GO:0005975(carbohydrate metabolic process);GO:0006950(response to stress);GO:0009536(plastid);GO:0009056(catabolic process);GO:0009058(biosynthetic process);GO:0008152(metabolic process);GO:0009628(response to abiotic stimulus);GO:0016161(beta-amylase activity);GO:0000272(polysaccharide catabolic process)	ko00500(Starch and sucrose metabolism)
LOC_Os11g29290.1	cytochrome P450, family 94, subfamily B, polypeptide 3	143.5	231.833	255	405.083	702.917	675.25	9.79426	13.4445	17.0329	29.6348	35.022	42.7858	210.11	594.42	13.42	35.81	-1.5143	down	1.65348e-08	2.38386e-06	yes	GO:0005623(cell);GO:0009908(flower development);GO:0006950(response to stress);GO:0000003(reproduction);GO:0007275(multicellular organismal development);GO:0019825(oxygen binding);GO:0009607(response to biotic stimulus);GO:0009987(cellular process);GO:0006629(lipid metabolic process);GO:0005506(iron ion binding);GO:0009055(electron carrier activity);GO:0016705(oxidoreductase activity, acting on p…	NA
LOC_Os01g02320.1	receptor serine/threonine kinase, putative	194.333	242.833	206	73.0833	119.25	86.8333	7.87065	8.35645	8.16504	3.17264	3.52565	3.26487	214.39	93.06	8.13	3.32	1.19496	up	7.67565e-10	1.72e-07	yes	GO:0006950(response to stress);GO:0016301(kinase activity);GO:0016787(hydrolase activity);GO:0008152(metabolic process);GO:0009987(cellular process);GO:0005975(carbohydrate metabolic process);GO:0004672(protein kinase activity);GO:0005524(ATP binding);GO:0006468(protein phosphorylation)	NA
LOC_Os12g43390.1	osmotin 34	223.5	225	195.75	76.1667	94.8333	97.8333	48.5528	41.5307	41.6166	17.7354	15.0389	19.7305	214.75	89.61	43.9	17.5	1.22945	up	1.31851e-10	3.74675e-08	yes	GO:0009628(response to abiotic stimulus);GO:0006950(response to stress);GO:0009607(response to biotic stimulus);GO:0005623(cell)	NA
LOC_Os07g48450.1	NAC domain containing protein 25	218.667	265.45	173.86	89.1667	114.458	102.167	15.078	15.5522	11.7325	6.59025	5.76132	6.54011	219.33	101.93	14.12	6.3	1.07164	up	9.68007e-09	1.56192e-06	yes	GO:0007275(multicellular organismal development);GO:0003700(sequence-specific DNA binding transcription factor activity);GO:0006139(nucleobase-containing compound metabolic process);GO:0009058(biosynthetic process);GO:0005575(cellular_component);GO:0003677(DNA binding);GO:0006355(regulation of transcription, DNA-dependent)	NA
LOC_Os12g22760.2	GCN5L1 family protein	245.822	258.417	159.167	111.744	97.6194	98.0079	16.8892	15.0855	10.7021	8.2291	4.896	6.25122	221.14	102.46	14.23	6.46	1.03798	up	0.00038547	0.0119496	yes	GO:0009987(cellular process);GO:0005768(endosome);GO:0006810(transport);GO:0003674(molecular_function)	NA
LOC_Os05g38530.1	heat shock protein 70	227.785	240.545	195.49	75.1253	102.674	95.435	10.7129	9.61238	8.99782	3.78712	3.52501	4.16685	221.27	91.08	9.77	3.83	1.25748	up	5.34394e-11	1.6765e-08	yes	GO:0008150(biological_process);GO:0009987(cellular process);GO:0005773(vacuole);GO:0019538(protein metabolic process);GO:0005886(plasma membrane);GO:0005739(mitochondrion);GO:0005829(cytosol);GO:0000166(nucleotide binding);GO:0006464(cellular protein modification process);GO:0005515(protein binding);GO:0009607(response to biotic stimulus);GO:0016020(membrane);GO:0009628(response to abiotic stimul…	ko03040(Spliceosome);ko04010(MAPK signaling pathway);ko04144(Endocytosis);ko04612(Antigen processing and presentation)
LOC_Os02g44820.2	SEC14 cytosolic factor family protein / phosphoglyceride transfer family protein	169.5	265	229.5	61.5	110	82.5	18.7321	24.8835	24.8214	7.28501	8.87413	8.4642	221.33	84.67	22.81	8.21	1.37884	up	1.90118e-12	7.84786e-10	yes	GO:0003674(molecular_function);GO:0008150(biological_process);GO:0005575(cellular_component)	NA
LOC_Os07g48450.2	NAC domain containing protein 25	218.667	269.95	177.86	90.1667	115.458	103.667	14.3823	15.0862	11.4486	6.3567	5.54353	6.32997	222.16	103.1	13.64	6.08	1.07136	up	8.54843e-09	1.40852e-06	yes	NA	NA
LOC_Os05g34830.1	NAC (No Apical Meristem) domain transcriptional regulator superfamily protein	194.496	241.027	232.986	70.5833	105.034	90.8845	14.5649	15.336	17.0748	5.66548	5.74172	6.31832	222.84	88.83	15.66	5.91	1.30305	up	1.42176e-11	4.89074e-09	yes	GO:0003700(sequence-specific DNA binding transcription factor activity);GO:0009719(response to endogenous stimulus);GO:0006950(response to stress);GO:0006139(nucleobase-containing compound metabolic process);GO:0007275(multicellular organismal development);GO:0009058(biosynthetic process);GO:0007165(signal transduction);GO:0003677(DNA binding);GO:0006355(regulation of transcription, DNA-dependent)	NA
LOC_Os09g15670.1	highly ABA-induced PP2C gene 2	239	232.5	206	36	29	35.5	18.9951	15.7006	16.0228	3.0668	1.68252	2.61932	225.83	33.5	16.91	2.46	2.67494	up	7.14883e-35	2.33618e-31	yes	GO:0006464(cellular protein modification process);GO:0005623(cell);GO:0009987(cellular process);GO:0008152(metabolic process);GO:0016787(hydrolase activity);GO:0003824(catalytic activity)	NA
LOC_Os08g39140.4	heat shock protein 81-2	228.176	244.157	211.3	68.8857	141.619	105.969	13.4419	12.2211	12.182	4.34969	6.09017	5.79542	227.88	105.49	12.61	5.41	1.12124	up	7.83251e-09	1.31261e-06	yes	GO:0009908(flower development);GO:0009607(response to biotic stimulus);GO:0005634(nucleus);GO:0009987(cellular process);GO:0009056(catabolic process);GO:0019538(protein metabolic process);GO:0016787(hydrolase activity);GO:0005739(mitochondrion);GO:0009628(response to abiotic stimulus);GO:0006950(response to stress);GO:0005829(cytosol);GO:0005515(protein binding);GO:0000166(nucleotide binding);GO:…	NA
LOC_Os10g16440.2	NA	225	252.5	218.5	61	106.5	77	7.06534	6.73692	6.71475	2.05314	2.44128	2.24469	232	81.5	6.84	2.25	1.51009	up	1.81172e-14	9.60088e-12	yes	GO:0003674(molecular_function);GO:0008150(biological_process);GO:0005515(protein binding)	NA
LOC_Os08g31980.1	trehalose phosphate synthase	240.25	239.417	246.167	95.0833	157.25	92.25	8.33097	7.05402	8.3539	3.53407	3.98052	2.96971	241.94	114.86	7.91	3.49	1.08366	up	1.25468e-08	1.90706e-06	yes	GO:0016787(hydrolase activity);GO:0005975(carbohydrate metabolic process);GO:0009987(cellular process);GO:0008152(metabolic process);GO:0009058(biosynthetic process);GO:0016740(transferase activity);GO:0005575(cellular_component);GO:0003824(catalytic activity);GO:0005992(trehalose biosynthetic process)	NA
LOC_Os10g16440.1	NA	241	255.5	229.5	65	105.5	79	11.3767	10.248	10.6025	3.2889	3.63554	3.46212	242	83.17	10.74	3.46	1.5363	up	3.35133e-15	1.96153e-12	yes	GO:0003674(molecular_function);GO:0008150(biological_process);GO:0005575(cellular_component);GO:0005515(protein binding)	NA
LOC_Os02g52780.1	ABRE binding factor 4	213	251.5	270	62.5	98.5	71	12.3251	12.3651	15.2898	3.8764	4.16066	3.81402	244.83	77.33	13.33	3.95	1.66346	up	2.45078e-17	2.13572e-14	yes	GO:0009628(response to abiotic stimulus);GO:0006950(response to stress);GO:0009058(biosynthetic process);GO:0006139(nucleobase-containing compound metabolic process);GO:0003700(sequence-specific DNA binding transcription factor activity);GO:0009719(response to endogenous stimulus);GO:0003677(DNA binding);GO:0007165(signal transduction);GO:0005515(protein binding);GO:0005634(nucleus);GO:0043565(se…	NA
LOC_Os02g44820.4	SEC14 cytosolic factor family protein / phosphoglyceride transfer family protein	189.5	294.667	257.667	66.5	113.333	85.5	22.2123	29.347	29.5576	8.35494	9.69746	9.30389	247.28	88.44	27.04	9.12	1.47444	up	2.14239e-14	1.12018e-11	yes	GO:0003674(molecular_function);GO:0005575(cellular_component);GO:0008150(biological_process)	NA
LOC_Os03g08500.2	ethylene-responsive element binding protein	177.583	280.367	287.9	376.367	640.95	513.417	17.2663	23.1619	27.3948	39.2236	45.4924	46.3429	248.62	510.24	22.61	43.69	-1.04824	down	1.36232e-10	3.84342e-08	yes	GO:0006950(response to stress);GO:0003700(sequence-specific DNA binding transcription factor activity);GO:0006139(nucleobase-containing compound metabolic process);GO:0009058(biosynthetic process);GO:0005634(nucleus);GO:0003677(DNA binding);GO:0008152(metabolic process);GO:0006355(regulation of transcription, DNA-dependent)	NA
LOC_Os03g53790.1	Glycosyl hydrolase family protein	237	259	255.333	95	149.167	120	11.9601	11.1055	12.6102	5.13866	5.49511	5.62191	250.44	121.39	11.89	5.42	1.03607	up	2.3833e-08	3.30251e-06	yes	GO:0016787(hydrolase activity);GO:0005975(carbohydrate metabolic process);GO:0005618(cell wall);GO:0005575(cellular_component);GO:0016020(membrane);GO:0004553(hydrolase activity, hydrolyzing O-glycosyl compounds)	NA
LOC_Os09g27830.2	PDI-like 2-2	224.167	283.167	256	83.8333	171.5	113.667	13.8121	14.8246	15.4368	5.53662	7.71384	6.50187	254.44	123	14.69	6.58	1.05708	up	2.23742e-08	3.14482e-06	yes	GO:0005618(cell wall);GO:0003824(catalytic activity);GO:0009987(cellular process);GO:0006950(response to stress);GO:0008152(metabolic process);GO:0045454(cell redox homeostasis)	NA
LOC_Os01g04330.1	EF hand calcium-binding protein family	168	322	286	66	141	108	21.0323	34.2518	35.0406	8.85646	12.8859	12.5521	258.67	105	30.11	11.43	1.29892	up	8.75384e-05	0.00349219	yes	GO:0009791(post-embryonic development);GO:0000003(reproduction);GO:0009719(response to endogenous stimulus);GO:0005856(cytoskeleton);GO:0006950(response to stress);GO:0009628(response to abiotic stimulus);GO:0005886(plasma membrane);GO:0008150(biological_process);GO:0008152(metabolic process);GO:0009605(response to external stimulus);GO:0007165(signal transduction);GO:0009908(flower development);…	ko04626(Plant-pathogen interaction)
LOC_Os09g27830.1	PDI-like 2-2	228.667	288.167	260	86.3333	174	117.667	14.8011	15.8483	16.4699	5.98973	8.2216	7.07064	258.94	126	15.71	7.09	1.0508	up	2.27143e-08	3.18122e-06	yes	GO:0003824(catalytic activity);GO:0009987(cellular process);GO:0006950(response to stress);GO:0008152(metabolic process);GO:0005618(cell wall);GO:0045454(cell redox homeostasis)	NA
LOC_Os03g04020.2	expansin-like A1	246.5	310	250.5	102	138.5	138.5	16.5373	17.6709	16.4469	7.33476	6.78288	8.62606	269	126.33	16.89	7.58	1.05827	up	3.61423e-09	6.59219e-07	yes	GO:0005576(extracellular region);GO:0008150(biological_process);GO:0016049(cell growth);GO:0016043(cellular component organization);GO:0009987(cellular process);GO:0005623(cell);GO:0009653(anatomical structure morphogenesis)	NA
LOC_Os03g10620.2	alpha/beta-Hydrolases superfamily protein	233.5	304.833	277	80.3333	121.5	77.6667	16.1105	17.8705	18.7038	5.94097	6.11951	4.97477	271.78	93.17	17.56	5.68	1.53115	up	6.00848e-16	3.92705e-13	yes	GO:0003824(catalytic activity);GO:0008152(metabolic process)	NA
LOC_Os05g10800.1	NA	178	351	301	376	670	646	14.3267	24.004	23.7094	32.4379	39.3657	48.2696	276.67	564	20.68	40.02	-1.0523	down	0.000144453	0.00535419	yes	NA	NA
LOC_Os01g11430.1	NA	229	290	312	563	922	670	13.989	15.0522	18.6524	36.8637	41.1149	37.9964	277	718.33	15.9	38.66	-1.38018	down	4.50815e-18	4.01789e-15	yes	NA	NA
LOC_Os01g62290.1	heat shock protein 70	293.074	326.208	230.304	92.1042	139.69	129.464	12.7285	12.0378	9.78882	4.28765	4.42879	5.21994	283.2	120.42	11.52	4.65	1.21352	up	2.55636e-11	8.56817e-09	yes	GO:0009987(cellular process);GO:0008150(biological_process);GO:0009607(response to biotic stimulus);GO:0005515(protein binding);GO:0016020(membrane);GO:0000166(nucleotide binding);GO:0009628(response to abiotic stimulus);GO:0006950(response to stress);GO:0005618(cell wall);GO:0005773(vacuole);GO:0019538(protein metabolic process);GO:0005886(plasma membrane);GO:0005739(mitochondrion);GO:0005829(cy…	ko03040(Spliceosome);ko04010(MAPK signaling pathway);ko04144(Endocytosis);ko04612(Antigen processing and presentation)
LOC_Os08g38220.1	DOF zinc finger protein 1	251	324	279	119	149	147	22.0714	24.2076	24.0098	11.2161	9.56443	12.0002	284.67	138.33	23.43	10.93	1.00134	up	1.16098e-08	1.79951e-06	yes	GO:0009719(response to endogenous stimulus);GO:0003700(sequence-specific DNA binding transcription factor activity);GO:0009058(biosynthetic process);GO:0006139(nucleobase-containing compound metabolic process);GO:0008150(biological_process);GO:0005515(protein binding);GO:0007049(cell cycle);GO:0003677(DNA binding);GO:0008270(zinc ion binding);GO:0006355(regulation of transcription, DNA-dependent)	NA
LOC_Os03g04020.1	expansin-like A1	267.5	326	261.5	107	144.5	147.5	19.1756	19.8561	18.3453	8.22145	7.56155	9.81597	285	133	19.13	8.53	1.06716	up	1.79686e-09	3.50566e-07	yes	GO:0016043(cellular component organization);GO:0005575(cellular_component);GO:0009987(cellular process);GO:0005618(cell wall);GO:0016049(cell growth);GO:0009653(anatomical structure morphogenesis)	NA
LOC_Os09g20000.1	Heavy metal transport/detoxification superfamily protein	325	299	240	566.5	620.5	546.5	34.5446	27.0033	24.9652	64.5409	48.1454	53.9265	288	577.83	28.84	55.54	-1.04161	down	8.42387e-07	6.7693e-05	yes	GO:0005575(cellular_component);GO:0005488(binding);GO:0006810(transport);GO:0046872(metal ion binding);GO:0030001(metal ion transport)	NA
LOC_Os01g61880.2	ferric reductase-like transmembrane component family protein	300.55	315.45	255.483	737.383	1025	768.717	13.5754	12.1064	11.2934	35.6999	33.7968	32.2342	290.49	843.7	12.33	33.91	-1.5574	down	1.64545e-22	2.68859e-19	yes	GO:0003824(catalytic activity);GO:0005488(binding);GO:0016020(membrane);GO:0003674(molecular_function);GO:0008152(metabolic process);GO:0005506(iron ion binding);GO:0009055(electron carrier activity);GO:0016491(oxidoreductase activity);GO:0050660(flavin adenine dinucleotide binding);GO:0016021(integral to membrane);GO:0055114(oxidation-reduction process);GO:0004601(peroxidase activity);GO:0050664…	NA
LOC_Os01g48540.1	glyoxal oxidase-related protein	280.5	311.5	287	548.75	757	654	16.0679	15.1612	16.0892	33.6929	31.6547	34.7791	293	653.25	15.77	33.38	-1.17985	down	2.43792e-13	1.11166e-10	yes	GO:0003674(molecular_function);GO:0008150(biological_process)	NA
LOC_Os08g39140.2	heat shock protein 81-2	297.876	309.707	272.8	98.069	184.452	138.486	14.2205	12.5626	12.7454	5.01823	6.42808	6.13762	293.46	140.34	13.18	5.86	1.07664	up	4.12054e-09	7.34486e-07	yes	GO:0009908(flower development);GO:0006139(nucleobase-containing compound metabolic process);GO:0009056(catabolic process);GO:0006950(response to stress);GO:0009791(post-embryonic development);GO:0009628(response to abiotic stimulus);GO:0009607(response to biotic stimulus);GO:0005618(cell wall);GO:0005515(protein binding);GO:0009987(cellular process);GO:0000166(nucleotide binding);GO:0005829(cytos…	NA
LOC_Os02g44820.1	SEC14 cytosolic factor family protein / phosphoglyceride transfer family protein	236	364.167	306.167	83	138.333	106.5	27.3257	35.827	34.6933	10.3009	11.6924	11.4479	302.11	109.28	32.62	11.15	1.45406	up	2.50778e-15	1.5366e-12	yes	GO:0005575(cellular_component);GO:0008150(biological_process);GO:0003674(molecular_function)	NA
LOC_Os03g16920.1	heat shock protein 70	342.833	305.276	276.009	134.189	157.511	157.894	15.7345	11.9045	12.3971	6.60124	5.27713	6.72746	308.04	149.86	13.35	6.2	1.00635	up	4.29528e-07	3.81949e-05	yes	GO:0006950(response to stress);GO:0009628(response to abiotic stimulus);GO:0009607(response to biotic stimulus);GO:0000166(nucleotide binding);GO:0005618(cell wall);GO:0008150(biological_process);GO:0016020(membrane);GO:0009987(cellular process);GO:0019538(protein metabolic process);GO:0005886(plasma membrane);GO:0005739(mitochondrion);GO:0005829(cytosol);GO:0006464(cellular protein modification …	NA
LOC_Os06g51060.1	basic chitinase	265.333	351.5	309.833	40.3333	77.3333	63.3333	22.3166	25.1195	25.5031	3.63613	4.7481	4.9452	308.89	60.33	24.31	4.44	2.36323	up	1.60049e-32	3.69196e-29	yes	GO:0016787(hydrolase activity);GO:0008152(metabolic process);GO:0008150(biological_process);GO:0009607(response to biotic stimulus);GO:0005773(vacuole);GO:0016020(membrane);GO:0005829(cytosol);GO:0007165(signal transduction);GO:0009719(response to endogenous stimulus);GO:0006950(response to stress);GO:0004568(chitinase activity);GO:0006032(chitin catabolic process);GO:0016998(cell wall macromolec…	ko00520(Amino sugar and nucleotide sugar metabolism)
LOC_Os01g61880.1	ferric reductase-like transmembrane component family protein	315.883	334.117	281.483	771.05	1082.33	821.717	12.423	11.1647	10.8337	32.5027	31.0725	30.001	310.49	891.7	11.47	31.19	-1.54047	down	2.55316e-22	4.00489e-19	yes	GO:0005488(binding);GO:0003674(molecular_function);GO:0016020(membrane);GO:0003824(catalytic activity);GO:0008152(metabolic process);GO:0005506(iron ion binding);GO:0009055(electron carrier activity);GO:0016491(oxidoreductase activity);GO:0050660(flavin adenine dinucleotide binding);GO:0016021(integral to membrane);GO:0055114(oxidation-reduction process);GO:0004601(peroxidase activity);GO:0050664…	NA
LOC_Os06g07030.1	DREB and EAR motif protein 3	170	466	297	55	73	74	12.6722	29.5148	21.6665	4.39446	3.97232	5.12096	311	67.33	21.28	4.5	2.14332	up	0.000147864	0.0054494	yes	GO:0006139(nucleobase-containing compound metabolic process);GO:0003700(sequence-specific DNA binding transcription factor activity);GO:0003677(DNA binding);GO:0009058(biosynthetic process);GO:0006355(regulation of transcription, DNA-dependent)	NA
LOC_Os10g05088.1	SGNH hydrolase-type esterase superfamily protein	250	373	319	101	195	163	21.9496	27.8257	27.4098	9.50489	12.4979	13.2859	314	153	25.73	11.76	1.03119	up	7.2857e-09	1.2315e-06	yes	GO:0016787(hydrolase activity);GO:0005623(cell);GO:0008152(metabolic process);GO:0006629(lipid metabolic process);GO:0016788(hydrolase activity, acting on ester bonds)	NA
LOC_Os02g44820.3	SEC14 cytosolic factor family protein / phosphoglyceride transfer family protein	248	378.167	321.667	86	139.333	107.5	30.7106	39.7896	38.9826	11.4149	12.5953	12.3583	315.94	110.94	36.49	12.12	1.49117	up	3.02664e-16	2.08228e-13	yes	GO:0008150(biological_process);GO:0005575(cellular_component);GO:0003674(molecular_function)	NA
LOC_Os03g17570.4	pseudo-response regulator 7	350.15	320.017	288.167	569.033	798.617	607.917	9.83371	7.63634	7.92017	17.1293	16.3726	15.8498	319.44	658.52	8.46	16.45	-1.05631	down	2.68207e-11	8.91334e-09	yes	GO:0004871(signal transducer activity);GO:0005739(mitochondrion);GO:0007165(signal transduction);GO:0009628(response to abiotic stimulus);GO:0006139(nucleobase-containing compound metabolic process);GO:0009058(biosynthetic process);GO:0005634(nucleus);GO:0003677(DNA binding);GO:0008150(biological_process);GO:0000156(two-component response regulator activity);GO:0000160(two-component signal transd…	NA
LOC_Os07g17330.1	B12D protein	249	344	383	512	800	626	47.7286	56.0257	71.8465	105.193	111.94	111.396	325.33	646	58.53	109.51	-1.00289	down	2.61309e-10	6.8315e-08	yes	GO:0005777(peroxisome);GO:0003674(molecular_function);GO:0007275(multicellular organismal development)	NA
LOC_Os03g11550.2	ABI five binding protein	314.5	354.5	307.5	122.5	184	169	21.5299	20.6199	20.6013	8.98868	9.19509	10.7405	325.5	158.5	20.92	9.64	1.02051	up	5.46765e-09	9.5295e-07	yes	GO:0006950(response to stress);GO:0005634(nucleus);GO:0005515(protein binding);GO:0009719(response to endogenous stimulus)	NA
LOC_Os02g17620.1	Isochorismatase family protein	291	380	308	1384	1874.5	1481	34.862	38.6805	36.1109	177.719	163.931	164.714	326.33	1579.83	36.55	168.79	-2.30482	down	7.57541e-48	7.42675e-44	yes	GO:0003824(catalytic activity);GO:0008152(metabolic process);GO:0005575(cellular_component)	NA
LOC_Os04g18090.1	histone H1-3	274	361	346	88	159	125	34.6834	38.8265	42.8623	11.9397	14.6921	14.6891	327	124	38.79	13.77	1.39588	up	1.546e-14	8.30499e-12	yes	GO:0003677(DNA binding);GO:0006259(DNA metabolic process);GO:0005634(nucleus);GO:0016043(cellular component organization);GO:0009628(response to abiotic stimulus);GO:0006950(response to stress);GO:0005622(intracellular);GO:0003682(chromatin binding);GO:0006334(nucleosome assembly);GO:0000786(nucleosome)	NA
LOC_Os04g20164.1	Copper amine oxidase family protein	325.167	367.5	340.833	603.333	784.333	713	14.3575	13.7873	14.7279	28.554	25.2807	29.2265	344.5	700.22	14.29	27.69	-1.05161	down	5.00165e-11	1.58177e-08	yes	GO:0005488(binding);GO:0003824(catalytic activity);GO:0008152(metabolic process);GO:0005773(vacuole);GO:0005507(copper ion binding);GO:0008131(primary amine oxidase activity);GO:0048038(quinone binding);GO:0009308(amine metabolic process);GO:0055114(oxidation-reduction process)	NA
LOC_Os01g05530.1	Ribosomal RNA processing Brix domain protein	350	371	345	85	170	102	15.3707	13.8436	14.8276	4.00112	5.44992	4.15853	355.33	119	14.68	4.54	1.5988	up	3.61263e-18	3.29464e-15	yes	GO:0005829(cytosol)	NA
LOC_Os03g11550.1	ABI five binding protein 3	345.5	389.5	338.5	132.5	199	183	23.4829	22.4937	22.516	9.65292	9.87357	11.547	357.83	171.5	22.83	10.36	1.04459	up	1.39015e-09	2.82459e-07	yes	GO:0005634(nucleus);GO:0005515(protein binding);GO:0006950(response to stress);GO:0009719(response to endogenous stimulus)	NA
LOC_Os04g31340.1	SNF1-related protein kinase regulatory subunit gamma 1	351.333	379.167	352.333	104.333	171.833	134.5	23.1885	21.2634	22.758	7.38098	8.27898	8.24119	360.94	136.89	22.4	7.97	1.39604	up	5.04565e-15	2.90978e-12	yes	GO:0008150(biological_process);GO:0003674(molecular_function);GO:0005618(cell wall);GO:0005515(protein binding)	NA
LOC_Os03g07270.1	NA	237.85	473.393	395.555	50.5833	127.905	110.155	20.2742	34.2856	32.997	4.62153	7.95873	8.71683	368.93	96.21	29.19	7.1	1.93941	up	4.27627e-07	3.81122e-05	yes	NA	NA
LOC_Os04g20164.2	Copper amine oxidase family protein	361.167	385.5	362.833	659.333	834.333	753	10.0638	9.12701	9.8944	19.6924	16.9711	19.4789	369.83	748.89	9.7	18.71	-1.04627	down	4.67554e-11	1.52402e-08	yes	GO:0005488(binding);GO:0003824(catalytic activity);GO:0008152(metabolic process);GO:0005773(vacuole);GO:0005507(copper ion binding);GO:0008131(primary amine oxidase activity);GO:0048038(quinone binding);GO:0009308(amine metabolic process);GO:0055114(oxidation-reduction process)	NA
LOC_Os02g44730.1	Major facilitator superfamily protein	325.5	394.5	402	643	901.5	665.5	19.9803	20.5753	24.1493	42.3058	40.3955	37.924	374	736.67	21.57	40.21	-0.99733	down	2.34207e-10	6.20569e-08	yes	GO:0005623(cell);GO:0009987(cellular process);GO:0006810(transport);GO:0003674(molecular_function)	NA
LOC_Os03g59360.1	Remorin family protein	413.5	355.5	357.5	164	177	152.5	30.2694	22.1115	25.6114	12.868	9.45842	10.3637	375.5	164.5	26	10.9	1.15976	up	2.45287e-08	3.37506e-06	yes	GO:0003677(DNA binding);GO:0008150(biological_process);GO:0005575(cellular_component)	NA
LOC_Os05g45020.1	Zinc finger C-x8-C-x5-C-x3-H type family protein	263	466.25	404.75	60	130	108.25	23.8436	35.9157	35.9112	5.83049	8.60351	9.11085	378	99.42	31.89	7.85	1.92571	up	5.42676e-10	1.28199e-07	yes	GO:0009058(biosynthetic process);GO:0003676(nucleic acid binding);GO:0003700(sequence-specific DNA binding transcription factor activity);GO:0006139(nucleobase-containing compound metabolic process);GO:0008270(zinc ion binding)	NA
LOC_Os03g49440.1	Haloacid dehalogenase-like hydrolase (HAD) superfamily protein	434	332.5	371.5	90.5	135	121	40.4064	26.3028	33.8491	9.03124	9.1751	10.4583	379.33	115.5	33.52	9.55	1.7156	up	3.93066e-09	7.0384e-07	yes	GO:0016787(hydrolase activity);GO:0008152(metabolic process);GO:0003824(catalytic activity)	NA
LOC_Os07g10590.1	Major facilitator superfamily protein	348	442.5	374.833	139	239.5	167.5	22.6668	24.4891	23.8933	9.70428	11.3876	10.1284	388.44	182	23.68	10.41	1.08677	up	3.31565e-10	8.44307e-08	yes	GO:0009987(cellular process);GO:0005215(transporter activity);GO:0006810(transport);GO:0005623(cell);GO:0016020(membrane);GO:0022857(transmembrane transporter activity);GO:0055085(transmembrane transport);GO:0016021(integral to membrane)	NA
LOC_Os02g10780.1	SPX domain gene 1	385.5	514	454	173	254.5	231.5	33.9509	38.4627	39.13	16.3309	16.3618	18.9275	451.17	219.67	37.18	17.21	1.01324	up	8.57236e-10	1.89924e-07	yes	GO:0006950(response to stress);GO:0009991(response to extracellular stimulus);GO:0005634(nucleus);GO:0003674(molecular_function);GO:0007154(cell communication)	NA
LOC_Os03g58940.1	Bifunctional inhibitor/lipid-transfer protein/seed storage 2S albumin superfamily protein	280.5	568	511.5	726	1358.5	1082.5	25.9247	44.6045	46.2652	71.9211	91.6553	92.8804	453.33	1055.67	38.93	85.49	-1.23326	down	1.37416e-08	2.0412e-06	yes	GO:0008289(lipid binding);GO:0005886(plasma membrane);GO:0016020(membrane);GO:0006810(transport)	NA
LOC_Os05g27780.1	dehydration-induced protein (ERD15)	361	524	476	168	217	189	35.2501	43.4745	45.4871	17.5833	15.4678	17.1329	453.67	191.33	41.4	16.73	1.20834	up	3.22783e-13	1.42224e-10	yes	GO:0005515(protein binding);GO:0006950(response to stress);GO:0009628(response to abiotic stimulus);GO:0009607(response to biotic stimulus);GO:0005737(cytoplasm)	NA
LOC_Os01g12270.1	NA	394	622	430	135	164	143	170.211	228.314	181.798	62.5122	51.7193	57.3513	482	147.33	193.44	57.19	1.65973	up	6.36649e-15	3.51636e-12	yes	NA	NA
LOC_Os01g57250.1	NA	310.65	627.607	517.445	74.25	173.595	141.512	26.5192	45.5226	43.2297	6.79399	10.8179	11.215	485.23	129.79	38.42	9.61	1.89962	up	6.7843e-07	5.64854e-05	yes	NA	NA
LOC_Os05g50890.3	Auxin-responsive GH3 family protein	470	526.667	473.833	913.833	1173.5	917.833	23.9945	22.8454	23.6737	50.0056	43.7334	43.5003	490.17	1001.72	23.5	45.75	-1.05803	down	8.78993e-12	3.19164e-09	yes	GO:0005737(cytoplasm);GO:0006464(cellular protein modification process);GO:0009719(response to endogenous stimulus);GO:0009987(cellular process);GO:0000166(nucleotide binding);GO:0006950(response to stress);GO:0009607(response to biotic stimulus);GO:0008150(biological_process);GO:0009791(post-embryonic development);GO:0009628(response to abiotic stimulus);GO:0009605(response to external stimulus)…	NA
LOC_Os09g39130.1	NA	455	507	525	1015	1484	1020	19.814	18.7594	22.3742	47.3767	47.1749	41.236	495.67	1173	20.32	45.26	-1.25333	down	1.93103e-16	1.42878e-13	yes	NA	NA
LOC_Os03g17790.1	Low temperature and salt responsive protein family	363	659	468	161	311	230	79.7692	123.045	100.647	37.9222	49.8891	46.9215	496.67	234	101.15	44.91	1.07443	up	3.23686e-05	0.00154411	yes	GO:0006950(response to stress);GO:0016020(membrane);GO:0005623(cell);GO:0009628(response to abiotic stimulus);GO:0016021(integral to membrane)	NA
LOC_Os03g08500.1	ethylene-responsive element binding protein	419.583	582.367	550.9	885.367	1315.95	1122.42	35.5524	41.9273	45.6827	80.4105	81.3968	88.2918	517.62	1107.91	41.05	83.37	-1.1202	down	3.07208e-13	1.36899e-10	yes	GO:0003700(sequence-specific DNA binding transcription factor activity);GO:0006139(nucleobase-containing compound metabolic process);GO:0006950(response to stress);GO:0008152(metabolic process);GO:0003677(DNA binding);GO:0005634(nucleus);GO:0009058(biosynthetic process);GO:0006355(regulation of transcription, DNA-dependent)	NA
LOC_Os02g09530.1	Ubiquitin-like superfamily protein	493	620	487	810	1415	1041	86.7697	92.7177	83.8838	152.808	181.8	170.093	533.33	1088.67	87.79	168.23	-1.03485	down	7.19692e-12	2.66252e-09	yes	GO:0005575(cellular_component);GO:0003674(molecular_function)	NA
LOC_Os05g06440.1	DNAJ heat shock family protein	543	603	462	232	312	228	37.3068	35.201	31.064	17.085	15.648	14.5425	536	257.33	34.52	15.76	1.03489	up	1.7042e-10	4.70636e-08	yes	GO:0005783(endoplasmic reticulum);GO:0005515(protein binding);GO:0005886(plasma membrane);GO:0009987(cellular process);GO:0006950(response to stress);GO:0019538(protein metabolic process);GO:0009607(response to biotic stimulus);GO:0031072(heat shock protein binding);GO:0051082(unfolded protein binding);GO:0006457(protein folding)	NA
LOC_Os05g49420.1	G-box binding factor 3	581	615	426	225	295	247	35.1156	31.5827	25.1977	14.5762	13.0156	13.8591	540.67	255.67	30.63	13.82	1.05202	up	1.39861e-07	1.50677e-05	yes	GO:0003700(sequence-specific DNA binding transcription factor activity);GO:0009719(response to endogenous stimulus);GO:0009058(biosynthetic process);GO:0006139(nucleobase-containing compound metabolic process);GO:0005829(cytosol);GO:0003677(DNA binding);GO:0043565(sequence-specific DNA binding);GO:0046983(protein dimerization activity);GO:0006355(regulation of transcription, DNA-dependent);GO:000…	NA
LOC_Os05g50890.2	Auxin-responsive GH3 family protein	529.5	575.667	546.333	1041.33	1404	1081.33	25.1728	23.2534	25.4186	53.0633	48.7248	47.7244	550.5	1175.56	24.61	49.84	-1.11565	down	2.79557e-13	1.2601e-10	yes	GO:0006464(cellular protein modification process);GO:0009719(response to endogenous stimulus);GO:0009987(cellular process);GO:0000166(nucleotide binding);GO:0006950(response to stress);GO:0009607(response to biotic stimulus);GO:0008150(biological_process);GO:0009791(post-embryonic development);GO:0009628(response to abiotic stimulus);GO:0005737(cytoplasm);GO:0009605(response to external stimulus)…	NA
LOC_Os01g62760.1	highly ABA-induced PP2C gene 2	442.667	634.333	579.333	141	218.667	213	27.7092	33.7377	35.4898	9.46031	9.99188	12.3778	552.11	190.89	32.31	10.61	1.50643	up	1.41468e-19	1.54101e-16	yes	GO:0005515(protein binding);GO:0006950(response to stress);GO:0009628(response to abiotic stimulus);GO:0007165(signal transduction);GO:0009719(response to endogenous stimulus);GO:0016787(hydrolase activity);GO:0009987(cellular process);GO:0008152(metabolic process);GO:0003824(catalytic activity)	NA
LOC_Os04g17100.2	Heavy metal transport/detoxification superfamily protein	476.5	638	551.5	128	197.5	148.5	50.0875	56.9819	56.7335	14.4216	15.1548	14.4913	555.33	158	54.6	14.69	1.79693	up	5.37277e-26	9.57696e-23	yes	GO:0005886(plasma membrane);GO:0006810(transport);GO:0005488(binding);GO:0046872(metal ion binding);GO:0030001(metal ion transport)	NA
LOC_Os05g50890.1	Auxin-responsive GH3 family protein	549.5	586.667	554.833	1061.83	1420.5	1089.83	25.9936	23.5798	25.6856	53.8386	49.052	47.8602	563.67	1190.72	25.09	50.25	-1.09995	down	5.58787e-13	2.43476e-10	yes	GO:0009607(response to biotic stimulus);GO:0009719(response to endogenous stimulus);GO:0009628(response to abiotic stimulus);GO:0005773(vacuole);GO:0008152(metabolic process);GO:0009987(cellular process);GO:0005515(protein binding);GO:0006950(response to stress);GO:0007165(signal transduction);GO:0006629(lipid metabolic process);GO:0006464(cellular protein modification process);GO:0000166(nucleot…	NA
LOC_Os04g17100.1	Heavy metal transport/detoxification superfamily protein	516.5	641	554.5	124	186.5	148.5	62.2037	65.5925	65.3545	16.0069	16.3961	16.6031	570.67	153	64.38	16.34	1.88309	up	2.60815e-28	5.11392e-25	yes	GO:0005488(binding);GO:0005886(plasma membrane);GO:0005575(cellular_component);GO:0005515(protein binding);GO:0009628(response to abiotic stimulus);GO:0006950(response to stress);GO:0046872(metal ion binding);GO:0030001(metal ion transport)	NA
LOC_Os02g04840.1	arabinose kinase	538.5	622.5	569.5	217.5	331	249.5	14.9686	14.7022	15.4923	6.48026	6.71645	6.43844	576.83	266	15.05	6.55	1.10184	up	1.32819e-11	4.6093e-09	yes	GO:0005975(carbohydrate metabolic process);GO:0016301(kinase activity);GO:0009987(cellular process);GO:0005829(cytosol);GO:0005575(cellular_component);GO:0000166(nucleotide binding);GO:0005524(ATP binding);GO:0016310(phosphorylation)	ko00520(Amino sugar and nucleotide sugar metabolism)
LOC_Os06g40120.1	SPX domain gene 1	544.5	774	678	224	417.5	322.5	43.8872	53.0067	53.4807	19.352	24.5648	24.1315	665.5	321.33	50.12	22.68	1.04616	up	8.61937e-11	2.64069e-08	yes	GO:0003674(molecular_function);GO:0005634(nucleus);GO:0006950(response to stress);GO:0007154(cell communication);GO:0009991(response to extracellular stimulus)	NA
LOC_Os09g23350.1	UDP-Glycosyltransferase / trehalose-phosphatase family protein	724	821	642	237	344	264	19.516	18.8038	16.9362	6.84763	6.76906	6.60651	729	281.67	18.42	6.74	1.35335	up	3.00017e-17	2.55765e-14	yes	GO:0008152(metabolic process);GO:0016740(transferase activity);GO:0009058(biosynthetic process);GO:0005975(carbohydrate metabolic process);GO:0016787(hydrolase activity);GO:0009987(cellular process);GO:0003824(catalytic activity);GO:0005992(trehalose biosynthetic process)	NA
LOC_Os03g15270.1	carboxyesterase 17	800	819	711	278	389	353	53.5762	46.6031	46.5993	19.9556	19.0173	21.9468	776.67	340	48.93	20.31	1.17093	up	1.0043e-13	4.74503e-11	yes	GO:0016787(hydrolase activity);GO:0008152(metabolic process);GO:0005575(cellular_component)	NA
LOC_Os08g31580.1	related to AP2 4	819.417	998.15	885.25	232.9	312.083	264.726	54.78	56.6973	57.9176	16.6888	15.2302	16.4297	900.94	269.9	56.46	16.12	1.70953	up	7.43039e-27	1.38754e-23	yes	GO:0007165(signal transduction);GO:0009628(response to abiotic stimulus);GO:0003677(DNA binding);GO:0009719(response to endogenous stimulus);GO:0006950(response to stress);GO:0009058(biosynthetic process);GO:0006139(nucleobase-containing compound metabolic process);GO:0030154(cell differentiation);GO:0009987(cellular process);GO:0003700(sequence-specific DNA binding transcription factor activity)…	NA
LOC_Os04g26790.1	Eukaryotic aspartyl protease family protein	1156	1197.5	1122	493.5	671	512.5	64.9788	57.1925	61.7213	29.7331	27.533	26.7438	1158.5	559	61.3	28	1.03289	up	1.02419e-11	3.68473e-09	yes	GO:0016787(hydrolase activity);GO:0019538(protein metabolic process);GO:0005515(protein binding);GO:0005575(cellular_component);GO:0016020(membrane);GO:0005886(plasma membrane);GO:0004190(aspartic-type endopeptidase activity);GO:0006508(proteolysis)	NA
LOC_Os09g37910.1	high mobility group B3	1013	1518	1383.5	365	703.5	583	120.85	153.872	161.527	46.6734	61.266	64.5687	1304.83	550.5	145.42	57.5	1.2401	up	1.03228e-10	3.06672e-08	yes	GO:0003700(sequence-specific DNA binding transcription factor activity);GO:0003682(chromatin binding);GO:0005198(structural molecule activity);GO:0006139(nucleobase-containing compound metabolic process);GO:0009058(biosynthetic process);GO:0005622(intracellular);GO:0003677(DNA binding);GO:0009987(cellular process);GO:0016043(cellular component organization);GO:0005515(protein binding)	ko03410(Base excision repair)
LOC_Os06g05272.1	Pectate lyase family protein	1237.92	1405.58	1524	2526.92	3838.42	3137	134.847	130.094	162.466	295.039	305.224	317.234	1389.17	3167.44	142.47	305.83	-1.20049	down	1.70342e-16	1.3098e-13	yes	GO:0008152(metabolic process);GO:0008150(biological_process);GO:0003824(catalytic activity)	NA
LOC_Os02g44870.1	cold-regulated 47	1346	1612	1529	409	702	542	111.971	113.939	124.478	36.4687	42.6297	41.8575	1495.67	551	116.8	40.32	1.43692	up	8.6231e-21	1.09082e-17	yes	GO:0006950(response to stress);GO:0009719(response to endogenous stimulus);GO:0009628(response to abiotic stimulus);GO:0005829(cytosol);GO:0005488(binding);GO:0005886(plasma membrane);GO:0009536(plastid);GO:0009415(response to water)	NA
LOC_Os03g61670.1	calreticulin 1a	1766.25	1617.25	1150.5	609.5	756.75	617.25	99.1345	77.1257	63.1956	36.6678	31.0057	32.1624	1511.33	661.17	79.82	33.28	1.16522	up	3.24725e-05	0.0015454	yes	GO:0009628(response to abiotic stimulus);GO:0005488(binding);GO:0006950(response to stress);GO:0005739(mitochondrion);GO:0005773(vacuole);GO:0005783(endoplasmic reticulum);GO:0005515(protein binding);GO:0005509(calcium ion binding)	ko04145(Phagosome);ko04612(Antigen processing and presentation)
LOC_Os06g50300.1	Chaperone protein htpG family protein	1582	1664	1430	558	834	635	63.1528	56.4403	55.8663	23.8758	24.3035	23.5329	1558.67	675.67	58.49	23.9	1.194	up	2.69965e-15	1.62872e-12	yes	GO:0007275(multicellular organismal development);GO:0005886(plasma membrane);GO:0005739(mitochondrion);GO:0009628(response to abiotic stimulus);GO:0040007(growth);GO:0005773(vacuole);GO:0016020(membrane);GO:0008150(biological_process);GO:0006810(transport);GO:0009987(cellular process);GO:0005515(protein binding);GO:0009653(anatomical structure morphogenesis);GO:0006950(response to stress);GO:0005…	NA
LOC_Os11g44810.1	dormancy-associated protein-like 1	1675.83	1949	1705.5	677.333	1036.67	835.333	200.766	198.39	199.958	86.9762	90.6599	92.904	1776.78	849.78	199.7	90.18	1.04967	up	1.89048e-12	7.84786e-10	yes	GO:0005575(cellular_component)	NA
LOC_Os03g16860.2	heat shock protein 70	1861.54	2006.99	1602.13	620.632	889.767	804.363	97.9286	89.7081	82.4826	34.9953	34.1688	39.283	1823.55	771.59	90.04	36.15	1.2191	up	2.6872e-16	1.91597e-13	yes	GO:0005829(cytosol);GO:0006464(cellular protein modification process);GO:0005515(protein binding);GO:0000166(nucleotide binding);GO:0005773(vacuole);GO:0008150(biological_process);GO:0005618(cell wall);GO:0009987(cellular process);GO:0019538(protein metabolic process);GO:0005886(plasma membrane);GO:0009607(response to biotic stimulus);GO:0006950(response to stress);GO:0009628(response to abiotic …	NA
LOC_Os08g12600.1	NA	1693.5	2422.67	2480.33	643.333	1026.5	847.667	185.894	225.956	266.452	75.6929	82.2539	86.3815	2198.83	839.17	226.1	81.44	1.37444	up	9.27361e-11	2.81911e-08	yes	NA	NA
LOC_Os03g16860.1	heat shock protein 70	2298.85	2513.24	1974.71	826.882	1150.85	1032.86	115.602	107.383	97.1818	44.5692	42.2463	48.2182	2262.27	1003.53	106.72	45.01	1.14791	up	5.41307e-15	3.03248e-12	yes	GO:0006464(cellular protein modification process);GO:0019538(protein metabolic process);GO:0009987(cellular process);GO:0009628(response to abiotic stimulus);GO:0006950(response to stress);GO:0009607(response to biotic stimulus);GO:0005618(cell wall);GO:0008150(biological_process);GO:0005773(vacuole);GO:0016020(membrane);GO:0005886(plasma membrane);GO:0005739(mitochondrion);GO:0005829(cytosol);GO…	ko03040(Spliceosome);ko04010(MAPK signaling pathway);ko04144(Endocytosis);ko04612(Antigen processing and presentation)
LOC_Os08g38280.1	NA	2578	2836	3147	5210	6824	5328	186.68	174.49	223.018	404.382	360.721	358.175	2853.67	5787.33	194.73	374.43	-1.04195	down	5.84797e-13	2.52009e-10	yes	NA	NA
LOC_Os08g12230.1	NA	2899.5	3769.67	4173.83	1387.83	1887.5	1496.67	143.965	159.033	202.814	73.8603	68.413	68.9883	3614.33	1590.67	168.6	70.42	1.16011	up	1.03619e-08	1.6518e-06	yes	NA	NA
LOC_Os08g02120.1	pfkB-like carbohydrate kinase family protein	4222.5	5289	4143	1784	2368	2247	332.122	353.469	318.912	150.405	135.965	164.077	4551.5	2133	334.83	150.15	1.05875	up	1.04489e-13	4.87804e-11	yes	GO:0005975(carbohydrate metabolic process);GO:0005575(cellular_component);GO:0009058(biosynthetic process);GO:0009987(cellular process);GO:0008152(metabolic process);GO:0016301(kinase activity);GO:0006091(generation of precursor metabolites and energy)	ko00051(Fructose and mannose metabolism);ko00500(Starch and sucrose metabolism);ko00520(Amino sugar and nucleotide sugar metabolism)
LOC_Os02g02410.1	Heat shock protein 70 (Hsp 70) family protein	5179.17	5791.83	4533.67	1851.33	3125.25	2684.83	238.564	226.679	204.373	91.4047	105.087	114.81	5168.22	2553.81	223.21	103.77	1.00822	up	3.98166e-12	1.56141e-09	yes	GO:0005634(nucleus);GO:0005773(vacuole);GO:0005618(cell wall);GO:0019538(protein metabolic process);GO:0009987(cellular process);GO:0016043(cellular component organization);GO:0008150(biological_process);GO:0005730(nucleolus);GO:0006950(response to stress);GO:0005575(cellular_component);GO:0009628(response to abiotic stimulus);GO:0016020(membrane);GO:0030154(cell differentiation);GO:0007275(multi…	ko03060(Protein export)
LOC_Os08g12160.1	NA	6436.5	8854.67	8316.33	2427.83	3642	2891.67	632.831	739.708	800.199	255.856	261.394	263.938	7869.17	2987.17	724.25	260.4	1.37723	up	1.62228e-21	2.44684e-18	yes	NA	NA

## Sheet: 1c
Accession	annotation	E2_phyAphyB_count	E7_phyAphyB_count	E8_phyAphyB_count	E1_WT_count	E5_WT_count	E6_WT_count	E2_phyAphyB_rpkm	E7_phyAphyB_rpkm	E8_phyAphyB_rpkm	E1_WT_rpkm	E5_WT_rpkm	E6_WT_rpkm	mean_count_phyAphyB	mean_count_WT	mean_rpkm_phyAphyB	mean_rpkm_WT	log2fold_change	regulation	pvalue	FDR	significant	go	kegg
LOC_Os05g15770.1	chitinase A	1325.42	1787.33	1711.17	21.8333	47.75	33.6667	109.344	124.729	129.896	2.02969	3.02316	2.71073	1607.97	34.42	121.32	2.59	5.22109	up	3.02028e-106	1.20687e-101	yes	GO:0009991(response to extracellular stimulus);GO:0016787(hydrolase activity);GO:0007154(cell communication);GO:0009628(response to abiotic stimulus);GO:0006950(response to stress);GO:0005488(binding);GO:0005623(cell);GO:0008152(metabolic process);GO:0003824(catalytic activity);GO:0004553(hydrolase activity, hydrolyzing O-glycosyl compounds);GO:0005975(carbohydrate metabolic process)	NA
LOC_Os02g17620.1	Isochorismatase family protein	121	196	144	1384	1874.5	1481	13.7885	18.8932	15.0993	177.719	163.931	164.714	153.67	1579.83	15.93	168.79	-3.72958	down	2.94263e-91	5.87923e-87	yes	GO:0003824(catalytic activity);GO:0008152(metabolic process);GO:0005575(cellular_component)	NA
LOC_Os03g18130.1	glutamine-dependent asparagine synthase 1	556.367	736.6	710.567	15.55	25.2	20.7667	22.742	25.4693	26.726	0.716249	0.79052	0.828471	667.84	20.51	24.98	0.78	4.66939	up	8.09269e-89	1.07792e-84	yes	GO:0009058(biosynthetic process);GO:0003824(catalytic activity);GO:0005575(cellular_component);GO:0009987(cellular process);GO:0005829(cytosol);GO:0006950(response to stress);GO:0009628(response to abiotic stimulus);GO:0004066(asparagine synthase (glutamine-hydrolyzing) activity);GO:0006529(asparagine biosynthetic process)	NA
LOC_Os03g18130.4	asparagine synthetase 2	544.367	712.6	681.567	15.55	25.2	20.7667	21.6558	23.9799	24.949	0.697076	0.769358	0.806293	646.18	20.51	23.53	0.76	4.62197	up	8.9966e-87	8.98738e-83	yes	GO:0003824(catalytic activity);GO:0009628(response to abiotic stimulus);GO:0006950(response to stress);GO:0005829(cytosol);GO:0009987(cellular process);GO:0009058(biosynthetic process);GO:0005575(cellular_component);GO:0004066(asparagine synthase (glutamine-hydrolyzing) activity);GO:0006529(asparagine biosynthetic process)	NA
LOC_Os03g18130.2	asparagine synthetase 2	531.367	689.6	660.567	14.55	25.2	20.2667	23.0488	25.3029	26.3653	0.711187	0.83888	0.857986	627.18	20.01	24.91	0.8	4.63312	up	7.5355e-86	6.02222e-82	yes	GO:0003824(catalytic activity);GO:0005575(cellular_component);GO:0009058(biosynthetic process);GO:0009987(cellular process);GO:0005829(cytosol);GO:0006950(response to stress);GO:0009628(response to abiotic stimulus);GO:0004066(asparagine synthase (glutamine-hydrolyzing) activity);GO:0006529(asparagine biosynthetic process)	NA
LOC_Os03g18130.3	asparagine synthetase 2	508.7	652.6	622.9	13.55	24.2	19.6	23.4038	25.3974	26.3697	0.702474	0.854446	0.880083	594.73	19.12	25.06	0.81	4.60697	up	1.51464e-83	1.00873e-79	yes	GO:0003824(catalytic activity);GO:0005575(cellular_component);GO:0009058(biosynthetic process);GO:0009987(cellular process);GO:0005829(cytosol);GO:0006950(response to stress);GO:0009628(response to abiotic stimulus);GO:0004066(asparagine synthase (glutamine-hydrolyzing) activity);GO:0006529(asparagine biosynthetic process)	NA
LOC_Os04g40570.1	ABC transporter family protein	20	19	18	230	385	317	0.553917	0.445129	0.458721	7.17809	8.18314	8.56874	19	310.67	0.49	7.98	-4.36005	down	5.85136e-71	3.34021e-67	yes	GO:0006139(nucleobase-containing compound metabolic process);GO:0007165(signal transduction);GO:0006810(transport);GO:0009987(cellular process);GO:0016787(hydrolase activity);GO:0005215(transporter activity);GO:0009056(catabolic process);GO:0005886(plasma membrane);GO:0009719(response to endogenous stimulus);GO:0016020(membrane);GO:0005524(ATP binding);GO:0016887(ATPase activity);GO:0042626(ATPas…	NA
LOC_Os05g38530.1	heat shock protein 70	1066.52	1281.03	1231.82	75.1253	102.674	95.435	47.7117	48.4767	50.7067	3.78712	3.52501	4.16685	1193.12	91.08	48.97	3.83	3.35794	up	6.17054e-70	3.08211e-66	yes	GO:0008150(biological_process);GO:0009987(cellular process);GO:0005773(vacuole);GO:0019538(protein metabolic process);GO:0005886(plasma membrane);GO:0005739(mitochondrion);GO:0005829(cytosol);GO:0000166(nucleotide binding);GO:0006464(cellular protein modification process);GO:0005515(protein binding);GO:0009607(response to biotic stimulus);GO:0016020(membrane);GO:0009628(response to abiotic stimul…	ko03040(Spliceosome);ko04010(MAPK signaling pathway);ko04144(Endocytosis);ko04612(Antigen processing and presentation)
LOC_Os08g38280.1	NA	747	1064	1166	5210	6824	5328	51.4527	61.9937	73.9006	404.382	360.721	358.175	992.33	5787.33	62.45	374.43	-2.90144	down	1.14758e-67	5.09515e-64	yes	NA	NA
LOC_Os02g56720.2	cinnamoyl coa reductase	15	14.0833	13.6667	208.883	295.317	272.783	1.41502	1.12381	1.1863	22.2045	21.3798	25.1149	14.25	258.99	1.24	22.9	-4.51966	down	3.30145e-67	1.31922e-63	yes	GO:0005575(cellular_component);GO:0009058(biosynthetic process);GO:0009987(cellular process);GO:0019748(secondary metabolic process);GO:0006950(response to stress);GO:0009628(response to abiotic stimulus);GO:0008152(metabolic process);GO:0003824(catalytic activity);GO:0016491(oxidoreductase activity);GO:0003854(3-beta-hydroxy-delta5-steroid dehydrogenase activity);GO:0016616(oxidoreductase activi…	NA
LOC_Os02g47390.1	NA	382	370.5	362.5	17.5	13	16.5	12.5389	10.2873	10.9488	0.647294	0.32748	0.528596	371.67	15.67	11.26	0.5	4.16046	up	3.89011e-62	1.41313e-58	yes	NA	NA
LOC_Os05g44340.1	heat shock protein 101	233	298	274	3	10	5	7.74416	8.37823	8.37974	0.112358	0.255072	0.162193	268.33	6	8.17	0.18	5.21455	up	4.60787e-62	1.53438e-58	yes	GO:0009987(cellular process);GO:0009056(catabolic process);GO:0016787(hydrolase activity);GO:0006139(nucleobase-containing compound metabolic process);GO:0009628(response to abiotic stimulus);GO:0000166(nucleotide binding);GO:0006950(response to stress);GO:0005515(protein binding);GO:0019538(protein metabolic process);GO:0005524(ATP binding);GO:0008134(transcription factor binding);GO:0006355(reg…	NA
LOC_Os03g25040.2	GDSL-like Lipase/Acylhydrolase superfamily protein	109.5	114.5	119	635.5	898	718	12.5175	11.072	12.5173	81.8623	78.7813	80.1068	114.33	750.5	12.04	80.25	-3.05812	down	9.92907e-60	3.05197e-56	yes	GO:0006629(lipid metabolic process);GO:0008152(metabolic process);GO:0016787(hydrolase activity);GO:0005623(cell);GO:0016788(hydrolase activity, acting on ester bonds)	NA
LOC_Os03g25040.1	GDSL-like Lipase/Acylhydrolase superfamily protein	99.5	108.5	113.5	586.5	829	659	7.50642	6.924	7.87892	49.859	47.9964	48.5219	107.17	691.5	7.44	48.79	-3.03125	down	8.44114e-58	2.40928e-54	yes	GO:0016787(hydrolase activity);GO:0006629(lipid metabolic process);GO:0005773(vacuole);GO:0008152(metabolic process);GO:0016788(hydrolase activity, acting on ester bonds)	NA
[truncated: 2,525 more rows]
