# Supplementary material for: The Rice Phytochrome Genes, PHYA and PHYB, Have Synergistic Effects on Anther Development and Pollen Viability
Source: Sci Rep. 2017 Jul 25;7:6439. doi: 10.1038/s41598-017-06909-2 (PMC5527001; doi:10.1038/s41598-017-06909-2)
Supplement: Supplementary file 3 — Table S2 [file 41598_2017_6909_MOESM3_ESM.xls]

## Sheet: Sheet1
			Table S2 Differentially expressed transcripts that specific to phyA phyB/WT dataset.
				2a up-regulated transcripts in phyA phyB mutant;
				2b down-regulated transcripts in phyA phyB mutant

## Sheet: 2a
Accession	E1_WT_count	E5_WT_count	E6_WT_count	E2_phyAphyB_count	E7_phyAphyB_count	E8_phyAphyB_count	E3_phyA_count	E9_phyA_count	E10_phyA_count	E4_phyB_count	E11_phyB_count	E12_phyB_count	E1_WT_rpkm	E5_WT_rpkm	E6_WT_rpkm	E2_phyAphyB_rpkm	E7_phyAphyB_rpkm	E8_phyAphyB_rpkm	E3_phyA_rpkm	E9_phyA_rpkm	E10_phyA_rpkm	E4_phyB_rpkm	E11_phyB_rpkm	E12_phyB_rpkm	mean_count_phyAphyB	mean_count_WT	mean_rpkm_phyAphyB	mean_rpkm_WT	log2fold_change	regulation	pvalue	FDR	significant	annotation		go	kegg	Note
LOC_Os01g16350.1	68.5	99	83.5	222	246.5	183.5	71.5	93	79	121.5	147	124.5	4.7	4.63	4.96	13.52	12.7	10.28	5.52	5.74	5.48	7.78	8	7.8	217.33	83.67	12.17	4.76	1.03	up	0	0	yes	hydroxymethylglutaryl-CoA lyase		GO:0008152(metabolic process);GO:0003824(catalytic activity);GO:0009987(cellular process);GO:0005739(mitochondrion)	ko00072(Synthesis and degradation of ketone bodies);ko00280(Valine, leucine and isoleucine degradation);ko00281(Geraniol degradation);ko00281(Geraniol degradation);ko00650(Butanoate metabolism);ko04146(Peroxisome)
LOC_Os01g16350.2	58.5	87	78.5	190	229.5	172.5	63.5	85	73	108.5	131	112.5	4.03	4.08	4.68	11.61	11.86	9.7	4.91	5.26	5.07	6.97	7.15	7.07	197.33	74.67	11.05	4.26	1.06	up	0	0	yes	hydroxymethylglutaryl-CoA lyase		GO:0003824(catalytic activity);GO:0008152(metabolic process);GO:0009987(cellular process);GO:0005739(mitochondrion)	ko00072(Synthesis and degradation of ketone bodies);ko00280(Valine, leucine and isoleucine degradation);ko00281(Geraniol degradation);ko00281(Geraniol degradation);ko00650(Butanoate metabolism);ko04146(Peroxisome)
LOC_Os01g37470.1	14	24	14.5	87.5	95	61	17	14.5	16	14.5	19	14.5	0.73	0.85	0.65	4.05	3.72	2.6	1	0.68	0.84	0.7	0.78	0.69	81.17	17.5	3.45	0.75	1.9	up	0	0	yes	aspartate-glutamate racemase family		GO:0003824(catalytic activity);GO:0009536(plastid);GO:0008152(metabolic process);GO:0009987(cellular process)	NA
LOC_Os01g37470.2	13	22	15.5	83.5	85	60	14	14.5	15	13.5	18	12.5	0.73	0.84	0.75	4.16	3.58	2.75	0.88	0.73	0.85	0.71	0.8	0.64	76.17	16.83	3.5	0.77	1.84	up	0	0	yes	aspartate-glutamate racemase family		GO:0009536(plastid);GO:0009987(cellular process);GO:0008152(metabolic process);GO:0003824(catalytic activity)	NA
LOC_Os01g54860.1	63.5	98	61.5	166	248.5	187.5	39	60.5	48	92	114	82.5	4.03	4.24	3.38	9.35	11.84	9.72	2.78	3.45	3.08	5.45	5.74	4.78	200.67	74.33	10.3	3.88	1.08	up	0	0	yes	enoyl-CoA hydratase/isomerase family protein		GO:0009056(catabolic process);GO:0009987(cellular process);GO:0006629(lipid metabolic process);GO:0005575(cellular_component);GO:0009628(response to abiotic stimulus);GO:0008152(metabolic process);GO:0003824(catalytic activity);GO:0016787(hydrolase activity)	ko00280(Valine, leucine and isoleucine degradation);ko00410(beta-Alanine metabolism);ko00640(Propanoate metabolism)
LOC_Os02g05780.1	11.67	22	16.67	46.33	48.58	47.75	10.25	20.75	19.5	21.75	32.17	19.67	2.6	3.34	3.21	9.16	8.12	8.68	2.57	4.16	4.38	4.52	5.68	4	47.56	16.78	8.65	3.05	1.16	up	0	0.01	yes	ketol-acid reductoisomerase		GO:0009987(cellular process);GO:0005739(mitochondrion);GO:0005618(cell wall);GO:0008150(biological_process);GO:0005488(binding);GO:0009536(plastid);GO:0005576(extracellular region);GO:0003824(catalytic activity);GO:0008152(metabolic process);GO:0009058(biosynthetic process);GO:0004455(ketol-acid reductoisomerase activity);GO:0008652(cellular amino acid biosynthetic process);GO:0055114(oxidation-r…	NA
LOC_Os02g54254.3	4.5	8.58	5.08	43.83	46.33	31.92	13.58	14.67	13.92	9.83	10.08	10	0.24	0.31	0.24	2.09	1.87	1.4	0.82	0.71	0.76	0.49	0.43	0.49	40.69	6.06	1.79	0.26	2.46	up	0	0	yes	lysine-ketoglutarate reductase/saccharopine dehydrogenase bifunctional enzyme		GO:0003824(catalytic activity);GO:0009628(response to abiotic stimulus);GO:0005829(cytosol);GO:0009987(cellular process);GO:0009056(catabolic process);GO:0008152(metabolic process);GO:0005737(cytoplasm);GO:0055114(oxidation-reduction process);GO:0016491(oxidoreductase activity)	NA
LOC_Os02g54254.4	3.5	4.25	2.75	26.5	25	20.25	7.25	7	6.25	4.5	5.75	6	0.24	0.2	0.16	1.63	1.3	1.14	0.56	0.44	0.44	0.29	0.32	0.38	23.92	3.5	1.36	0.2	2.31	up	0	0	yes	lysine-ketoglutarate reductase/saccharopine dehydrogenase bifunctional enzyme		GO:0003824(catalytic activity);GO:0009628(response to abiotic stimulus);GO:0005829(cytosol);GO:0009987(cellular process);GO:0009056(catabolic process);GO:0008152(metabolic process);GO:0005737(cytoplasm);GO:0055114(oxidation-reduction process);GO:0016491(oxidoreductase activity)	NA
LOC_Os03g21960.1	12	25	21	90	136	125	12	20	13	17	22	6	0.7	0.99	1.06	4.65	5.94	5.94	0.79	1.05	0.76	0.92	1.02	0.32	117	19.33	5.51	0.92	2.27	up	0	0	yes	alanine--glyoxylate aminotransferase 2		GO:0008152(metabolic process);GO:0016740(transferase activity);GO:0003824(catalytic activity);GO:0005739(mitochondrion);GO:0005488(binding);GO:0009991(response to extracellular stimulus);GO:0007154(cell communication);GO:0008483(transaminase activity);GO:0030170(pyridoxal phosphate binding)	ko00250(Alanine, aspartate and glutamate metabolism);ko00260(Glycine, serine and threonine metabolism)
LOC_Os03g61120.1	168	307	239	551	630	614	138	161	151	349	395	385	8.89	11.06	10.95	25.87	25.02	26.52	8.21	7.66	8.07	17.22	16.56	18.59	598.33	238	25.8	10.3	1	up	0	0	yes	anthranilate synthase alpha subunit 1		GO:0006950(response to stress);GO:0009791(post-embryonic development);GO:0005737(cytoplasm);GO:0009058(biosynthetic process);GO:0009536(plastid);GO:0009987(cellular process);GO:0009719(response to endogenous stimulus);GO:0003824(catalytic activity);GO:0009607(response to biotic stimulus);GO:0008152(metabolic process);GO:0016833(oxo-acid-lyase activity)	ko00400(Phenylalanine, tyrosine and tryptophan biosynthesis)
LOC_Os04g38950.1	75.5	115.33	100.17	266.17	299.17	301.83	66	86.33	82.33	159.67	199.33	160.17	8.09	8.42	9.29	25.31	24.06	26.41	7.95	8.32	8.91	15.96	16.93	15.67	289.06	97	25.26	8.6	1.23	up	0	0	yes	class I glutamine amidotransferase		GO:0009058(biosynthetic process);GO:0009987(cellular process);GO:0009628(response to abiotic stimulus);GO:0009719(response to endogenous stimulus);GO:0009791(post-embryonic development);GO:0009607(response to biotic stimulus);GO:0003824(catalytic activity);GO:0009536(plastid);GO:0006950(response to stress);GO:0016787(hydrolase activity);GO:0006541(glutamine metabolic process)	ko00400(Phenylalanine, tyrosine and tryptophan biosynthesis)
LOC_Os04g54800.1	39	63.67	38.17	120	136.5	122.67	47.67	54	42	61.17	74.83	71.33	3.56	3.96	3.02	9.73	9.36	9.15	4.9	4.44	3.87	5.21	5.42	5.95	126.39	46.94	9.41	3.52	1.1	up	0	0	yes	shikimate kinase 1		GO:0008152(metabolic process);GO:0009987(cellular process);GO:0016301(kinase activity);GO:0009536(plastid);GO:0004765(shikimate kinase activity);GO:0005524(ATP binding)	ko00400(Phenylalanine, tyrosine and tryptophan biosynthesis)
LOC_Os04g54800.2	38.5	65.17	38.67	123	135.5	123.67	48.67	57.5	45	62.17	75.33	73.33	3.34	3.85	2.9	9.46	8.81	8.75	4.74	4.48	3.94	5.02	5.17	5.8	127.39	47.44	9.01	3.36	1.1	up	0	0	yes	shikimate kinase 1		GO:0009987(cellular process);GO:0009536(plastid);GO:0008152(metabolic process);GO:0016301(kinase activity);GO:0004765(shikimate kinase activity);GO:0005524(ATP binding)	ko00400(Phenylalanine, tyrosine and tryptophan biosynthesis)
LOC_Os04g54800.3	35.5	60.17	38.17	110	126	109.67	43.67	49.5	40	54.67	70.83	66.33	3.44	3.97	3.2	9.46	9.16	8.67	4.75	4.31	3.91	4.94	5.44	5.87	115.22	44.61	9.1	3.54	1.04	up	0	0	yes	shikimate kinase 1		GO:0016301(kinase activity);GO:0009536(plastid);GO:0009987(cellular process);GO:0008152(metabolic process);GO:0004765(shikimate kinase activity);GO:0005524(ATP binding)	NA
LOC_Os05g01470.3	36	45	37.67	114.67	110	88	60	57.67	49	79	82.67	72	1.89	1.61	1.71	5.34	4.34	3.77	3.54	2.72	2.6	3.87	3.44	3.45	104.22	39.56	4.48	1.74	1.04	up	0	0	yes	methionine S-methyltransferase		GO:0005829(cytosol);GO:0016740(transferase activity);GO:0009987(cellular process);GO:0008152(metabolic process);GO:0006139(nucleobase-containing compound metabolic process);GO:0008168(methyltransferase activity);GO:0008276(protein methyltransferase activity);GO:0006479(protein methylation);GO:0005737(cytoplasm)	NA
LOC_Os05g49050.1	20	36	24	66	99	76	22	23	21	49	57	46	1.58	1.94	1.64	4.63	5.88	4.91	1.96	1.64	1.68	3.62	3.58	3.32	80.33	26.67	5.14	1.72	1.26	up	0	0	yes	urease accessory protein G		GO:0005488(binding);GO:0016020(membrane);GO:0008152(metabolic process);GO:0000166(nucleotide binding)	NA
LOC_Os09g08130.1	33	59.5	42	97	120.5	122	19.5	33.5	29	17.5	26	29.5	3.17	3.9	3.5	8.28	8.7	9.58	2.11	2.9	2.82	1.57	1.98	2.59	113.17	44.83	8.85	3.52	1	up	0	0	yes	indole-3-glycerol phosphate synthase		GO:0003824(catalytic activity);GO:0009536(plastid);GO:0009987(cellular process);GO:0008152(metabolic process);GO:0004425(indole-3-glycerol-phosphate synthase activity)	NA
LOC_Os09g08130.2	68	119.5	88	244	296.5	244	56.5	77.5	90	56.5	80	62.5	5.83	6.98	6.54	18.58	19.09	17.09	5.45	5.98	7.8	4.52	5.44	4.9	261.5	91.83	18.25	6.45	1.17	up	0	0	yes	indole-3-glycerol phosphate synthase		GO:0009987(cellular process);GO:0009536(plastid);GO:0003824(catalytic activity);GO:0008152(metabolic process);GO:0004425(indole-3-glycerol-phosphate synthase activity)	NA
LOC_Os12g08260.1	38.24	61.36	43.19	130.74	142.99	116.62	28.16	43.64	42.24	65.26	75.23	64.72	2.14	2.34	2.1	6.5	6.02	5.34	1.77	2.2	2.39	3.41	3.34	3.31	130.12	47.6	5.95	2.19	1.13	up	0	0	yes	Branched chain alpha-keto acid dehydrogenase E1-alpha subunit		GO:0003824(catalytic activity);GO:0008152(metabolic process);GO:0005739(mitochondrion);GO:0016624(oxidoreductase activity, acting on the aldehyde or oxo group of donors, disulfide as acceptor)	ko00280(Valine, leucine and isoleucine degradation)
LOC_Os12g08260.2	37.94	61.01	42.59	128.24	141.64	113.77	27.81	44.24	42.14	65.01	75.23	64.12	2.09	2.29	2.03	6.26	5.85	5.11	1.72	2.19	2.34	3.34	3.28	3.22	127.89	47.18	5.74	2.13	1.1	up	0	0	yes	Branched chain alpha-keto acid dehydrogenase E1-alpha subunit		GO:0003824(catalytic activity);GO:0008152(metabolic process);GO:0005739(mitochondrion);GO:0016624(oxidoreductase activity, acting on the aldehyde or oxo group of donors, disulfide as acceptor)	ko00280(Valine, leucine and isoleucine degradation)
LOC_Os12g08260.3	37.94	61.11	42.89	126.88	142.14	113.47	27.64	44.24	41.94	64.71	75.27	63.55	2.1	2.31	2.06	6.24	5.91	5.13	1.72	2.2	2.35	3.34	3.3	3.21	127.5	47.31	5.76	2.15	1.09	up	0	0	yes	Branched chain alpha-keto acid dehydrogenase E1-alpha subunit		GO:0003824(catalytic activity);GO:0005739(mitochondrion);GO:0008152(metabolic process);GO:0016624(oxidoreductase activity, acting on the aldehyde or oxo group of donors, disulfide as acceptor)	ko00280(Valine, leucine and isoleucine degradation)
LOC_Os12g08260.4	38.24	61.46	43.49	129.54	143.49	116.32	28.16	43.64	42.04	64.96	75.43	64.32	2.14	2.35	2.11	6.44	6.04	5.32	1.77	2.2	2.38	3.4	3.35	3.29	129.79	47.73	5.94	2.2	1.12	up	0	0	yes	Branched chain alpha-keto acid dehydrogenase E1-alpha subunit		GO:0003824(catalytic activity);GO:0008152(metabolic process);GO:0005739(mitochondrion);GO:0016624(oxidoreductase activity, acting on the aldehyde or oxo group of donors, disulfide as acceptor)	ko00280(Valine, leucine and isoleucine degradation)
LOC_Os12g08260.5	37.61	60.51	38.25	120.74	134.64	105.44	27.64	43.4	41.81	65.67	67.73	64.95	1.99	2.18	1.75	5.67	5.35	4.56	1.65	2.07	2.23	3.24	2.84	3.14	120.28	45.46	5.19	1.98	1.06	up	0	0	yes	Branched chain alpha-keto acid dehydrogenase E1-alpha subunit		GO:0008152(metabolic process);GO:0003824(catalytic activity);GO:0005739(mitochondrion);GO:0016624(oxidoreductase activity, acting on the aldehyde or oxo group of donors, disulfide as acceptor)	NA
LOC_Os12g08260.6	29.94	53.46	35.59	106.44	123.09	102.32	23.46	37.84	36.94	56.06	63.63	56.72	1.67	2.03	1.72	5.27	5.16	4.66	1.47	1.9	2.08	2.92	2.81	2.89	110.62	39.66	5.03	1.81	1.15	up	0	0	yes	Branched chain alpha-keto acid dehydrogenase E1-alpha subunit		GO:0003824(catalytic activity);GO:0005739(mitochondrion);GO:0008152(metabolic process);GO:0016624(oxidoreductase activity, acting on the aldehyde or oxo group of donors, disulfide as acceptor)	NA
LOC_Os12g08260.7	27.94	50.46	32.75	97.28	113.76	92.66	22.13	34	33.77	53.22	58.97	53.38	1.6	1.96	1.62	4.93	4.88	4.32	1.42	1.75	1.95	2.84	2.67	2.78	101.23	37.05	4.71	1.73	1.13	up	0	0	yes	Branched chain alpha-keto acid dehydrogenase E1-alpha subunit		GO:0003824(catalytic activity);GO:0008152(metabolic process);GO:0005739(mitochondrion);GO:0016624(oxidoreductase activity, acting on the aldehyde or oxo group of donors, disulfide as acceptor)	NA
LOC_Os11g42510.1	7	14	7	54	54.5	34	10.5	15	13	22	22	20	0.51	0.69	0.44	3.48	2.97	2.02	0.86	0.98	0.95	1.49	1.27	1.33	47.5	9.33	2.82	0.55	2.04	up	0	0	yes	Tyrosine transaminase family protein		GO:0016740(transferase activity);GO:0005575(cellular_component);GO:0009058(biosynthetic process);GO:0009987(cellular process);GO:0008152(metabolic process);GO:0030170(pyridoxal phosphate binding);GO:0016829(lyase activity);GO:0006520(cellular amino acid metabolic process);GO:0016769(transferase activity, transferring nitrogenous groups)	NA
LOC_Os11g42510.2	7	14	7	52	47.5	29	9.5	11	12	21	23	17	0.5	0.68	0.44	3.31	2.56	1.7	0.77	0.71	0.87	1.41	1.31	1.11	42.83	9.33	2.52	0.54	1.9	up	0	0	yes	Tyrosine transaminase family protein		GO:0009058(biosynthetic process);GO:0016740(transferase activity);GO:0009987(cellular process);GO:0008152(metabolic process);GO:0005575(cellular_component);GO:0030170(pyridoxal phosphate binding);GO:0016829(lyase activity);GO:0006520(cellular amino acid metabolic process);GO:0016769(transferase activity, transferring nitrogenous groups)	NA
LOC_Os03g20120.1	8	5	6.33	67	89	88.33	20.67	11.33	12.67	8.67	16.67	21.67	0.68	0.29	0.47	5.07	5.7	6.15	1.98	0.87	1.09	0.69	1.13	1.69	81.44	6.44	5.64	0.48	3.25	up	0	0	yes	galactinol synthase 1		GO:0006950(response to stress);GO:0016740(transferase activity);GO:0009628(response to abiotic stimulus);GO:0005975(carbohydrate metabolic process);GO:0009058(biosynthetic process);GO:0005575(cellular_component);GO:0009987(cellular process);GO:0016757(transferase activity, transferring glycosyl groups)	NA
LOC_Os03g22120.1	43.5	47.5	35.67	110.5	116.33	111.83	32.5	29.5	30.67	43.67	55.17	43.83	1.92	1.43	1.36	4.33	3.86	4.03	1.61	1.17	1.37	1.8	1.93	1.77	112.89	42.22	4.07	1.57	1.03	up	0	0	yes	sucrose synthase 3		GO:0008152(metabolic process);GO:0016740(transferase activity);GO:0005975(carbohydrate metabolic process);GO:0009987(cellular process);GO:0000003(reproduction);GO:0009791(post-embryonic development);GO:0009058(biosynthetic process);GO:0005985(sucrose metabolic process)	ko00500(Starch and sucrose metabolism)	Starch and sucrose metabolism
LOC_Os03g22120.2	38	43.5	33.17	107.5	109.83	103.83	30.5	27	30.17	43.17	52.17	40.83	1.73	1.35	1.3	4.33	3.74	3.85	1.56	1.1	1.38	1.83	1.88	1.69	107.06	38.22	3.98	1.46	1.12	up	0	0	yes	sucrose synthase 3		GO:0009058(biosynthetic process);GO:0009987(cellular process);GO:0008152(metabolic process);GO:0016740(transferase activity);GO:0005975(carbohydrate metabolic process);GO:0000003(reproduction);GO:0009791(post-embryonic development);GO:0005985(sucrose metabolic process)	NA	Starch and sucrose metabolism
LOC_Os03g22120.3	43.5	47	35.17	110	113.83	108.33	32	28.5	30.17	43.17	54.67	43.33	2.11	1.56	1.48	4.74	4.15	4.3	1.75	1.25	1.48	1.96	2.11	1.92	110.72	41.89	4.4	1.72	1.03	up	0	0	yes	sucrose synthase 3		GO:0009791(post-embryonic development);GO:0000003(reproduction);GO:0016740(transferase activity);GO:0009987(cellular process);GO:0009058(biosynthetic process);GO:0005975(carbohydrate metabolic process);GO:0008152(metabolic process);GO:0005985(sucrose metabolic process)	NA	Starch and sucrose metabolism
LOC_Os03g30300.2	23.39	21.5	20.08	68.19	64.73	50.08	28.5	21.08	28.11	27.8	33.5	19.68	0.74	0.46	0.55	1.92	1.54	1.3	1.02	0.6	0.9	0.82	0.84	0.57	61	21.66	1.59	0.59	1.11	up	0	0	yes	6-phosphogluconolactonase 1		GO:0005975(carbohydrate metabolic process);GO:0005575(cellular_component);GO:0006139(nucleobase-containing compound metabolic process);GO:0009056(catabolic process);GO:0016787(hydrolase activity);GO:0003824(catalytic activity)	ko00030(Pentose phosphate pathway)
LOC_Os03g47530.1	14	16.5	9.5	35.5	60.67	54.5	14	18.83	21.83	3	5	3.5	1.08	0.87	0.64	2.44	3.53	3.45	1.22	1.31	1.71	0.22	0.31	0.25	50.22	13.33	3.14	0.86	1.54	up	0	0	yes	glycosyl transferase 8		GO:0007275(multicellular organismal development);GO:0008150(biological_process);GO:0009058(biosynthetic process);GO:0005975(carbohydrate metabolic process);GO:0005783(endoplasmic reticulum);GO:0009987(cellular process);GO:0000003(reproduction);GO:0016740(transferase activity);GO:0016757(transferase activity, transferring glycosyl groups)	NA	Pectin biosynthesis
LOC_Os03g49600.1	53.3	79.93	57.83	266.53	285.02	243.5	35.42	46.42	39.57	66.6	78.17	61.77	3.11	3.18	2.92	13.8	12.48	11.6	2.32	2.44	2.33	3.63	3.62	3.29	265.02	63.69	12.63	3.07	1.72	up	0	0	yes	Os3bglu7 - beta-glucosidase		GO:0005829(cytosol);GO:0005840(ribosome);GO:0016787(hydrolase activity);GO:0005975(carbohydrate metabolic process);GO:0005618(cell wall);GO:0008152(metabolic process);GO:0004553(hydrolase activity, hydrolyzing O-glycosyl compounds)	NA	Cellulose degradation
LOC_Os03g49600.2	52.3	78.93	56.58	263.28	281.27	240.5	35.42	46.17	39.57	64.6	76.67	59.52	3.06	3.14	2.87	13.66	12.34	11.48	2.33	2.43	2.34	3.52	3.55	3.18	261.68	62.61	12.49	3.02	1.72	up	0	0	yes	Os3bglu7 - beta-glucosidase		GO:0005618(cell wall);GO:0016787(hydrolase activity);GO:0005829(cytosol);GO:0008152(metabolic process);GO:0005840(ribosome);GO:0005975(carbohydrate metabolic process);GO:0004553(hydrolase activity, hydrolyzing O-glycosyl compounds)	NA	Cellulose degradation
LOC_Os03g49600.3	52.05	76.6	56	252.37	277.68	239	33.5	45.17	38.57	63.35	75.25	61.1	3.06	3.07	2.85	13.18	12.27	11.49	2.22	2.39	2.29	3.48	3.51	3.28	256.35	61.55	12.31	3	1.71	up	0	0	yes	Os3bglu7 - beta-glucosidase		GO:0016787(hydrolase activity);GO:0005840(ribosome);GO:0005618(cell wall);GO:0008152(metabolic process);GO:0005829(cytosol);GO:0005975(carbohydrate metabolic process);GO:0004553(hydrolase activity, hydrolyzing O-glycosyl compounds)	NA	Cellulose degradation
LOC_Os03g49600.4	48.55	75.1	54.25	234.37	263.93	229.25	32.75	44.42	37.32	60.35	72	58.1	2.58	2.72	2.5	11.06	10.54	9.95	1.96	2.12	2	2.99	3.03	2.82	242.52	59.3	10.52	2.6	1.69	up	0	0	yes	Os3bglu7 - beta-glucosidase		GO:0005618(cell wall);GO:0016787(hydrolase activity);GO:0005840(ribosome);GO:0005829(cytosol);GO:0008152(metabolic process);GO:0005975(carbohydrate metabolic process);GO:0004553(hydrolase activity, hydrolyzing O-glycosyl compounds)	NA	Cellulose degradation
LOC_Os03g49600.5	52.8	78.43	57.33	264.28	282.77	239.25	33.92	45.67	38.82	66.1	77.92	59.52	2.89	2.92	2.72	12.83	11.62	10.69	2.09	2.25	2.14	3.37	3.38	2.97	262.1	62.86	11.71	2.84	1.72	up	0	0	yes	Os3bglu7 - beta-glucosidase		GO:0016787(hydrolase activity);GO:0008152(metabolic process);GO:0005618(cell wall);GO:0005975(carbohydrate metabolic process);GO:0005840(ribosome);GO:0005829(cytosol);GO:0004553(hydrolase activity, hydrolyzing O-glycosyl compounds)	NA	Cellulose degradation
LOC_Os03g57880.1	47.87	57.75	52.92	114.83	157.77	173.45	65.08	89.93	78.87	63.75	73.75	69.17	2.59	2.13	2.48	5.51	6.4	7.65	3.95	4.37	4.3	3.21	3.16	3.41	148.68	52.84	6.52	2.4	1.12	up	0	0	yes	O-Glycosyl hydrolases family 17 protein		GO:0005886(plasma membrane);GO:0016020(membrane);GO:0005488(binding);GO:0003824(catalytic activity);GO:0005975(carbohydrate metabolic process);GO:0008152(metabolic process);GO:0016787(hydrolase activity);GO:0004553(hydrolase activity, hydrolyzing O-glycosyl compounds)	NA	Callose degradation
LOC_Os03g57880.2	50.37	61.75	55.92	128.33	173.27	182.45	72.08	96.93	85.87	72.25	88.75	75.17	2.62	2.19	2.52	5.93	6.78	7.76	4.22	4.54	4.52	3.51	3.67	3.58	161.35	56.01	6.83	2.45	1.16	up	0	0	yes	O-Glycosyl hydrolases family 17 protein		GO:0008152(metabolic process);GO:0016787(hydrolase activity);GO:0005488(binding);GO:0005975(carbohydrate metabolic process);GO:0005886(plasma membrane);GO:0016020(membrane);GO:0003824(catalytic activity);GO:0004553(hydrolase activity, hydrolyzing O-glycosyl compounds)	NA	Callose degradation
LOC_Os03g57880.3	46.37	55.25	53.92	109.33	154.77	172.45	67.08	90.43	83.37	67.25	76.25	69.17	2.64	2.14	2.66	5.52	6.61	8.01	4.29	4.63	4.79	3.57	3.44	3.59	145.52	51.84	6.72	2.48	1.12	up	0	0	yes	O-Glycosyl hydrolases family 17 protein		GO:0005886(plasma membrane);GO:0005488(binding);GO:0016787(hydrolase activity);GO:0008152(metabolic process);GO:0005975(carbohydrate metabolic process);GO:0003824(catalytic activity);GO:0016020(membrane);GO:0004553(hydrolase activity, hydrolyzing O-glycosyl compounds)	NA	Callose degradation
LOC_Os04g33720.1	152.5	250.93	211.98	677.1	935.5	900.58	100.17	155.64	154.09	386.67	431.43	382.02	8.15	9.13	9.81	32.1	37.52	39.29	6.02	7.48	8.31	19.27	18.27	18.64	837.72	205.13	36.31	9.03	1.69	up	0	0	yes	cell wall invertase 2		GO:0008152(metabolic process);GO:0005975(carbohydrate metabolic process);GO:0016787(hydrolase activity)	ko00052(Galactose metabolism);ko00500(Starch and sucrose metabolism)	Starch and sucrose metabolism
LOC_Os04g40990.1	6.5	15.5	11.5	31.5	78.5	66	16	26	21.5	6	21.5	16.5	0.39	0.63	0.59	1.67	3.51	3.21	1.07	1.39	1.29	0.33	1.02	0.9	58.67	11.17	2.8	0.54	2.05	up	0	0	yes	malate synthase		GO:0016740(transferase activity);GO:0008152(metabolic process);GO:0005975(carbohydrate metabolic process);GO:0009987(cellular process);GO:0004474(malate synthase activity);GO:0006097(glyoxylate cycle)	ko00620(Pyruvate metabolism);ko00630(Glyoxylate and dicarboxylate metabolism)
LOC_Os04g40990.2	6.5	15.5	12.5	30.5	75.5	66	15	24	21.5	7	21.5	16.5	0.37	0.6	0.62	1.55	3.24	3.08	0.96	1.23	1.24	0.37	0.97	0.86	57.33	11.5	2.62	0.53	2.02	up	0	0	yes	malate synthase		GO:0016740(transferase activity);GO:0008152(metabolic process);GO:0005975(carbohydrate metabolic process);GO:0009987(cellular process);GO:0004474(malate synthase activity);GO:0006097(glyoxylate cycle)	NA
LOC_Os05g07940.3	20.43	29.23	24.67	68.3	85.6	83.23	21.08	25.2	22.15	24.4	29.82	31.35	0.85	0.83	0.89	2.51	2.66	2.82	0.98	0.94	0.93	0.94	0.98	1.19	79.04	24.78	2.66	0.85	1.33	up	0	0	yes	Lactoylglutathione lyase / glyoxalase I family protein		GO:0003824(catalytic activity);GO:0005975(carbohydrate metabolic process)	NA
LOC_Os05g07940.4	15.1	18.4	17	55.8	61.1	63.9	16.75	17.7	15.15	17.4	21.15	19.35	0.63	0.53	0.62	2.08	1.93	2.19	0.79	0.67	0.64	0.68	0.7	0.74	60.27	16.83	2.06	0.59	1.49	up	0	0	yes	Lactoylglutathione lyase / glyoxalase I family protein		GO:0005975(carbohydrate metabolic process);GO:0003824(catalytic activity)	NA
LOC_Os05g36270.1	22.83	55.74	31.74	99.55	123.52	121.36	35.5	37.38	40.31	37.29	50.1	42.4	1.84	3.05	2.21	7.1	7.45	7.96	3.21	2.7	3.27	2.8	3.19	3.11	114.81	36.77	7.51	2.37	1.34	up	0	0	yes	fructose-1,6-bisphosphatase		GO:0008150(biological_process);GO:0005737(cytoplasm);GO:0009719(response to endogenous stimulus);GO:0005515(protein binding);GO:0005829(cytosol);GO:0008152(metabolic process);GO:0009987(cellular process);GO:0016787(hydrolase activity);GO:0005975(carbohydrate metabolic process);GO:0009056(catabolic process);GO:0015979(photosynthesis);GO:0009058(biosynthetic process);GO:0005634(nucleus);GO:0042578(…	ko00010(Glycolysis / Gluconeogenesis);ko00030(Pentose phosphate pathway);ko00051(Fructose and mannose metabolism);ko00710(Carbon fixation in photosynthetic organisms);ko04910(Insulin signaling pathway)	Gluconeogenesis,sucrose biosynthesis
LOC_Os05g36270.2	19.83	49.74	29.74	87.55	110.52	110.86	34.5	40.38	40.81	32.79	47.6	44.4	1.52	2.59	1.97	5.94	6.34	6.92	2.96	2.78	3.15	2.34	2.88	3.1	102.98	33.1	6.4	2.02	1.34	up	0	0	yes	fructose-1,6-bisphosphatase		GO:0005975(carbohydrate metabolic process);GO:0009058(biosynthetic process);GO:0009987(cellular process);GO:0005634(nucleus);GO:0008150(biological_process);GO:0005737(cytoplasm);GO:0009719(response to endogenous stimulus);GO:0005515(protein binding);GO:0005829(cytosol);GO:0008152(metabolic process);GO:0016787(hydrolase activity);GO:0009056(catabolic process);GO:0015979(photosynthesis);GO:0042578(…	NA	Gluconeogenesis,sucrose biosynthesis
LOC_Os05g36270.3	19.83	47.74	28.74	83.55	109.52	109.86	34	39.88	40.81	31.79	46.6	43.4	1.52	2.49	1.91	5.69	6.31	6.88	2.93	2.75	3.16	2.27	2.83	3.04	100.98	32.1	6.29	1.97	1.35	up	0	0	yes	fructose-1,6-bisphosphatase		GO:0009987(cellular process);GO:0005975(carbohydrate metabolic process);GO:0005634(nucleus);GO:0009056(catabolic process);GO:0009058(biosynthetic process);GO:0016787(hydrolase activity);GO:0008152(metabolic process);GO:0005829(cytosol);GO:0005515(protein binding);GO:0009719(response to endogenous stimulus);GO:0005737(cytoplasm);GO:0008150(biological_process);GO:0015979(photosynthesis);GO:0042578(…	NA	Gluconeogenesis,sucrose biosynthesis
LOC_Os05g37450.1	33	68	46	127	148	124	35	41	41	62	91	61	2.15	3.01	2.59	7.33	7.23	6.59	2.56	2.4	2.69	3.76	4.69	3.62	133	49	7.05	2.58	1.13	up	0	0	yes	starch binding domain containing protein		GO:0005975(carbohydrate metabolic process);GO:0030246(carbohydrate binding);GO:0005575(cellular_component);GO:0003824(catalytic activity);GO:2001070(starch binding)	NA
LOC_Os05g49070.1	5.5	12.5	16	32	51.5	56.5	3.5	10	13	10	29	25	0.47	0.72	1.17	2.41	3.28	3.91	0.33	0.76	1.11	0.79	1.95	1.94	46.67	11.33	3.2	0.79	1.69	up	0	0	yes	6-phosphogluconate dehydrogenase family protein		GO:0008152(metabolic process);GO:0005975(carbohydrate metabolic process);GO:0003824(catalytic activity);GO:0005488(binding);GO:0005575(cellular_component);GO:0006139(nucleobase-containing compound metabolic process);GO:0009056(catabolic process);GO:0004616(phosphogluconate dehydrogenase (decarboxylating) activity);GO:0006098(pentose-phosphate shunt);GO:0055114(oxidation-reduction process);GO:0016…	NA
LOC_Os06g11840.1	5	7	11	40.5	45.2	35	3	6	7	2	2	1	0.37	0.36	0.71	2.68	2.53	2.13	0.25	0.4	0.53	0.14	0.12	0.07	40.23	7.67	2.45	0.48	2.01	up	0	0	yes	trehalose phosphatase		GO:0008152(metabolic process);GO:0009987(cellular process);GO:0016787(hydrolase activity);GO:0009058(biosynthetic process);GO:0005975(carbohydrate metabolic process);GO:0003824(catalytic activity);GO:0005992(trehalose biosynthetic process)	NA
LOC_Os06g14540.1	19.17	21.5	13.42	42.98	51.28	61.27	2	6	8.25	12.75	16.5	8.5	1.12	0.86	0.68	2.23	2.25	2.92	0.13	0.32	0.49	0.7	0.76	0.45	51.84	18.03	2.47	0.88	1.16	up	0	0.01	yes	endoglucanase		GO:0009536(plastid);GO:0016787(hydrolase activity);GO:0008150(biological_process);GO:0016049(cell growth);GO:0008152(metabolic process);GO:0004553(hydrolase activity, hydrolyzing O-glycosyl compounds);GO:0005975(carbohydrate metabolic process)	NA	Cellulose degradation
LOC_Os06g37560.1	60.5	80.25	80	178	234.5	193.5	55.25	85.5	81.25	72	89	93	2.41	2.18	2.76	6.29	7.01	6.29	2.47	3.06	3.27	2.67	2.81	3.38	202	73.58	6.53	2.45	1.1	up	0	0	yes	beta galactosidase 1		GO:0005618(cell wall);GO:0005975(carbohydrate metabolic process);GO:0005515(protein binding);GO:0016787(hydrolase activity);GO:0005575(cellular_component);GO:0008152(metabolic process);GO:0004553(hydrolase activity, hydrolyzing O-glycosyl compounds);GO:0004565(beta-galactosidase activity);GO:0009341(beta-galactosidase complex)	ko00052(Galactose metabolism);ko00511(Other glycan degradation);ko00600(Sphingolipid metabolism)	Galactose metabolism
LOC_Os06g42310.1	65	81	68.5	270.5	320	249.5	91.5	80.5	68.5	119	104	95.5	3.27	2.78	2.98	12.08	12.08	10.25	5.17	3.64	3.48	5.59	4.15	4.39	280	71.5	11.47	3.01	1.61	up	0	0	yes	beta-galactosidase 7		GO:0005975(carbohydrate metabolic process);GO:0016787(hydrolase activity);GO:0003824(catalytic activity);GO:0030246(carbohydrate binding);GO:0005618(cell wall);GO:0008152(metabolic process);GO:0005488(binding);GO:0004553(hydrolase activity, hydrolyzing O-glycosyl compounds)	NA	Galactose metabolism
LOC_Os06g46284.1	39.5	83	65	127.83	163.5	177.17	47	81.67	79	64	90.83	69.33	1.4	2	1.99	4.01	4.34	5.11	1.87	2.6	2.82	2.11	2.54	2.24	156.17	62.5	4.49	1.79	1	up	0	0	yes	Glycosyl hydrolases family 31 protein		GO:0016787(hydrolase activity);GO:0008152(metabolic process);GO:0005618(cell wall);GO:0005773(vacuole);GO:0005975(carbohydrate metabolic process);GO:0005576(extracellular region);GO:0004553(hydrolase activity, hydrolyzing O-glycosyl compounds)	ko00052(Galactose metabolism);ko00500(Starch and sucrose metabolism)	Starch and sucrose metabolism
LOC_Os07g35510.1	0.5	0	0	39	68	54.5	1	1.5	0	3.5	3.5	4.5	0.03	0	0	1.77	2.61	2.27	0.06	0.07	0	0.17	0.14	0.21	53.83	0.17	2.21	0.01	inf	up	0	0	yes	glucan endo-1,3-beta-glucosidase		GO:0003824(catalytic activity);GO:0016787(hydrolase activity);GO:0008152(metabolic process);GO:0005975(carbohydrate metabolic process);GO:0005488(binding);GO:0005623(cell);GO:0004553(hydrolase activity, hydrolyzing O-glycosyl compounds)	NA	Callose degradation
LOC_Os07g43940.1	28.5	59	39.5	85.5	122.5	135	16.5	44	31.5	30.5	44	50	2.37	3.33	2.84	6.3	7.63	9.15	1.54	3.28	2.64	2.36	2.89	3.79	114.33	42.33	7.69	2.85	1.12	up	0	0	yes	X8 domain containing protein		GO:0008152(metabolic process);GO:0005975(carbohydrate metabolic process);GO:0005886(plasma membrane);GO:0005488(binding);GO:0016787(hydrolase activity);GO:0016020(membrane);GO:0003824(catalytic activity)	NA
LOC_Os07g48160.1	95	153	93	598	538	452	86	84	77	142	142	131	6.72	7.37	5.7	37.52	28.55	26.1	6.83	5.34	5.5	9.37	7.96	8.46	529.33	113.67	30.72	6.59	1.9	up	0	0	yes	alpha-galactosidase		GO:0009056(catabolic process);GO:0005975(carbohydrate metabolic process);GO:0016787(hydrolase activity);GO:0005618(cell wall);GO:0005773(vacuole);GO:0003824(catalytic activity);GO:0008152(metabolic process);GO:0006629(lipid metabolic process);GO:0009987(cellular process);GO:0004553(hydrolase activity, hydrolyzing O-glycosyl compounds)	ko00052(Galactose metabolism);ko00561(Glycerolipid metabolism);ko00600(Sphingolipid metabolism);ko00603(Glycosphingolipid biosynthesis - globo series)	Galactose metabolism
LOC_Os08g29770.1	527.83	900	715.92	2493.14	3073.44	2673.6	679.67	807.33	705.08	905.75	947.83	747.33	26.51	30.78	31.14	111.12	115.88	109.65	38.37	36.47	35.76	42.44	37.74	34.27	2746.73	714.58	112.22	29.48	1.61	up	0	0	yes	endoglucanase		GO:0008152(metabolic process);GO:0005623(cell);GO:0003824(catalytic activity);GO:0005975(carbohydrate metabolic process);GO:0016787(hydrolase activity);GO:0004553(hydrolase activity, hydrolyzing O-glycosyl compounds)	NA
LOC_Os09g09980.1	14	23	13	60.5	70.5	46	12	12	7	17	21	14	0.93	1.04	0.75	3.56	3.51	2.49	0.89	0.72	0.47	1.05	1.1	0.85	59	16.67	3.19	0.9	1.48	up	0	0	yes	glucan endo-1,3-beta-glucosidase		GO:0008152(metabolic process);GO:0005488(binding);GO:0005623(cell);GO:0016787(hydrolase activity);GO:0003824(catalytic activity);GO:0005975(carbohydrate metabolic process);GO:0004553(hydrolase activity, hydrolyzing O-glycosyl compounds)	NA	Callose degradation
LOC_Os09g31430.1	2	0.5	0.5	62.25	85.67	82.58	0.5	2	0	2	4	3.5	0.13	0.02	0.03	3.66	4.26	4.47	0.04	0.12	0	0.12	0.21	0.21	76.83	1	4.13	0.06	6.22	up	0	0	yes	Os9bglu30 - beta-glucosidase		GO:0005975(carbohydrate metabolic process);GO:0008152(metabolic process);GO:0016787(hydrolase activity);GO:0005488(binding);GO:0005623(cell);GO:0003824(catalytic activity);GO:0004553(hydrolase activity, hydrolyzing O-glycosyl compounds)	NA	Cellulose degradation
LOC_Os09g31430.2	2	0.5	0.5	53.25	80.67	80.58	0.5	1	0	2	3	2.5	0.14	0.02	0.03	3.19	4.09	4.44	0.04	0.06	0	0.13	0.16	0.15	71.5	1	3.91	0.06	6.12	up	0	0	yes	Os9bglu30 - beta-glucosidase		GO:0005623(cell);GO:0003824(catalytic activity);GO:0005975(carbohydrate metabolic process);GO:0008152(metabolic process);GO:0016787(hydrolase activity);GO:0005488(binding);GO:0004553(hydrolase activity, hydrolyzing O-glycosyl compounds)	ko00380(Tryptophan metabolism)	Cellulose degradation
LOC_Os09g33680.1	4	10	7	21.5	35	40.5	4.5	7.5	4	4.5	11	5.5	0.23	0.38	0.34	1.08	1.48	1.87	0.29	0.38	0.23	0.24	0.49	0.28	32.33	7	1.48	0.32	1.9	up	0	0	yes	s9bglu31 - beta-glucosidase, dhurrinase		GO:0003824(catalytic activity);GO:0005975(carbohydrate metabolic process);GO:0008152(metabolic process);GO:0016787(hydrolase activity);GO:0005488(binding);GO:0004553(hydrolase activity, hydrolyzing O-glycosyl compounds)	NA	Cellulose degradation
LOC_Os09g33680.2	5	9	7	19.5	33	37.5	5.5	8.5	4	4.5	11	5.5	0.26	0.32	0.32	0.91	1.3	1.6	0.32	0.4	0.21	0.22	0.46	0.26	30	7	1.27	0.3	1.78	up	0	0	yes	s9bglu31 - beta-glucosidase, dhurrinase		GO:0003824(catalytic activity);GO:0005488(binding);GO:0016787(hydrolase activity);GO:0008152(metabolic process);GO:0005975(carbohydrate metabolic process);GO:0004553(hydrolase activity, hydrolyzing O-glycosyl compounds)	NA	Cellulose degradation
LOC_Os09g33690.1	22.8	36.47	26.52	79.07	76.23	64.42	34.33	35.57	38.25	28.92	32.35	29.33	1.25	1.36	1.26	3.85	3.14	2.88	2.12	1.75	2.12	1.48	1.41	1.47	73.24	28.59	3.29	1.29	1.01	up	0	0.01	yes	Os9bglu32 - beta-glucosidase homologue		GO:0003824(catalytic activity);GO:0005975(carbohydrate metabolic process);GO:0008152(metabolic process);GO:0016787(hydrolase activity);GO:0005488(binding);GO:0004553(hydrolase activity, hydrolyzing O-glycosyl compounds)	NA	Cellulose degradation
LOC_Os09g33690.2	24.47	36.47	26.85	83.07	79.48	67.67	36	37.9	38.58	29.58	32.68	29.67	1.37	1.39	1.3	4.13	3.34	3.09	2.27	1.91	2.18	1.55	1.45	1.52	76.74	29.26	3.52	1.35	1.07	up	0	0	yes	Os9bglu32 - beta-glucosidase homologue		GO:0003824(catalytic activity);GO:0005488(binding);GO:0016787(hydrolase activity);GO:0008152(metabolic process);GO:0005975(carbohydrate metabolic process);GO:0004553(hydrolase activity, hydrolyzing O-glycosyl compounds)	NA	Cellulose degradation
LOC_Os09g33690.3	21.55	28.47	23.85	72.4	66.9	58.17	31.08	31.73	30.92	24.58	29.35	23.83	1.28	1.15	1.22	3.81	2.98	2.82	2.07	1.69	1.85	1.36	1.38	1.29	65.82	24.62	3.2	1.22	1.06	up	0	0	yes	Os9bglu32 - beta-glucosidase homologue		GO:0005488(binding);GO:0016787(hydrolase activity);GO:0008152(metabolic process);GO:0005975(carbohydrate metabolic process);GO:0003824(catalytic activity);GO:0004553(hydrolase activity, hydrolyzing O-glycosyl compounds)	NA	Cellulose degradation
LOC_Os09g33690.4	24.13	35.8	25.93	80.82	77.23	65.75	34.33	36.9	38	28.92	32.02	28.42	1.35	1.36	1.25	4	3.23	2.99	2.15	1.85	2.14	1.5	1.41	1.45	74.6	28.62	3.41	1.32	1.05	up	0	0	yes	Os9bglu32 - beta-glucosidase homologue		GO:0005488(binding);GO:0016787(hydrolase activity);GO:0003824(catalytic activity);GO:0005975(carbohydrate metabolic process);GO:0008152(metabolic process);GO:0004553(hydrolase activity, hydrolyzing O-glycosyl compounds)	NA	Cellulose degradation
LOC_Os10g18400.1	140.5	194	152	1154	1185.5	1014	93.5	122.5	88.5	326.5	315	299.5	6.05	5.69	5.67	44.1	38.32	35.65	4.53	4.74	3.85	13.12	10.75	11.77	1117.83	162.17	39.36	5.8	2.44	up	0	0	yes	beta-galactosidase 7		GO:0009056(catabolic process);GO:0005623(cell);GO:0008152(metabolic process);GO:0016787(hydrolase activity);GO:0005975(carbohydrate metabolic process);GO:0009987(cellular process);GO:0004553(hydrolase activity, hydrolyzing O-glycosyl compounds);GO:0004565(beta-galactosidase activity);GO:0009341(beta-galactosidase complex)	NA	Galactose metabolism
LOC_Os10g35070.1	0.83	2	0.33	55	88.83	79.67	11.67	22.33	13.33	8.83	13.17	8.33	0.07	0.11	0.02	3.91	5.34	5.21	1.05	1.61	1.08	0.66	0.84	0.61	74.5	1.06	4.82	0.07	5.95	up	0	0	yes	alpha-galactosidase 1		GO:0009056(catabolic process);GO:0005975(carbohydrate metabolic process);GO:0009987(cellular process);GO:0005618(cell wall);GO:0016787(hydrolase activity);GO:0005737(cytoplasm);GO:0003824(catalytic activity);GO:0008152(metabolic process);GO:0006629(lipid metabolic process);GO:0005576(extracellular region);GO:0004553(hydrolase activity, hydrolyzing O-glycosyl compounds)	ko00052(Galactose metabolism);ko00561(Glycerolipid metabolism);ko00600(Sphingolipid metabolism);ko00603(Glycosphingolipid biosynthesis - globo series)	Galactose metabolism
LOC_Os10g35070.2	0.83	2	0.33	51	84.83	75.17	11.17	22.33	13.33	8.83	13.17	8.33	0.07	0.11	0.02	3.71	5.22	5.03	1.03	1.65	1.1	0.68	0.86	0.62	70.33	1.06	4.65	0.07	5.86	up	0	0	yes	alpha-galactosidase 1		GO:0005576(extracellular region);GO:0009056(catabolic process);GO:0009987(cellular process);GO:0006629(lipid metabolic process);GO:0008152(metabolic process);GO:0003824(catalytic activity);GO:0005737(cytoplasm);GO:0005618(cell wall);GO:0016787(hydrolase activity);GO:0005975(carbohydrate metabolic process);GO:0004553(hydrolase activity, hydrolyzing O-glycosyl compounds)	NA	Galactose metabolism
LOC_Os10g35070.4	1.33	1	0.33	44	52.33	44.17	10.17	12.33	7.33	6.33	6.67	4.33	0.16	0.08	0.04	4.76	4.79	4.4	1.39	1.35	0.9	0.72	0.64	0.48	46.83	0.89	4.65	0.09	5.76	up	0	0	yes	alpha-galactosidase 1		GO:0005576(extracellular region);GO:0009056(catabolic process);GO:0009987(cellular process);GO:0006629(lipid metabolic process);GO:0008152(metabolic process);GO:0003824(catalytic activity);GO:0005737(cytoplasm);GO:0005618(cell wall);GO:0016787(hydrolase activity);GO:0005975(carbohydrate metabolic process);GO:0004553(hydrolase activity, hydrolyzing O-glycosyl compounds)	NA	Galactose metabolism
LOC_Os11g12810.1	71.08	136.67	135	204.58	360.67	308.67	32.83	73.33	61.83	72.67	103.67	87.67	2.28	2.99	3.76	5.84	8.7	8.1	1.19	2.12	2.01	2.18	2.64	2.57	291.31	114.25	7.55	3.01	1.01	up	0	0	yes	Sucrose-phosphate synthase family protein		GO:0005886(plasma membrane);GO:0016740(transferase activity);GO:0009987(cellular process);GO:0009058(biosynthetic process);GO:0005975(carbohydrate metabolic process);GO:0008152(metabolic process)	NA	Sucrose biosynthesis
LOC_Os11g32260.1	125.17	142.33	107.5	696.67	682.33	506.25	176.75	162.33	151.17	253.5	225.67	182.67	4.1	3.18	3.05	20.26	16.79	13.55	6.51	4.79	5	7.75	5.86	5.47	628.42	125	16.87	3.44	1.96	up	0	0	yes	lysosomal alpha-mannosidase		GO:0003824(catalytic activity);GO:0016787(hydrolase activity);GO:0005618(cell wall);GO:0009987(cellular process);GO:0005576(extracellular region);GO:0030246(carbohydrate binding);GO:0005773(vacuole);GO:0005975(carbohydrate metabolic process);GO:0005488(binding);GO:0016020(membrane);GO:0008152(metabolic process);GO:0004559(alpha-mannosidase activity);GO:0015923(mannosidase activity);GO:0006013(man…	ko00511(Other glycan degradation)
LOC_Os11g32260.2	123.17	137.33	105.5	679.67	671.33	499.25	174.75	159.33	147.17	250.5	224.67	179.67	4.23	3.21	3.14	20.71	17.3	14	6.74	4.92	5.1	8.02	6.11	5.63	616.75	122	17.33	3.53	1.97	up	0	0	yes	lysosomal alpha-mannosidase		GO:0016787(hydrolase activity);GO:0005618(cell wall);GO:0005576(extracellular region);GO:0008152(metabolic process);GO:0003824(catalytic activity);GO:0005773(vacuole);GO:0005975(carbohydrate metabolic process);GO:0005488(binding);GO:0016020(membrane);GO:0030246(carbohydrate binding);GO:0009987(cellular process);GO:0004559(alpha-mannosidase activity);GO:0015923(mannosidase activity);GO:0006013(man…	ko00511(Other glycan degradation)
LOC_Os03g25790.1	15	29	23.5	62.5	127.5	136	9.5	27.5	29.5	18	44	33.5	0.9	1.18	1.22	3.32	5.73	6.65	0.64	1.48	1.78	1.01	2.09	1.83	108.67	22.5	5.23	1.1	1.92	up	0	0	yes	O-Glycosyl hydrolases family 17 protein		GO:0005886(plasma membrane);GO:0008152(metabolic process);GO:0003824(catalytic activity);GO:0016020(membrane);GO:0016787(hydrolase activity);GO:0005488(binding);GO:0005975(carbohydrate metabolic process);GO:0004553(hydrolase activity, hydrolyzing O-glycosyl compounds)	NA	Callose degradation
LOC_Os03g25790.2	15	29	24.5	61.5	127.5	133	11.5	28.5	28.5	19	43	32.5	0.9	1.18	1.27	3.27	5.73	6.5	0.77	1.53	1.72	1.06	2.04	1.78	107.33	22.83	5.17	1.12	1.91	up	0	0	yes	O-Glycosyl hydrolases family 17 protein		GO:0005886(plasma membrane);GO:0016787(hydrolase activity);GO:0008152(metabolic process);GO:0005488(binding);GO:0003824(catalytic activity);GO:0005975(carbohydrate metabolic process);GO:0016020(membrane);GO:0004553(hydrolase activity, hydrolyzing O-glycosyl compounds)	NA	Callose degradation
LOC_Os01g03950.1	3	5	5	127	125	119	13	11	8	10	13	7	0.11	0.12	0.15	3.95	3.29	3.41	0.51	0.35	0.28	0.33	0.36	0.22	123.67	4.33	3.55	0.13	4.5	up	0	0	yes	glycosyl hydrolase, family 31		GO:0005576(extracellular region);GO:0008152(metabolic process);GO:0008150(biological_process);GO:0016787(hydrolase activity);GO:0009536(plastid);GO:0005975(carbohydrate metabolic process);GO:0005575(cellular_component);GO:0005618(cell wall);GO:0009987(cellular process);GO:0004553(hydrolase activity, hydrolyzing O-glycosyl compounds)	NA	Starch metabolism
LOC_Os02g29530.1	58	102	70	259	290	273	50	93	83	81	82	70	3.46	4.14	3.62	13.71	12.99	13.3	3.35	4.99	5	4.51	3.88	3.81	274	76.67	13.33	3.74	1.51	up	0	0	yes	glycosyl transferase 8 domain containing protein		GO:0009987(cellular process);GO:0005975(carbohydrate metabolic process);GO:0009058(biosynthetic process);GO:0005739(mitochondrion);GO:0016740(transferase activity);GO:0005794(Golgi apparatus);GO:0016757(transferase activity, transferring glycosyl groups)	ko00500(Starch and sucrose metabolism);ko00520(Amino sugar and nucleotide sugar metabolism)	Starch and sucrose metabolism
LOC_Os02g32110.1	133	231	158	407	584	437	93	132	127	151	211	180	9.17	10.85	9.44	24.9	30.23	24.6	7.21	8.19	8.84	9.71	11.53	11.33	476	174	26.58	9.82	1.11	up	0	0	yes	Exostosin family protein		GO:0005975(carbohydrate metabolic process);GO:0009987(cellular process);GO:0016020(membrane);GO:0016740(transferase activity);GO:0008152(metabolic process);GO:0005794(Golgi apparatus);GO:0003824(catalytic activity);GO:0009058(biosynthetic process)	NA
LOC_Os02g50490.1	3	7.05	9.15	22.25	42.75	37.48	4.65	10.2	3.9	2.95	10.7	6.53	0.19	0.3	0.49	1.22	1.98	1.89	0.32	0.57	0.24	0.17	0.52	0.37	34.16	6.4	1.7	0.32	2.08	up	0	0	yes	endoglucanase		GO:0005975(carbohydrate metabolic process);GO:0008152(metabolic process);GO:0016787(hydrolase activity);GO:0005623(cell);GO:0003824(catalytic activity);GO:0004553(hydrolase activity, hydrolyzing O-glycosyl compounds)	NA	Cellulose degradation
LOC_Os03g15020.1	45.33	62.67	50.33	188.9	228.67	202.5	43.33	53	39.67	90.7	110.83	94.67	1.56	1.47	1.5	5.79	5.92	5.71	1.68	1.65	1.38	2.92	3.03	2.98	206.69	52.78	5.81	1.51	1.62	up	0	0	yes	beta-galactosidase 8		GO:0005975(carbohydrate metabolic process);GO:0016787(hydrolase activity);GO:0005618(cell wall);GO:0005488(binding);GO:0003824(catalytic activity);GO:0030246(carbohydrate binding);GO:0008152(metabolic process);GO:0004553(hydrolase activity, hydrolyzing O-glycosyl compounds);GO:0004565(beta-galactosidase activity);GO:0009341(beta-galactosidase complex)	NA	Galactose metabolism
LOC_Os03g15020.2	45.33	62.67	50.33	188.5	228.17	201	43.33	53	40.67	90.5	110.83	94.67	1.54	1.45	1.48	5.66	5.8	5.56	1.65	1.61	1.39	2.86	2.98	2.93	205.89	52.78	5.67	1.49	1.62	up	0	0	yes	beta-galactosidase 8		GO:0005488(binding);GO:0005618(cell wall);GO:0008152(metabolic process);GO:0016787(hydrolase activity);GO:0005975(carbohydrate metabolic process);GO:0030246(carbohydrate binding);GO:0003824(catalytic activity);GO:0004553(hydrolase activity, hydrolyzing O-glycosyl compounds);GO:0004565(beta-galactosidase activity);GO:0009341(beta-galactosidase complex)	NA	Galactose metabolism
LOC_Os03g15020.3	45.33	62.67	50.33	188.4	228.17	201.5	43.33	53	39.67	90.2	110.33	94.67	1.56	1.47	1.5	5.76	5.9	5.67	1.68	1.64	1.38	2.9	3.01	2.98	206.02	52.78	5.78	1.51	1.62	up	0	0	yes	beta-galactosidase 8		GO:0005975(carbohydrate metabolic process);GO:0008152(metabolic process);GO:0030246(carbohydrate binding);GO:0016787(hydrolase activity);GO:0005618(cell wall);GO:0003824(catalytic activity);GO:0005488(binding);GO:0004553(hydrolase activity, hydrolyzing O-glycosyl compounds)	NA	Galactose metabolism
LOC_Os05g15510.1	13.5	25	17	40.5	64	64.5	12	23	20	16.5	28	28	0.83	1.05	0.91	2.22	2.97	3.25	0.83	1.28	1.25	0.95	1.37	1.58	56.33	18.5	2.81	0.93	1.25	up	0	0	yes	cellulase		GO:0005623(cell);GO:0003824(catalytic activity);GO:0005975(carbohydrate metabolic process);GO:0008152(metabolic process);GO:0016787(hydrolase activity);GO:0005488(binding);GO:0004553(hydrolase activity, hydrolyzing O-glycosyl compounds)	NA	Cellulose degradation
LOC_Os05g15510.2	7	11.5	7.5	28.5	38	44.5	8	9.5	9.5	9.5	9.5	13	0.46	0.51	0.42	1.65	1.86	2.37	0.59	0.56	0.63	0.58	0.49	0.77	37	8.67	1.96	0.46	1.7	up	0	0	yes	cellulase		GO:0005623(cell);GO:0008152(metabolic process);GO:0005488(binding);GO:0003824(catalytic activity);GO:0016787(hydrolase activity);GO:0005975(carbohydrate metabolic process);GO:0004553(hydrolase activity, hydrolyzing O-glycosyl compounds)	NA	Cellulose degradation
LOC_Os06g48180.2	0	0.75	0.83	34.5	44.75	44.42	1	1.75	1	0.25	0.5	0.25	0	0.05	0.07	3.04	3.34	3.6	0.11	0.16	0.1	0.02	0.04	0.02	41.22	0.53	3.33	0.04	5.69	up	0	0	yes	glycosyl hydrolases family 16		NA	NA	Starch metabolism
LOC_Os06g48180.1	0	0.75	0.83	34.83	45.75	45.42	1	1.75	1	0.25	0.5	0.58	0	0.05	0.08	3.31	3.68	3.97	0.12	0.17	0.11	0.02	0.04	0.06	42	0.53	3.65	0.04	5.73	up	0	0	yes	glycosyl hydrolases family 16		GO:0005975(carbohydrate metabolic process);GO:0005618(cell wall);GO:0016787(hydrolase activity);GO:0008152(metabolic process);GO:0016740(transferase activity);GO:0009987(cellular process);GO:0004553(hydrolase activity, hydrolyzing O-glycosyl compounds);GO:0016762(xyloglucan:xyloglucosyl transferase activity);GO:0006073(cellular glucan metabolic process);GO:0048046(apoplast)	NA	Starch metabolism
LOC_Os12g03470.1	109.46	150.67	117.87	342.47	355.23	282.74	105.62	110.37	103.77	116.47	152.67	118.06	5.05	4.73	4.71	14.02	12.3	10.65	5.48	4.58	4.83	5.01	5.58	4.97	326.82	126	12.32	4.83	1.03	up	0	0	yes	alpha-N-arabinofuranosidase A		GO:0016787(hydrolase activity);GO:0005576(extracellular region);GO:0005618(cell wall);GO:0005773(vacuole);GO:0005975(carbohydrate metabolic process);GO:0008152(metabolic process);GO:0046556(alpha-N-arabinofuranosidase activity);GO:0046373(L-arabinose metabolic process)	NA
LOC_Os12g03470.2	112.29	152.57	119.53	347.72	359.73	288.24	107.45	112.74	104.52	119.56	153.33	120.81	4.91	4.54	4.53	13.49	11.81	10.29	5.28	4.43	4.61	4.88	5.31	4.82	331.9	128.13	11.86	4.66	1.02	up	0	0	yes	alpha-N-arabinofuranosidase A		GO:0005618(cell wall);GO:0016787(hydrolase activity);GO:0005975(carbohydrate metabolic process);GO:0005576(extracellular region);GO:0008152(metabolic process);GO:0005773(vacuole);GO:0046556(alpha-N-arabinofuranosidase activity);GO:0046373(L-arabinose metabolic process)	NA
LOC_Os12g03470.3	109.96	153.07	117.87	342.14	355.4	282.74	105.62	112.24	104.02	118.56	153.67	120.4	5.11	4.84	4.74	14.1	12.39	10.72	5.51	4.69	4.88	5.14	5.66	5.11	326.76	126.96	12.41	4.9	1.01	up	0	0	yes	alpha-N-arabinofuranosidase A		GO:0016787(hydrolase activity);GO:0005975(carbohydrate metabolic process);GO:0005576(extracellular region);GO:0005618(cell wall);GO:0008152(metabolic process);GO:0005773(vacuole);GO:0046556(alpha-N-arabinofuranosidase activity);GO:0046373(L-arabinose metabolic process)	NA
LOC_Os12g03470.4	110.79	152.57	118.53	347.22	357.23	286.74	106.95	112.74	103.77	119.06	153.33	119.98	5.02	4.71	4.66	13.97	12.16	10.62	5.45	4.6	4.75	5.04	5.51	4.97	330.4	127.3	12.25	4.8	1.02	up	0	0	yes	alpha-N-arabinofuranosidase A		GO:0005975(carbohydrate metabolic process);GO:0005576(extracellular region);GO:0008152(metabolic process);GO:0016787(hydrolase activity);GO:0005773(vacuole);GO:0005618(cell wall);GO:0046556(alpha-N-arabinofuranosidase activity);GO:0046373(L-arabinose metabolic process)	NA
LOC_Os12g03470.5	111.36	149.3	115.89	340.19	346.12	281.32	111.81	112.44	107.37	120.66	157.24	120.48	4.64	4.24	4.18	12.57	10.82	9.57	5.23	4.21	4.52	4.69	5.19	4.58	322.55	125.52	10.99	4.35	1.01	up	0	0	yes	alpha-N-arabinofuranosidase A		GO:0008152(metabolic process);GO:0016787(hydrolase activity);GO:0005773(vacuole);GO:0005975(carbohydrate metabolic process);GO:0005576(extracellular region);GO:0005618(cell wall)	NA
LOC_Os02g51620.1	20	28	24	85	137	136	17	19	19	18	31	17	0.87	0.83	0.9	3.27	4.46	4.82	0.83	0.74	0.83	0.73	1.07	0.67	119.33	24	4.18	0.87	1.95	up	0	0	yes	glycosyl hydrolase family 3 protein		GO:0005618(cell wall);GO:0009536(plastid);GO:0005975(carbohydrate metabolic process);GO:0016787(hydrolase activity);GO:0005576(extracellular region);GO:0005575(cellular_component);GO:0008152(metabolic process);GO:0004553(hydrolase activity, hydrolyzing O-glycosyl compounds)	NA	Cellulose degradation
LOC_Os02g52560.1	100	164	134	418	475	378	106	121	90	192	213	194	5.54	6.19	6.43	20.56	19.76	17.1	6.6	6.03	5.04	9.93	9.36	9.82	423.67	132.67	19.14	6.05	1.34	up	0	0	yes	xyloglucan fucosyltransferase		GO:0016020(membrane);GO:0005975(carbohydrate metabolic process);GO:0009987(cellular process);GO:0009058(biosynthetic process);GO:0016740(transferase activity);GO:0008152(metabolic process);GO:0008107(galactoside 2-alpha-L-fucosyltransferase activity);GO:0042546(cell wall biogenesis)	NA	Hemicellulose biosynthesis
LOC_Os03g14010.1	9	13	11.67	43	65	72	8.33	9.67	10.67	7	9.5	7.33	0.54	0.53	0.61	2.29	2.93	3.53	0.56	0.52	0.65	0.39	0.45	0.4	60	11.22	2.92	0.56	2.05	up	0	0	yes	Glycosyl hydrolase family 10 protein		GO:0008152(metabolic process);GO:0005623(cell);GO:0005488(binding);GO:0003824(catalytic activity);GO:0005975(carbohydrate metabolic process);GO:0016787(hydrolase activity);GO:0004553(hydrolase activity, hydrolyzing O-glycosyl compounds)	NA	Cellulose degradation
LOC_Os03g14010.2	8	13	11.67	43	65	71	8.33	9.67	10.67	7	9	7.33	0.48	0.54	0.61	2.31	2.95	3.51	0.57	0.53	0.65	0.4	0.43	0.41	59.67	10.89	2.92	0.54	2.09	up	0	0	yes	Glycosyl hydrolase family 10 protein		GO:0005488(binding);GO:0016787(hydrolase activity);GO:0008152(metabolic process);GO:0005975(carbohydrate metabolic process);GO:0003824(catalytic activity);GO:0005623(cell);GO:0004553(hydrolase activity, hydrolyzing O-glycosyl compounds)	NA	Cellulose degradation
LOC_Os03g14010.3	8	13	12.67	43	65	71	8.33	9.67	10.67	7	9.5	7.33	0.46	0.5	0.62	2.17	2.78	3.3	0.53	0.49	0.61	0.37	0.43	0.38	59.67	11.22	2.75	0.53	2.05	up	0	0	yes	Glycosyl hydrolase family 10 protein		GO:0003824(catalytic activity);GO:0005623(cell);GO:0016787(hydrolase activity);GO:0008152(metabolic process);GO:0005975(carbohydrate metabolic process);GO:0005488(binding);GO:0004553(hydrolase activity, hydrolyzing O-glycosyl compounds)	NA	Cellulose degradation
LOC_Os08g06380.1	6.5	14.5	18	53	69	55.5	9.5	11.5	7.5	16	13	11	0.2	0.31	0.49	1.47	1.62	1.41	0.33	0.32	0.24	0.47	0.32	0.31	59.17	13	1.5	0.33	1.89	up	0	0	yes	CSLF6 - cellulose synthase-like family F		GO:0009987(cellular process);GO:0007275(multicellular organismal development);GO:0009628(response to abiotic stimulus);GO:0006950(response to stress);GO:0005794(Golgi apparatus);GO:0016740(transferase activity);GO:0005975(carbohydrate metabolic process);GO:0009058(biosynthetic process);GO:0008152(metabolic process);GO:0008150(biological_process);GO:0016760(cellulose synthase (UDP-forming) activit…	NA
LOC_Os08g06380.2	5.5	14.5	19	51	64	49.5	9.5	12.5	7.5	15	11	10	0.19	0.35	0.58	1.6	1.7	1.43	0.38	0.4	0.27	0.5	0.31	0.32	54.83	13	1.58	0.38	1.74	up	0	0	yes	CSLF6 - cellulose synthase-like family F		GO:0006950(response to stress);GO:0005794(Golgi apparatus);GO:0016740(transferase activity);GO:0009987(cellular process);GO:0007275(multicellular organismal development);GO:0009628(response to abiotic stimulus);GO:0005975(carbohydrate metabolic process);GO:0008152(metabolic process);GO:0008150(biological_process);GO:0009058(biosynthetic process);GO:0016760(cellulose synthase (UDP-forming) activit…	NA
LOC_Os09g30130.1	87.35	139.03	98.7	294.28	298.17	276.45	120.32	113.83	106.28	112.1	119.25	100.33	3.4	3.69	3.33	10.17	8.72	8.79	5.27	3.99	4.18	4.07	3.68	3.57	289.63	108.36	9.23	3.47	1.09	up	0	0	yes	CSLE6 - cellulose synthase-like family E		GO:0009987(cellular process);GO:0016740(transferase activity);GO:0009058(biosynthetic process);GO:0005975(carbohydrate metabolic process);GO:0005783(endoplasmic reticulum);GO:0005886(plasma membrane);GO:0016760(cellulose synthase (UDP-forming) activity);GO:0030244(cellulose biosynthetic process);GO:0016020(membrane)	NA
LOC_Os09g30130.2	74.35	98.7	68.7	256.28	233.83	204.12	104.98	77.5	81.28	97.77	93.92	83	3.01	2.72	2.41	9.19	7.1	6.74	4.77	2.82	3.32	3.69	3.01	3.06	231.41	80.58	7.68	2.71	1.18	up	0	0	yes	CSLE6 - cellulose synthase-like family E		GO:0016740(transferase activity);GO:0005783(endoplasmic reticulum);GO:0009058(biosynthetic process);GO:0005975(carbohydrate metabolic process);GO:0009987(cellular process);GO:0005886(plasma membrane);GO:0016760(cellulose synthase (UDP-forming) activity);GO:0030244(cellulose biosynthetic process);GO:0016020(membrane)	NA
LOC_Os09g31270.1	98	138	109	455	417	371	144	137	102	242	184	171	6.92	6.64	6.67	28.53	22.12	21.41	11.44	8.71	7.28	15.95	10.31	11.03	414.33	115	24.02	6.75	1.51	up	0	0	yes	polygalacturonase		GO:0005975(carbohydrate metabolic process);GO:0016787(hydrolase activity);GO:0016020(membrane);GO:0005773(vacuole);GO:0004650(polygalacturonase activity)	NA
LOC_Os09g35800.1	88	163	109	309	380	296	89	122	105	138	199	129	7.46	9.41	8	23.25	24.18	20.49	8.48	9.3	8.99	10.91	13.37	9.99	328.33	120	22.64	8.29	1.13	up	0	0	yes	UDP-glucose 4-epimerase		GO:0005515(protein binding);GO:0009058(biosynthetic process);GO:0005886(plasma membrane);GO:0005975(carbohydrate metabolic process);GO:0008152(metabolic process);GO:0005829(cytosol);GO:0006950(response to stress);GO:0003824(catalytic activity);GO:0009987(cellular process);GO:0016491(oxidoreductase activity);GO:0003854(3-beta-hydroxy-delta5-steroid dehydrogenase activity);GO:0016616(oxidoreductase…	ko00052(Galactose metabolism);ko00520(Amino sugar and nucleotide sugar metabolism)	Galactose metabolism
LOC_Os11g19210.1	5.33	12.83	14.83	40.83	49.67	52.17	8	13.83	9	10.83	16.17	16.17	0.24	0.39	0.57	1.61	1.65	1.89	0.4	0.55	0.4	0.45	0.57	0.65	47.56	11	1.71	0.4	1.8	up	0	0	yes	beta-D-xylosidase		GO:0005975(carbohydrate metabolic process);GO:0005618(cell wall);GO:0016787(hydrolase activity);GO:0005575(cellular_component);GO:0008152(metabolic process);GO:0005576(extracellular region);GO:0009536(plastid);GO:0004553(hydrolase activity, hydrolyzing O-glycosyl compounds)	NA
LOC_Os01g04290.1	34.5	61.5	49	164.5	250	289	26	57.5	37	46	53	48.5	2.48	3	3.04	10.47	13.46	16.93	2.1	3.71	2.68	3.08	3.01	3.18	234.5	48.33	13.62	2.84	1.95	up	0	0	yes	glycosyl hydrolase family 10 protein		GO:0016787(hydrolase activity);GO:0008152(metabolic process);GO:0005975(carbohydrate metabolic process);GO:0004553(hydrolase activity, hydrolyzing O-glycosyl compounds)	NA	Cellulose degradation
LOC_Os01g51570.1	5	5	2	108.5	162	153.5	3	3	3	3	10	9	0.49	0.33	0.17	9.35	11.81	12.17	0.33	0.26	0.29	0.27	0.77	0.8	141.33	4	11.11	0.33	4.76	up	0	0	yes	glycosyl hydrolases family 17		GO:0005618(cell wall);GO:0016787(hydrolase activity);GO:0008152(metabolic process);GO:0006950(response to stress);GO:0009628(response to abiotic stimulus);GO:0009607(response to biotic stimulus);GO:0005773(vacuole);GO:0005576(extracellular region);GO:0005515(protein binding);GO:0004553(hydrolase activity, hydrolyzing O-glycosyl compounds);GO:0005975(carbohydrate metabolic process)	NA	Callose degradation
LOC_Os01g58730.1	47.5	62.5	80.5	135	198	171	46	79.5	62	91.5	120.5	110.5	4.51	4.04	6.62	11.37	14.11	13.25	4.91	6.79	5.94	8.1	9.07	9.58	168	63.5	12.91	5.06	1.03	up	0	0	yes	glycosyl hydrolases family 17		GO:0005618(cell wall);GO:0016787(hydrolase activity);GO:0005515(protein binding);GO:0005773(vacuole);GO:0009607(response to biotic stimulus);GO:0006950(response to stress);GO:0009628(response to abiotic stimulus);GO:0008152(metabolic process);GO:0005576(extracellular region);GO:0004553(hydrolase activity, hydrolyzing O-glycosyl compounds);GO:0005975(carbohydrate metabolic process)	NA	Callose degradation
LOC_Os01g65460.1	15	13	11	59.5	87	61.5	13.5	20.5	14.5	23	24	19.5	0.5	0.3	0.32	1.76	2.18	1.68	0.51	0.62	0.49	0.72	0.63	0.59	69.33	13	1.87	0.37	2.01	up	0	0	yes	beta-galactosidase 10		GO:0008152(metabolic process);GO:0005618(cell wall);GO:0016787(hydrolase activity);GO:0005488(binding);GO:0003824(catalytic activity);GO:0009628(response to abiotic stimulus);GO:0004553(hydrolase activity, hydrolyzing O-glycosyl compounds);GO:0005975(carbohydrate metabolic process);GO:0004565(beta-galactosidase activity);GO:0009341(beta-galactosidase complex)	NA	Galactose metabolism
LOC_Os01g65460.2	16	15	16	65.5	100	66.5	14.5	23.5	18.5	24	27	22.5	0.52	0.33	0.45	1.88	2.42	1.75	0.53	0.68	0.6	0.72	0.69	0.66	77.33	15.67	2.02	0.43	1.9	up	0	0	yes	beta-galactosidase 10		GO:0016787(hydrolase activity);GO:0009628(response to abiotic stimulus);GO:0005618(cell wall);GO:0005488(binding);GO:0008152(metabolic process);GO:0003824(catalytic activity);GO:0004553(hydrolase activity, hydrolyzing O-glycosyl compounds);GO:0005975(carbohydrate metabolic process);GO:0004565(beta-galactosidase activity);GO:0009341(beta-galactosidase complex)	NA	Galactose metabolism
LOC_Os03g11980.1	132.5	140	104	447	550.5	557	120	167.5	122.5	233	275	236	6.65	4.79	4.52	19.92	20.76	22.84	6.77	7.57	6.21	10.92	10.95	10.82	518.17	125.5	21.17	5.32	1.67	up	0	0	yes	beta-hexosaminidase 2		GO:0005975(carbohydrate metabolic process);GO:0016787(hydrolase activity);GO:0016740(transferase activity);GO:0005886(plasma membrane);GO:0008152(metabolic process);GO:0004553(hydrolase activity, hydrolyzing O-glycosyl compounds);GO:0004563(beta-N-acetylhexosaminidase activity)	ko00511(Other glycan degradation);ko00520(Amino sugar and nucleotide sugar metabolism);ko00531(Glycosaminoglycan degradation);ko00603(Glycosphingolipid biosynthesis - globo series);ko00604(Glycosphingolipid biosynthesis - ganglio series);ko04142(Lysosome)
LOC_Os05g15850.1	0.33	0.25	0.33	18.25	27.67	24.67	1.83	4.83	1	0	0	0.5	0.04	0.02	0.03	1.72	2.21	2.14	0.22	0.46	0.11	0	0	0.05	23.53	0.31	2.03	0.03	inf	up	0	0	yes	glycosyl hydrolase 18		GO:0005488(binding);GO:0009628(response to abiotic stimulus);GO:0006950(response to stress);GO:0007154(cell communication);GO:0009991(response to extracellular stimulus);GO:0016787(hydrolase activity);GO:0005623(cell);GO:0003824(catalytic activity);GO:0008152(metabolic process);GO:0004553(hydrolase activity, hydrolyzing O-glycosyl compounds);GO:0005975(carbohydrate metabolic process)	NA	Chitin hydrolysis
LOC_Os05g15880.1	12	23	16	262.58	340.67	359.25	18.5	28.17	18.33	16	27	16	1.26	1.65	1.46	24.47	26.86	30.81	2.18	2.66	1.94	1.57	2.25	1.53	320.83	17	27.38	1.45	3.92	up	0	0	yes	glycosyl hydrolase 18		GO:0009628(response to abiotic stimulus);GO:0009991(response to extracellular stimulus);GO:0006950(response to stress);GO:0016787(hydrolase activity);GO:0005488(binding);GO:0008152(metabolic process);GO:0005623(cell);GO:0007154(cell communication);GO:0003824(catalytic activity);GO:0004553(hydrolase activity, hydrolyzing O-glycosyl compounds);GO:0005975(carbohydrate metabolic process)	NA	Chitin hydrolysis
LOC_Os06g25010.1	25.53	20.25	20.92	64.42	71.58	81.33	21.67	21.67	19.42	19.17	19.83	25.5	2.8	1.51	1.99	6.27	5.89	7.28	2.67	2.14	2.15	1.96	1.72	2.55	72.44	22.23	6.48	2.1	1.29	up	0	0	yes	glycosyl hydrolase 18		GO:0006950(response to stress);GO:0009628(response to abiotic stimulus);GO:0007154(cell communication);GO:0009991(response to extracellular stimulus);GO:0016787(hydrolase activity);GO:0005488(binding);GO:0005623(cell);GO:0003824(catalytic activity);GO:0008152(metabolic process);GO:0004553(hydrolase activity, hydrolyzing O-glycosyl compounds);GO:0005975(carbohydrate metabolic process)	NA	Chitin hydrolysis
LOC_Os07g43820.1	280.5	779.33	644.5	1515	3549.5	3362	212.5	531.5	439.5	394	1002	704.5	29.46	55.74	58.62	141.2	279.83	288.32	25.09	50.21	46.61	38.6	83.42	67.55	2808.83	568.11	236.45	47.94	1.99	up	0	0	yes	glycosyl hydrolase 18		GO:0006950(response to stress);GO:0009991(response to extracellular stimulus);GO:0009628(response to abiotic stimulus);GO:0008152(metabolic process);GO:0003824(catalytic activity);GO:0005623(cell);GO:0005488(binding);GO:0007154(cell communication);GO:0016787(hydrolase activity);GO:0004553(hydrolase activity, hydrolyzing O-glycosyl compounds);GO:0005975(carbohydrate metabolic process)	NA	Chitin hydrolysis
LOC_Os08g40680.1	2	2	0	17	35.5	21	0	2	2	7.5	8.5	7	0.22	0.15	0	1.68	2.96	1.91	0	0.2	0.22	0.78	0.75	0.71	24.5	1.33	2.18	0.12	3.82	up	0	0	yes	glycosyl hydrolase 18		GO:0005488(binding);GO:0007154(cell communication);GO:0009628(response to abiotic stimulus);GO:0016787(hydrolase activity);GO:0009991(response to extracellular stimulus);GO:0006950(response to stress);GO:0008152(metabolic process);GO:0003824(catalytic activity);GO:0005623(cell);GO:0004553(hydrolase activity, hydrolyzing O-glycosyl compounds);GO:0005975(carbohydrate metabolic process)	NA	Chitin hydrolysis
LOC_Os08g40690.1	3	9	2	15	28	20	2	1	1	8	17	9	0.27	0.55	0.15	1.19	1.88	1.46	0.2	0.08	0.09	0.67	1.2	0.73	21	4.67	1.51	0.32	1.91	up	0	0.01	yes	glycosyl hydrolase 18		GO:0009991(response to extracellular stimulus);GO:0005488(binding);GO:0016787(hydrolase activity);GO:0006950(response to stress);GO:0009628(response to abiotic stimulus);GO:0007154(cell communication);GO:0005623(cell);GO:0008152(metabolic process);GO:0003824(catalytic activity);GO:0004553(hydrolase activity, hydrolyzing O-glycosyl compounds);GO:0005975(carbohydrate metabolic process)	NA	Chitin hydrolysis
LOC_Os11g47500.1	2.5	4.5	2	58	42.5	42	1.5	0	0	6.5	4	3.5	0.33	0.41	0.23	6.88	4.26	4.58	0.23	0	0	0.81	0.42	0.43	47.5	3	5.24	0.32	3.86	up	0	0	yes	glycosyl hydrolase 18		GO:0009991(response to extracellular stimulus);GO:0006950(response to stress);GO:0005488(binding);GO:0008152(metabolic process);GO:0009628(response to abiotic stimulus);GO:0003824(catalytic activity);GO:0016787(hydrolase activity);GO:0005623(cell);GO:0007154(cell communication);GO:0004553(hydrolase activity, hydrolyzing O-glycosyl compounds);GO:0005975(carbohydrate metabolic process)	NA	Chitin hydrolysis
LOC_Os07g10840.1	936.5	1638	1639.5	2999.5	4539.5	4331	1245	2127.5	1798	1091	1774	1387.5	40.16	47.83	60.89	114.14	146.12	151.64	60	82.06	77.85	43.64	60.3	54.32	3956.67	1404.67	137.3	49.63	1.15	up	0	0	yes	glycosyltransferase		GO:0005575(cellular_component);GO:0008152(metabolic process);GO:0016787(hydrolase activity);GO:0009056(catabolic process);GO:0005975(carbohydrate metabolic process);GO:0006950(response to stress);GO:0009628(response to abiotic stimulus)	NA
LOC_Os10g22520.1	75	89	55	180	209	192	87	106	83	153	149	130	4.71	3.81	2.99	10.03	9.85	9.84	6.14	5.99	5.26	8.96	7.42	7.45	193.67	73	9.91	3.84	1.05	up	0	0	yes	cellulase		GO:0004553(hydrolase activity, hydrolyzing O-glycosyl compounds);GO:0005975(carbohydrate metabolic process)	ko00500(Starch and sucrose metabolism)	Cellulose degradation
LOC_Os10g28080.1	21.5	19.5	26	88	108.5	94	14	17	12.5	27.5	25.5	19	2.03	1.25	2.13	7.37	7.69	7.25	1.49	1.44	1.19	2.42	1.91	1.64	96.83	22.33	7.44	1.8	1.7	up	0	0	yes	glycosyl hydrolase 18		GO:0004553(hydrolase activity, hydrolyzing O-glycosyl compounds);GO:0005975(carbohydrate metabolic process)	NA	Chitin hydrolysis
LOC_Os10g28120.1	231.5	355.5	285	1002	1205.5	1177	147	206	187.5	216.5	267.5	239	23.98	25.08	25.57	92.12	93.75	99.57	17.12	19.2	19.61	20.93	21.97	22.61	1128.17	290.67	95.15	24.88	1.61	up	0	0	yes	glycosyl hydrolase 18		GO:0004553(hydrolase activity, hydrolyzing O-glycosyl compounds);GO:0005975(carbohydrate metabolic process)	NA	Chitin hydrolysis
LOC_Os06g48160.1	15	30.25	21.83	94.83	121.75	110.25	25.5	41.75	28.5	24.25	28	18.08	1.21	1.66	1.53	6.79	7.37	7.26	2.31	3.03	2.32	1.83	1.79	1.33	108.94	22.36	7.14	1.47	1.97	up	0	0	yes	glycosyl hydrolases family 16		GO:0016043(cellular component organization);GO:0009987(cellular process);GO:0009628(response to abiotic stimulus);GO:0008152(metabolic process);GO:0006950(response to stress);GO:0005618(cell wall);GO:0009719(response to endogenous stimulus);GO:0008150(biological_process);GO:0016740(transferase activity);GO:0009605(response to external stimulus);GO:0016787(hydrolase activity);GO:0004553(hydrolase …	NA	Starch metabolism
LOC_Os06g48200.1	439	862.75	771.5	2279.33	3913.75	3784.75	538	1140.75	1008.5	340.25	593.5	458.08	41.47	55.51	63.13	191.09	277.55	291.97	57.13	96.94	96.2	29.99	44.45	39.51	3325.94	691.08	253.54	53.37	1.93	up	0	0	yes	glycosyl hydrolases family 16		GO:0016787(hydrolase activity);GO:0009987(cellular process);GO:0016740(transferase activity);GO:0005618(cell wall);GO:0008152(metabolic process);GO:0005576(extracellular region);GO:0005623(cell);GO:0004553(hydrolase activity, hydrolyzing O-glycosyl compounds);GO:0005975(carbohydrate metabolic process);GO:0016762(xyloglucan:xyloglucosyl transferase activity);GO:0006073(cellular glucan metabolic pr…	NA	Starch metabolism
LOC_Os07g29750.1	9	12	13	57.33	42.25	41.2	11	13	11	9	15.33	16.08	0.67	0.61	0.84	3.79	2.36	2.51	0.92	0.87	0.83	0.63	0.91	1.09	46.93	11.33	2.89	0.71	1.7	up	0	0	yes	glycosyl hydrolases family 16		GO:0005618(cell wall);GO:0008152(metabolic process);GO:0005975(carbohydrate metabolic process);GO:0016787(hydrolase activity);GO:0005576(extracellular region);GO:0009987(cellular process);GO:0005623(cell);GO:0016740(transferase activity);GO:0004553(hydrolase activity, hydrolyzing O-glycosyl compounds);GO:0016762(xyloglucan:xyloglucosyl transferase activity);GO:0006073(cellular glucan metabolic pr…	NA	Starch metabolism
LOC_Os07g34580.1	4.75	14.2	10.12	25.92	64.08	48.45	4.5	8	14.45	4.17	14	16.33	0.4	0.81	0.74	1.94	4.05	3.33	0.43	0.61	1.23	0.33	0.93	1.26	46.15	9.69	3.11	0.65	1.93	up	0	0	yes	glycosyl hydrolases family 16		GO:0016787(hydrolase activity);GO:0009987(cellular process);GO:0005975(carbohydrate metabolic process);GO:0008152(metabolic process);GO:0016740(transferase activity);GO:0005576(extracellular region);GO:0005618(cell wall);GO:0005623(cell);GO:0004553(hydrolase activity, hydrolyzing O-glycosyl compounds);GO:0016762(xyloglucan:xyloglucosyl transferase activity);GO:0006073(cellular glucan metabolic pr…	NA	Starch metabolism
LOC_Os08g13920.1	24	49	42	130.5	180	214	40	42	50	25	45	38	2.04	2.84	3.1	9.86	11.5	14.88	3.83	3.22	4.3	1.99	3.04	2.95	174.83	38.33	12.08	2.66	1.87	up	0	0	yes	glycosyl hydrolases family 16		GO:0008152(metabolic process);GO:0016740(transferase activity);GO:0009987(cellular process);GO:0005618(cell wall);GO:0005576(extracellular region);GO:0016787(hydrolase activity);GO:0005623(cell);GO:0004553(hydrolase activity, hydrolyzing O-glycosyl compounds);GO:0005975(carbohydrate metabolic process);GO:0016762(xyloglucan:xyloglucosyl transferase activity);GO:0006073(cellular glucan metabolic pr…	NA	Starch metabolism
LOC_Os11g33270.1	37	83	76	290.5	439	375	29.5	46	52.5	42	57.5	25.5	3.6	5.5	6.4	25.07	32.05	29.78	3.22	4.02	5.16	3.81	4.43	2.26	368.17	65.33	28.97	5.17	2.17	up	0	0	yes	glycosyl hydrolases family 16		GO:0016787(hydrolase activity);GO:0005576(extracellular region);GO:0016740(transferase activity);GO:0008152(metabolic process);GO:0005975(carbohydrate metabolic process);GO:0009987(cellular process);GO:0005618(cell wall);GO:0005623(cell);GO:0004553(hydrolase activity, hydrolyzing O-glycosyl compounds);GO:0016762(xyloglucan:xyloglucosyl transferase activity);GO:0006073(cellular glucan metabolic pr…	NA	Starch metabolism
LOC_Os04g33660.1	7	6.5	11.5	48.5	73.5	56	5	11	4	13	21.5	15.5	0.71	0.45	1.01	4.38	5.61	4.65	0.57	1.01	0.41	1.23	1.73	1.44	59.33	8.33	4.88	0.73	2.42	up	0	0	yes	bifunctional monodehydroascorbate reductase and carbonic anhydrasenectarin-3		GO:0009536(plastid);GO:0003824(catalytic activity);GO:0005488(binding);GO:0009987(cellular process);GO:0008152(metabolic process)	NA
LOC_Os04g33660.2	8	10.5	15.5	59.5	84.5	76	7	12	7	16	21.5	18.5	0.73	0.65	1.22	4.81	5.77	5.65	0.72	0.98	0.64	1.36	1.55	1.54	73.33	11.33	5.41	0.87	2.31	up	0	0	yes	bifunctional monodehydroascorbate reductase and carbonic anhydrasenectarin-3		GO:0005488(binding);GO:0009536(plastid);GO:0003824(catalytic activity);GO:0008152(metabolic process);GO:0009987(cellular process)	NA
LOC_Os08g45190.1	9	11	16	37	52	47	5	5	6	11	16	16	1.14	0.95	1.76	4.17	4.96	4.88	0.71	0.57	0.77	1.3	1.61	1.86	45.33	12	4.67	1.29	1.54	up	0	0	yes	proton gradient regulation 5		GO:0016020(membrane);GO:0006950(response to stress);GO:0009579(thylakoid);GO:0006091(generation of precursor metabolites and energy);GO:0009536(plastid);GO:0003674(molecular_function);GO:0009628(response to abiotic stimulus);GO:0015979(photosynthesis)	NA
LOC_Os12g08770.1	13	25	23	36	66	60	15	15	12	23	43	34	1.82	2.38	2.78	4.46	6.92	6.84	2.36	1.89	1.69	3	4.76	4.34	54	20.33	6.08	2.33	1.07	up	0	0.01	yes	photosystem I reaction center subunit PSI-N		GO:0009579(thylakoid);GO:0016020(membrane);GO:0009536(plastid);GO:0005515(protein binding);GO:0015979(photosynthesis);GO:0006091(generation of precursor metabolites and energy);GO:0005516(calmodulin binding);GO:0009522(photosystem I);GO:0042651(thylakoid membrane)	ko00195(Photosynthesis)
LOC_Os09g14670.1	148	143	135	515.67	523.5	430.33	134	132.33	152.67	189	185.33	146.67	5.25	3.45	4.14	16.22	13.93	12.45	5.34	4.22	5.46	6.25	5.21	4.75	489.83	142	14.2	4.28	1.4	up	0	0	yes	phosphoenolpyruvate carboxylase 1		GO:0006950(response to stress);GO:0003824(catalytic activity);GO:0009056(catabolic process);GO:0005576(extracellular region);GO:0009991(response to extracellular stimulus);GO:0006091(generation of precursor metabolites and energy);GO:0007154(cell communication);GO:0016043(cellular component organization);GO:0005515(protein binding);GO:0005829(cytosol);GO:0008964(phosphoenolpyruvate carboxylase ac…	ko00620(Pyruvate metabolism);ko00710(Carbon fixation in photosynthetic organisms);ko00720(Reductive carboxylate cycle (CO2 fixation))
LOC_Os02g28980.1	48	86	55	652	775	765	58	86	84	99	99	90	2.42	2.95	2.4	29.14	29.3	31.46	3.28	3.9	4.27	4.65	3.95	4.14	730.67	63	29.97	2.59	3.21	up	0	0	yes	peptidyl-prolyl isomerase		GO:0016020(membrane);GO:0003824(catalytic activity);GO:0005634(nucleus);GO:0006950(response to stress);GO:0009628(response to abiotic stimulus);GO:0005737(cytoplasm);GO:0005829(cytosol);GO:0005488(binding);GO:0006464(cellular protein modification process);GO:0005515(protein binding);GO:0008150(biological_process);GO:0006457(protein folding)	NA
LOC_Os04g28420.1	58.5	118	78.5	414	487	470	108.5	139	107.5	112	132	102	3.22	4.43	3.75	20.25	20.15	21.15	6.72	6.89	5.98	5.76	5.77	5.13	457	85	20.52	3.8	2.12	up	0	0	yes	peptidyl-prolyl isomerase		GO:0005737(cytoplasm);GO:0008150(biological_process);GO:0005515(protein binding);GO:0005829(cytosol);GO:0006464(cellular protein modification process);GO:0005488(binding);GO:0006950(response to stress);GO:0016020(membrane);GO:0003824(catalytic activity);GO:0005634(nucleus);GO:0009628(response to abiotic stimulus);GO:0006457(protein folding)	NA
LOC_Os04g28420.2	50.5	104	72.5	377	440	429	102.5	126	94.5	103	116	94	2.79	3.91	3.47	18.47	18.24	19.34	6.36	6.26	5.27	5.31	5.08	4.74	415.33	75.67	18.68	3.39	2.15	up	0	0	yes	peptidyl-prolyl isomerase		GO:0009628(response to abiotic stimulus);GO:0005515(protein binding);GO:0005488(binding);GO:0006464(cellular protein modification process);GO:0005829(cytosol);GO:0008150(biological_process);GO:0005737(cytoplasm);GO:0006950(response to stress);GO:0005634(nucleus);GO:0003824(catalytic activity);GO:0016020(membrane);GO:0006457(protein folding)	NA
LOC_Os08g36490.1	16	25	17	52	58	52	23	25	19	33	33	31	0.69	0.73	0.63	1.98	1.87	1.82	1.11	0.97	0.82	1.32	1.12	1.21	54	19.33	1.89	0.68	1.15	up	0	0.01	yes	kinetochore protein		GO:0008150(biological_process);GO:0005575(cellular_component);GO:0003674(molecular_function)	NA
LOC_Os08g40170.1	17.83	38.83	29.33	67.83	69.17	76.33	22.83	30.83	30.33	45.17	50.17	38	1.64	2.44	2.34	5.55	4.79	5.75	2.37	2.56	2.82	3.88	3.67	3.2	71.11	28.67	5.36	2.14	1	up	0	0.01	yes	cyclin-dependent kinase B2-1		GO:0009719(response to endogenous stimulus);GO:0007165(signal transduction);GO:0007275(multicellular organismal development);GO:0009653(anatomical structure morphogenesis);GO:0016301(kinase activity);GO:0005515(protein binding);GO:0007049(cell cycle);GO:0006464(cellular protein modification process);GO:0009987(cellular process);GO:0008152(metabolic process);GO:0004672(protein kinase activity);GO:…	NA
LOC_Os07g35610.1	30	33	35	81	93	83	33	35	18	34	31	33	1.64	1.23	1.66	3.94	3.82	3.71	2.03	1.72	1	1.74	1.35	1.65	85.67	32.67	3.82	1.51	1.01	up	0	0	yes	kelch repeat-containing protein		GO:0008150(biological_process);GO:0003674(molecular_function);GO:0005575(cellular_component);GO:0005515(protein binding)	NA
LOC_Os05g38270.1	5	13.5	11	43	60.5	50.5	7.5	8.5	8	13	12.5	14.5	0.34	0.62	0.64	2.56	3.05	2.77	0.57	0.51	0.54	0.82	0.67	0.89	51.33	9.83	2.8	0.53	2.04	up	0	0	yes	Regulator of chromosome condensation (RCC1) family protein		GO:0008150(biological_process);GO:0005575(cellular_component);GO:0005488(binding)	NA
LOC_Os05g38270.2	5	13.5	11	41	59.5	51.5	8.5	8.5	8	13	12.5	16.5	0.34	0.62	0.65	2.47	3.03	2.85	0.65	0.52	0.55	0.82	0.67	1.02	50.67	9.83	2.78	0.54	2.04	up	0	0	yes	Regulator of chromosome condensation (RCC1) family protein		GO:0008150(biological_process);GO:0005575(cellular_component);GO:0005488(binding)	NA
LOC_Os01g62810.1	6.92	9.75	6.58	32.42	35.42	28.75	4.83	6.75	5	12.58	9	7.83	0.39	0.38	0.32	1.64	1.52	1.34	0.31	0.35	0.29	0.67	0.41	0.41	32.19	7.75	1.5	0.37	1.66	up	0	0	yes	Regulator of chromosome condensation (RCC1) family protein		GO:0005575(cellular_component);GO:0008150(biological_process);GO:0005488(binding)	NA
LOC_Os01g62810.2	7.92	10.25	7.08	36.75	40.25	29.75	8.33	7.25	6	14.58	9.5	8.33	0.45	0.4	0.35	1.86	1.72	1.39	0.53	0.37	0.35	0.78	0.43	0.43	35.58	8.42	1.66	0.4	1.74	up	0	0	yes	Regulator of chromosome condensation (RCC1) family protein		GO:0005488(binding);GO:0005575(cellular_component);GO:0008150(biological_process)	NA
LOC_Os01g62810.3	6.92	9.92	6.25	35.58	34.75	26.75	7.67	7.25	5.67	13.25	8	7.17	0.56	0.54	0.44	2.55	2.1	1.76	0.7	0.53	0.46	1	0.51	0.53	32.36	7.69	2.14	0.51	1.75	up	0	0	yes	Regulator of chromosome condensation (RCC1) family protein		GO:0008150(biological_process);GO:0005488(binding);GO:0005575(cellular_component)	NA
LOC_Os01g62810.4	5.25	7.08	4.08	24.25	24.58	18.75	4.17	3.75	3.33	6.58	5.5	4.67	0.31	0.28	0.21	1.26	1.08	0.9	0.27	0.2	0.2	0.36	0.26	0.25	22.53	5.47	1.08	0.27	1.75	up	0	0.01	yes	Regulator of chromosome condensation (RCC1) family protein		GO:0008150(biological_process);GO:0005488(binding);GO:0005575(cellular_component)	NA
LOC_Os05g01610.1	16	21	12	45	66	40.5	26.5	26	16.5	21	32.5	26	0.71	0.63	0.46	1.77	2.2	1.47	1.32	1.04	0.74	0.87	1.14	1.05	50.5	16.33	1.81	0.6	1.26	up	0	0	yes	Regulator of chromosome condensation (RCC1) family with FYVE zinc finger domain		GO:0005488(binding);GO:0005575(cellular_component);GO:0005515(protein binding);GO:0003682(chromatin binding);GO:0008150(biological_process);GO:0046872(metal ion binding)	NA
LOC_Os08g41390.1	151	217.83	155.67	1116.17	1104.17	910	197.5	189.5	190	376.67	325.17	266.17	5.05	4.96	4.51	33.1	27.7	24.83	7.42	5.7	6.41	11.74	8.61	8.12	1043.44	174.83	28.54	4.84	2.23	up	0	0	yes	peptidyl-prolyl isomerase		GO:0006464(cellular protein modification process);GO:0005488(binding);GO:0005515(protein binding);GO:0009628(response to abiotic stimulus);GO:0006950(response to stress);GO:0005634(nucleus);GO:0003824(catalytic activity);GO:0005737(cytoplasm);GO:0016020(membrane);GO:0008150(biological_process);GO:0005829(cytosol);GO:0006457(protein folding)	NA
LOC_Os08g41390.2	160	238.83	180.67	1163.17	1182.17	1007.5	213.5	205.5	209	384.17	344.67	281.17	5.49	5.58	5.37	35.44	30.46	28.24	8.24	6.35	7.24	12.3	9.38	8.81	1117.61	193.17	31.38	5.48	2.19	up	0	0	yes	peptidyl-prolyl isomerase		GO:0006464(cellular protein modification process);GO:0005829(cytosol);GO:0005515(protein binding);GO:0008150(biological_process);GO:0005737(cytoplasm);GO:0009628(response to abiotic stimulus);GO:0006950(response to stress);GO:0005634(nucleus);GO:0016020(membrane);GO:0003824(catalytic activity);GO:0005488(binding);GO:0006457(protein folding)	NA
LOC_Os03g39020.1	40.83	30.5	41	98.67	82.83	116	37.83	52.17	35.67	66.83	62.33	57.75	1.3	0.66	1.13	2.79	1.98	3.01	1.35	1.49	1.15	1.98	1.57	1.68	99.17	37.44	2.59	1.03	1.02	up	0	0.01	yes	Kinesin motor family protein		GO:0009536(plastid);GO:0008152(metabolic process);GO:0009987(cellular process);GO:0000166(nucleotide binding);GO:0003774(motor activity);GO:0003777(microtubule motor activity);GO:0005524(ATP binding);GO:0007018(microtubule-based movement)	NA
LOC_Os03g60580.1	1	1	1	10	38	41	0	3	6	3	3	5	0.27	0.18	0.23	2.39	7.7	9.03	0	0.73	1.63	0.76	0.64	1.23	29.67	1	6.38	0.23	4.48	up	0	0	yes	actin depolymerizing factor 4		GO:0008150(biological_process);GO:0005515(protein binding);GO:0006950(response to stress);GO:0005622(intracellular);GO:0005575(cellular_component);GO:0005829(cytosol);GO:0005739(mitochondrion);GO:0005886(plasma membrane);GO:0009536(plastid);GO:0003779(actin binding)	NA
LOC_Os06g12530.1	70	125	105	320	327	306	63	64	77	85	102	111	6.67	8.11	8.67	27.06	23.39	23.81	6.75	5.49	7.41	7.56	7.7	9.66	317.67	100	24.75	7.82	1.34	up	0	0	yes	CS domain containing protein		GO:0008150(biological_process);GO:0006950(response to stress);GO:0005737(cytoplasm);GO:0009628(response to abiotic stimulus);GO:0005829(cytosol);GO:0009987(cellular process);GO:0019538(protein metabolic process);GO:0009790(embryo development)	NA
LOC_Os06g20370.1	102	126	129	396	424	332	97	89	100	164	197	166	5.26	4.42	5.76	18.11	16.4	13.97	5.62	4.13	5.2	7.89	8.05	7.81	384	119	16.16	5.15	1.32	up	0	0	yes	microtubule-associated protein 65-2		GO:0009987(cellular process);GO:0016043(cellular component organization);GO:0007049(cell cycle);GO:0005737(cytoplasm);GO:0005515(protein binding);GO:0005829(cytosol);GO:0005856(cytoskeleton);GO:0005634(nucleus)	NA
LOC_Os08g33430.1	22	23	15	71	53	48	19	19	13	22	18	12	0.96	0.68	0.57	2.74	1.73	1.71	0.93	0.74	0.57	0.89	0.62	0.48	57.33	20	2.06	0.74	1.16	up	0	0.01	yes	Actin-binding FH2 (formin homology 2) family protein		GO:0016043(cellular component organization);GO:0005515(protein binding);GO:0005623(cell);GO:0009987(cellular process)	NA
LOC_Os11g38260.1	6.5	18	18.5	59.5	70.5	67	8	9	13.5	12.5	16	12.5	0.6	1.13	1.47	4.85	4.86	5.03	0.83	0.74	1.25	1.07	1.17	1.05	65.67	14.33	4.92	1.07	1.92	up	0	0	yes	Plastid-lipid associated protein PAP / fibrillin family protein		GO:0016020(membrane);GO:0006950(response to stress);GO:0009607(response to biotic stimulus);GO:0008150(biological_process);GO:0016043(cellular component organization);GO:0009536(plastid);GO:0009579(thylakoid);GO:0005886(plasma membrane);GO:0005198(structural molecule activity);GO:0005634(nucleus);GO:0009987(cellular process);GO:0009507(chloroplast)	NA
LOC_Os12g40780.1	18	29	19	59.5	61.5	48	21	20	23	37	39.5	23	1.36	1.49	1.24	3.99	3.49	2.96	1.78	1.36	1.75	2.61	2.36	1.59	56.33	22	3.48	1.36	1.03	up	0	0.01	yes	ankyrin repeat family protein 44		GO:0005488(binding);GO:0008150(biological_process);GO:0005575(cellular_component);GO:0005515(protein binding)	NA
LOC_Os03g47620.1	14.5	10.5	12	65	109	84.5	14	12.5	9	12	17.5	9	1.22	0.6	0.87	4.84	6.86	5.79	1.32	0.94	0.76	0.94	1.16	0.69	86.17	12.33	5.83	0.9	2.41	up	0	0	yes	ankyrin repeat family protein		GO:0008150(biological_process);GO:0005575(cellular_component);GO:0005488(binding);GO:0005515(protein binding)	NA
LOC_Os03g47640.1	3.5	4.5	4	22	23	26.5	2	2.5	2	4	5.5	4	0.27	0.24	0.27	1.51	1.34	1.68	0.17	0.17	0.16	0.29	0.34	0.28	23.83	4	1.51	0.26	2.19	up	0	0	yes	ankyrin repeat family protein		GO:0005488(binding);GO:0008150(biological_process);GO:0005575(cellular_component);GO:0005515(protein binding)	NA
LOC_Os06g50400.1	2.5	4	1	14.83	22.25	23.83	1	3.75	4.2	5.5	5	5.5	0.28	0.3	0.1	1.45	1.85	2.15	0.12	0.37	0.47	0.57	0.44	0.56	20.3	2.5	1.82	0.22	2.83	up	0	0	yes	expansin 11		GO:0009653(anatomical structure morphogenesis);GO:0016043(cellular component organization);GO:0016049(cell growth);GO:0005618(cell wall);GO:0009987(cellular process)	NA
LOC_Os01g57854.1	12	13	27	63	108	89	13	20	20	16	18	15	0.78	0.58	1.53	3.66	5.3	4.75	0.96	1.18	1.32	0.98	0.93	0.9	86.67	17.33	4.57	0.96	1.92	up	0	0	yes	pectinesterase		GO:0008152(metabolic process);GO:0016787(hydrolase activity);GO:0016020(membrane);GO:0005773(vacuole);GO:0005618(cell wall);GO:0005829(cytosol);GO:0030234(enzyme regulator activity);GO:0008150(biological_process);GO:0030599(pectinesterase activity);GO:0042545(cell wall modification);GO:0004857(enzyme inhibitor activity)	NA
LOC_Os01g60770.1	6.5	1.5	7	31.13	28	35.33	4.5	10	8.5	4	18.5	16	0.59	0.09	0.55	2.49	1.9	2.6	0.46	0.81	0.77	0.34	1.32	1.32	31.49	5	2.33	0.41	2.2	up	0	0	yes	expansin A1		GO:0016043(cellular component organization);GO:0009653(anatomical structure morphogenesis);GO:0016049(cell growth);GO:0005618(cell wall);GO:0009987(cellular process);GO:0009719(response to endogenous stimulus);GO:0009628(response to abiotic stimulus)	NA
LOC_Os01g66850.1	481	584.83	487.5	1754.33	1764.67	1346.33	357.17	366.5	372.5	505.67	574.33	468.83	48.64	40.27	42.69	157.42	133.94	111.16	40.59	33.33	38.03	47.7	46.03	43.28	1621.78	517.78	134.17	43.87	1.29	up	0	0	yes	Pectinacetylesterase family protein		GO:0016787(hydrolase activity);GO:0008150(biological_process);GO:0005623(cell);GO:0008152(metabolic process)	NA
LOC_Os03g01260.1	65	68	63	266	370	257	31	48	43	63	50	40	7.55	5.38	6.33	27.4	32.24	24.36	4.05	5.01	5.04	6.82	4.6	4.24	297.67	65.33	28	6.42	1.8	up	0	0	yes	expansin B2		GO:0016043(cellular component organization);GO:0009987(cellular process);GO:0005576(extracellular region);GO:0005623(cell);GO:0016049(cell growth);GO:0009653(anatomical structure morphogenesis)	NA
LOC_Os03g06000.1	5.5	15	14	60.5	80	102.25	2	4	7	21	24	33.5	0.69	1.28	1.52	6.74	7.54	10.48	0.28	0.45	0.89	2.46	2.39	3.84	80.92	11.5	8.25	1.16	2.48	up	0	0	yes	expansin 11		GO:0016043(cellular component organization);GO:0009987(cellular process);GO:0005618(cell wall);GO:0016049(cell growth);GO:0009653(anatomical structure morphogenesis)	NA
LOC_Os04g15840.1	8	10	11	72.17	162	145.92	3	10	6.5	4	4	6	0.82	0.7	0.98	6.58	12.5	12.25	0.35	0.92	0.67	0.38	0.33	0.56	126.69	9.67	10.45	0.83	3.33	up	0	0	yes	expansin 11		GO:0005618(cell wall);GO:0009987(cellular process);GO:0016043(cellular component organization);GO:0016049(cell growth);GO:0009653(anatomical structure morphogenesis)	NA
LOC_Os04g46630.1	19.5	37	26	83.5	112.5	114	9	21	16	34	47.5	34.5	1.93	2.5	2.23	7.35	8.37	9.23	1	1.87	1.6	3.14	3.73	3.12	103.33	27.5	8.32	2.22	1.58	up	0	0	yes	expansin B2		GO:0016049(cell growth);GO:0016043(cellular component organization);GO:0009987(cellular process);GO:0005576(extracellular region);GO:0009653(anatomical structure morphogenesis);GO:0005623(cell)	NA
LOC_Os05g08770.1	34	54.5	41	84	130	125.5	20.5	30.5	27.33	27	22	25.5	1.65	1.8	1.72	3.61	4.72	4.96	1.12	1.33	1.34	1.22	0.84	1.13	113.17	43.17	4.43	1.72	1.05	up	0	0	yes	Leucine-rich repeat (LRR) family protein		GO:0005198(structural molecule activity);GO:0005575(cellular_component);GO:0005618(cell wall);GO:0005515(protein binding)	NA
LOC_Os05g48900.1	3	4	5	42	50	47	2	2	11	6	8	5	0.29	0.27	0.42	3.64	3.66	3.74	0.22	0.18	1.08	0.55	0.62	0.45	46.33	4	3.68	0.33	3.17	up	0	0	yes	fasciclin-like arabinogalactan protein 6		GO:0005618(cell wall);GO:0016020(membrane);GO:0003674(molecular_function);GO:0005886(plasma membrane);GO:0005575(cellular_component)	NA
LOC_Os07g44070.1	10.5	18	13.5	47	49	46.5	12.5	17.5	11.5	31	21	16.5	0.58	0.68	0.65	2.31	2.04	2.1	0.78	0.87	0.64	1.6	0.92	0.83	47.5	14	2.15	0.64	1.43	up	0	0	yes	Pectinacetylesterase family protein		GO:0016787(hydrolase activity);GO:0008152(metabolic process);GO:0005623(cell);GO:0008150(biological_process)	NA
LOC_Os07g44070.2	8.5	17	11.5	44	46	42.5	10.5	13.5	9.5	25	17	15.5	0.4	0.55	0.47	1.86	1.64	1.65	0.56	0.58	0.46	1.11	0.64	0.67	44.17	12.33	1.72	0.48	1.53	up	0	0	yes	Pectinacetylesterase family protein		GO:0008152(metabolic process);GO:0005623(cell);GO:0016787(hydrolase activity);GO:0008150(biological_process)	NA
LOC_Os08g12410.1	4	1	7	26	24	19	1	2	6	6	7	7	0.3	0.05	0.46	1.76	1.37	1.18	0.09	0.14	0.46	0.43	0.42	0.49	23	4	1.44	0.27	2.06	up	0	0	yes	pectinesterase		GO:0016787(hydrolase activity);GO:0008152(metabolic process);GO:0030234(enzyme regulator activity);GO:0008150(biological_process);GO:0005618(cell wall);GO:0030599(pectinesterase activity);GO:0042545(cell wall modification)	NA
LOC_Os09g07350.1	9	13	11	34.5	39.5	45	14.5	13.5	16	15	13.5	13	0.63	0.62	0.66	2.13	2.07	2.56	1.14	0.85	1.13	0.98	0.75	0.83	39.67	11	2.25	0.64	1.51	up	0	0	yes	FASCICLIN-like arabinogalactan 2		GO:0005773(vacuole);GO:0008150(biological_process);GO:0016020(membrane);GO:0005886(plasma membrane)	NA
LOC_Os10g26940.1	1	0	0	34	50	51	0	0	0	0	0	0	0.1	0	0	2.95	3.67	4.08	0	0	0	0	0	0	45	0.33	3.57	0.03	6.45	up	0	0	yes	BURP domain containing protein		GO:0008152(metabolic process);GO:0016787(hydrolase activity);GO:0008150(biological_process);GO:0005623(cell)	NA
LOC_Os10g40710.1	307.17	464.17	320.83	789	1089.67	1067.33	179.5	251	232.5	174.67	259.17	205.17	29.75	30.62	26.92	67.82	79.24	84.42	19.54	21.87	22.74	15.79	19.9	18.15	982	364.06	77.16	29.1	1.09	up	0	0	yes	expansin B2		GO:0016049(cell growth);GO:0016043(cellular component organization);GO:0009653(anatomical structure morphogenesis);GO:0009987(cellular process);GO:0005576(extracellular region);GO:0005623(cell)	NA
LOC_Os10g40730.1	304.5	451.5	409	1764	2623.33	2555	261.5	376.5	308.5	490.5	629.5	531	22.74	22.96	26.45	116.9	147.06	155.8	21.95	25.29	23.26	34.17	37.26	36.21	2314.11	388.33	139.92	24.05	2.22	up	0	0	yes	expansin B2		GO:0005576(extracellular region);GO:0009653(anatomical structure morphogenesis);GO:0009987(cellular process);GO:0016043(cellular component organization);GO:0005623(cell);GO:0016049(cell growth)	NA
LOC_Os02g37480.1	2	0	2	15	40	30	2	3	2	5	4	5	0.34	0	0.29	2.24	5.04	4.11	0.38	0.45	0.34	0.78	0.53	0.77	28.33	1.33	3.8	0.21	3.85	up	0	0	yes	glycine-rich cell wall structural protein		NA	NA
LOC_Os01g36580.1	13	22	11	34	60	42	13	6	13	23	23	26	1.1	1.26	0.8	2.55	3.8	2.89	1.23	0.46	1.11	1.81	1.54	2	45.33	15.33	3.08	1.05	1.22	up	0	0.01	yes	auxin-induced protein 5NG4		GO:0016020(membrane);GO:0003674(molecular_function)	NA
LOC_Os01g58910.1	209.17	368.83	321	752.5	1087.17	1129	354.17	549.33	456.33	343.67	417.5	394.5	15.05	18.07	20	48.05	58.72	66.33	28.64	35.55	33.15	23.07	23.81	25.92	989.56	299.67	57.7	17.71	1.39	up	0	0	yes	auxin-induced protein 5NG4		GO:0016020(membrane)	NA
LOC_Os01g74480.1	1055	1632.75	1387	3454	5050.58	5255.75	928.75	1480.08	1202.58	1890.5	2440.5	2354.25	85.98	90.62	97.9	249.8	308.98	349.76	85.08	108.5	98.96	143.74	157.66	175.18	4586.78	1358.25	302.85	91.5	1.41	up	0	0	yes	cupin domain containing protein		GO:0008150(biological_process);GO:0005575(cellular_component);GO:0003674(molecular_function);GO:0045735(nutrient reservoir activity)	NA
LOC_Os02g19820.1	644	716	642	2154	2226	2328	711	706	594	513	562	455	51.46	38.96	44.43	152.73	133.51	151.89	63.85	50.74	47.92	38.24	35.6	33.19	2236	667.33	146.04	44.95	1.38	up	0	0	yes	Nodulin MtN3 family protein		GO:0005886(plasma membrane);GO:0006810(transport);GO:0016020(membrane);GO:0005623(cell);GO:0005215(transporter activity);GO:0009987(cellular process);GO:0016021(integral to membrane)	NA
LOC_Os02g50174.1	3862	5775	5038	14861	15579	12640	5195	5853	5299	4063	4688	3439	298.05	303.54	336.76	1017.8	902.55	796.57	450.66	406.32	412.93	292.54	286.8	242.33	14360	4891.67	905.64	312.78	1.21	up	0	0	yes	Caleosin-related family protein		GO:0008150(biological_process);GO:0005575(cellular_component);GO:0005488(binding)	NA
LOC_Os03g22200.1	5.5	17.5	14.5	37.5	59.5	56	16.5	22	15.5	9.5	17.5	12	0.56	1.22	1.29	3.42	4.58	4.69	1.9	2.03	1.61	0.91	1.42	1.12	51	12.5	4.23	1.03	1.72	up	0	0	yes	Nodulin MtN3 family protein		GO:0016020(membrane);GO:0008150(biological_process);GO:0005215(transporter activity);GO:0005886(plasma membrane);GO:0005623(cell);GO:0006810(transport);GO:0009987(cellular process);GO:0016021(integral to membrane)	NA
LOC_Os03g22200.2	2.5	10.5	8.5	19.5	28.5	29	8.5	11	8.5	4.5	9.5	6	0.32	0.91	0.94	2.21	2.74	3.03	1.22	1.27	1.1	0.54	0.96	0.7	25.67	7.17	2.66	0.73	1.67	up	0	0.01	yes	Nodulin MtN3 family protein		GO:0016020(membrane);GO:0006810(transport);GO:0008150(biological_process);GO:0005215(transporter activity);GO:0005886(plasma membrane);GO:0009987(cellular process);GO:0005623(cell);GO:0016021(integral to membrane)	NA
LOC_Os03g47820.1	76	85	69	311	257	177	92	83	73	129	109	88	2.9	2.21	2.28	10.52	7.36	5.51	3.94	2.85	2.81	4.59	3.29	3.06	248.33	76.67	7.8	2.46	1.33	up	0	0.01	yes	PINHEAD		GO:0000003(reproduction);GO:0003723(RNA binding);GO:0030154(cell differentiation);GO:0005634(nucleus);GO:0040029(regulation of gene expression, epigenetic);GO:0009628(response to abiotic stimulus);GO:0005515(protein binding);GO:0009987(cellular process);GO:0009791(post-embryonic development);GO:0007275(multicellular organismal development);GO:0008152(metabolic process);GO:0004518(nuclease activit…	NA
LOC_Os04g43200.1	45.5	114.5	81	395.5	553.5	530.5	83.5	126	101.5	53.5	81	73.5	5	8.57	7.71	38.58	45.68	47.62	10.32	12.46	11.27	5.49	7.06	7.38	493.17	80.33	43.96	7.1	2.31	up	0	0	yes	Caleosin-related family protein		GO:0009628(response to abiotic stimulus);GO:0006950(response to stress);GO:0008152(metabolic process);GO:0009719(response to endogenous stimulus);GO:0003824(catalytic activity);GO:0016020(membrane);GO:0005623(cell);GO:0009607(response to biotic stimulus);GO:0009536(plastid);GO:0005773(vacuole);GO:0009987(cellular process);GO:0006629(lipid metabolic process);GO:0008150(biological_process);GO:00054…	NA
LOC_Os04g43200.2	42.5	100.5	69	357.5	475.5	475.5	78.5	105	94.5	50.5	78	66.5	4.28	6.9	6.02	31.97	35.97	39.13	8.89	9.52	9.62	4.75	6.23	6.12	436.17	70.67	35.69	5.73	2.33	up	0	0	yes	Caleosin-related family protein		GO:0003824(catalytic activity);GO:0009058(biosynthetic process);GO:0006950(response to stress);GO:0016043(cellular component organization);GO:0009790(embryo development);GO:0009791(post-embryonic development);GO:0009987(cellular process);GO:0016020(membrane);GO:0008152(metabolic process);GO:0005488(binding);GO:0000003(reproduction);GO:0006629(lipid metabolic process)	NA
LOC_Os04g52550.1	36	51	34	164	194	170	48	56	50	41	49	48	1.23	1.19	1.01	4.98	4.99	4.75	1.85	1.72	1.73	1.31	1.33	1.5	176	40.33	4.91	1.14	1.78	up	0	0	yes	PAZ domain-containing protein		GO:0008150(biological_process);GO:0005575(cellular_component);GO:0003676(nucleic acid binding);GO:0005515(protein binding)	NA
LOC_Os05g02520.1	757.33	1340.42	1125.67	2040.33	3246.58	3473.92	652.08	1092.92	912.92	1184.33	1869.17	1759.58	53.48	64.47	68.85	127.87	172.11	200.33	51.76	69.43	65.1	78.03	104.64	113.46	2920.28	1074.47	166.77	62.27	1.1	up	0	0	yes	cupin domain containing protein		GO:0005575(cellular_component);GO:0003674(molecular_function);GO:0008150(biological_process);GO:0045735(nutrient reservoir activity)	NA
LOC_Os05g02520.2	558.83	1002.42	843.17	1715.33	2674.58	2791.92	544.08	873.42	743.92	1006.83	1542.67	1446.58	42.7	52.16	55.8	116.3	153.4	174.19	46.73	60.03	57.39	71.77	93.43	100.91	2393.94	801.47	147.96	50.22	1.24	up	0	0	yes	cupin domain containing protein		GO:0005575(cellular_component);GO:0003674(molecular_function);GO:0008150(biological_process);GO:0045735(nutrient reservoir activity)	NA
LOC_Os05g02520.3	622.83	1127.42	936.17	1650.33	2620.25	2729.42	504.08	871.58	739.58	918.33	1524.67	1417.58	54.23	66.85	70.6	127.52	171.26	194.06	49.33	68.26	65.02	74.6	105.23	112.7	2333.33	895.47	164.28	63.89	1.05	up	0	0	yes	cupin domain containing protein		GO:0005488(binding);GO:0008150(biological_process);GO:0005829(cytosol);GO:0003674(molecular_function);GO:0005575(cellular_component);GO:0045735(nutrient reservoir activity)	NA
LOC_Os05g05600.1	24.22	36.81	26.71	72.08	82.89	81.69	17.87	19.03	22.37	30.72	41.08	32.43	1.1	1.14	1.05	2.91	2.83	3.03	0.91	0.78	1.03	1.3	1.48	1.34	78.89	29.25	2.92	1.1	1.09	up	0	0	yes	ATA15 protein		NA	NA
LOC_Os05g05600.2	25.39	38.39	27.54	73.08	87.64	83.94	18.54	20.11	22.62	34.38	43.66	33.51	1.11	1.14	1.04	2.83	2.87	2.99	0.91	0.79	1	1.4	1.51	1.34	81.55	30.44	2.9	1.1	1.09	up	0	0	yes	ATA15 protein		NA	NA
LOC_Os05g05600.3	24.22	36.81	26.71	70.08	82.89	81.69	17.87	19.03	22.37	30.72	41.08	32.43	1.1	1.14	1.05	2.84	2.84	3.04	0.92	0.78	1.03	1.31	1.48	1.35	78.22	29.25	2.9	1.1	1.08	up	0	0	yes	ATA15 protein		NA	NA
LOC_Os05g05600.4	23.39	36.64	26.54	71.33	84.14	81.69	17.79	20.11	21.62	33.13	41.16	31.26	1.05	1.12	1.03	2.85	2.84	3	0.9	0.81	0.98	1.39	1.47	1.28	79.05	28.86	2.89	1.07	1.11	up	0	0	yes	ATA15 protein		NA	NA
LOC_Os05g05600.5	22.72	34.91	26.21	67.73	80.34	77.49	17.12	19.78	22.42	29.47	38.03	30.33	1.06	1.1	1.06	2.79	2.8	2.94	0.89	0.83	1.05	1.28	1.4	1.29	75.19	27.95	2.85	1.07	1.08	up	0	0	yes	ATA15 protein		NA	NA
LOC_Os05g05600.6	24.59	36.79	26.74	70.08	84.44	82.94	17.54	19.31	21.62	33.58	42.46	34.51	1.04	1.06	0.98	2.63	2.68	2.86	0.83	0.73	0.92	1.32	1.42	1.33	79.15	29.37	2.72	1.03	1.07	up	0	0	yes	ATA15 protein		NA	NA
LOC_Os06g50930.1	24.67	32.67	21.5	99.5	126.5	94.17	19.5	23	28.5	44	64.17	46.5	2.34	2.11	1.77	8.39	9.02	7.3	2.08	1.97	2.73	3.9	4.83	4.03	106.72	26.28	8.24	2.07	1.64	up	0	0	yes	rhodanese-like domain containing protein		GO:0008150(biological_process);GO:0006950(response to stress);GO:0003674(molecular_function);GO:0009628(response to abiotic stimulus);GO:0009719(response to endogenous stimulus);GO:0009536(plastid)	NA
LOC_Os06g50930.2	23.67	32.67	19.5	92.5	109.5	86.17	18.5	22	28.5	37	56.17	39.5	2	1.88	1.43	6.93	6.94	5.94	1.76	1.67	2.43	2.92	3.76	3.05	96.06	25.28	6.61	1.77	1.55	up	0	0	yes	rhodanese-like domain containing protein		GO:0009536(plastid);GO:0008150(biological_process);GO:0006950(response to stress);GO:0003674(molecular_function);GO:0009628(response to abiotic stimulus);GO:0009719(response to endogenous stimulus)	NA
LOC_Os08g16600.1	27	24	21	74	77	54	12	23	20	45	36	38	2.02	1.22	1.36	4.92	4.33	3.3	1.01	1.55	1.51	3.14	2.14	2.6	68.33	24	4.18	1.54	1.12	up	0	0	yes	WD-40 repeat protein family		GO:0009536(plastid);GO:0005515(protein binding);GO:0005635(nuclear envelope);GO:0008150(biological_process)	NA
LOC_Os10g32770.1	22	33.83	31.17	93.33	99.83	83	27.83	30.83	27.17	39.17	32	36.33	0.96	1.01	1.18	3.62	3.27	2.96	1.37	1.21	1.2	1.6	1.11	1.45	92.06	29	3.28	1.05	1.32	up	0	0	yes	WD repeat-containing protein		GO:0005575(cellular_component);GO:0000166(nucleotide binding);GO:0005515(protein binding)	NA
LOC_Os10g32770.2	22.5	32.83	30.67	87.83	95.83	78	26.83	29.83	27.17	38.17	31.5	33.33	1.15	1.14	1.35	3.97	3.67	3.25	1.54	1.37	1.4	1.81	1.27	1.55	87.22	28.67	3.63	1.21	1.26	up	0	0	yes	WD repeat-containing protein		GO:0005575(cellular_component);GO:0000166(nucleotide binding);GO:0005515(protein binding)	NA
LOC_Os10g32770.3	34.5	54.33	48.17	136.83	138.33	116	40.33	38.33	39.67	61.67	42.5	52.33	1.08	1.16	1.31	3.8	3.25	2.97	1.42	1.08	1.25	1.8	1.05	1.5	130.39	45.67	3.34	1.18	1.18	up	0	0	yes	WD repeat-containing protein		GO:0000166(nucleotide binding);GO:0005575(cellular_component);GO:0005515(protein binding)	NA
LOC_Os11g31190.1	2	7	1	17.5	26	31	3	3	3	4	2	2	0.16	0.38	0.07	1.25	1.57	2.03	0.27	0.22	0.24	0.3	0.13	0.15	24.83	3.33	1.62	0.2	2.69	up	0	0	yes	nodulin MtN3 family protein		GO:0005215(transporter activity);GO:0008150(biological_process);GO:0005623(cell);GO:0016020(membrane);GO:0006810(transport);GO:0005886(plasma membrane);GO:0009987(cellular process);GO:0016021(integral to membrane)	NA
LOC_Os05g46480.1	0.25	0.58	0	21.08	30.92	27.25	0.25	1.17	2.25	0.83	1.92	2.25	0.03	0.05	0	2.3	2.86	2.74	0.03	0.13	0.28	0.1	0.19	0.25	26.42	0.28	2.63	0.03	6.25	up	0	0	yes	Late embryogenesis abundant protein (LEA) family protein		GO:0003674(molecular_function);GO:0005634(nucleus);GO:0000003(reproduction);GO:0009791(post-embryonic development);GO:0009790(embryo development)	NA
LOC_Os05g46480.2	0.25	0.58	0	15.42	24.25	20.58	0.25	0.83	1.25	0.5	1.58	1.58	0.03	0.05	0	1.83	2.43	2.25	0.04	0.1	0.17	0.06	0.17	0.19	20.08	0.28	2.17	0.03	5.85	up	0	0	yes	Late embryogenesis abundant protein (LEA) family protein		GO:0009790(embryo development);GO:0009791(post-embryonic development);GO:0000003(reproduction);GO:0005634(nucleus);GO:0003674(molecular_function)	NA
LOC_Os05g46480.3	0.25	0.58	0	21.08	30.92	26.75	0.25	1.17	2.25	0.83	1.42	2.25	0.03	0.04	0	2.11	2.61	2.46	0.03	0.12	0.26	0.09	0.13	0.23	26.25	0.28	2.39	0.02	6.25	up	0	0	yes	Late embryogenesis abundant protein (LEA) family protein		GO:0005575(cellular_component);GO:0003674(molecular_function);GO:0000003(reproduction);GO:0009791(post-embryonic development);GO:0009790(embryo development)	NA
LOC_Os05g46480.4	0.25	0.25	0	19.42	27.92	25.42	0.25	1.83	2.25	0.83	1.08	1.92	0.02	0.02	0	1.63	1.98	1.96	0.03	0.16	0.21	0.07	0.08	0.17	24.25	0.17	1.85	0.01	inf	up	0	0	yes	Late embryogenesis abundant protein (LEA) family protein		GO:0003674(molecular_function);GO:0005634(nucleus);GO:0000003(reproduction);GO:0009791(post-embryonic development);GO:0009790(embryo development)	NA
LOC_Os06g19630.1	2	9.5	8.5	40.5	47	34.5	10.5	15	14.5	9	12	8.5	0.11	0.37	0.42	2.05	2.01	1.6	0.67	0.77	0.83	0.48	0.54	0.44	40.67	6.67	1.89	0.3	2.32	up	0	0	yes	steroid nuclear receptor, ligand-binding		GO:0005623(cell);GO:0000003(reproduction);GO:0009791(post-embryonic development)	NA
LOC_Os06g19630.2	3	8.5	8.5	43.5	54	36.5	10.5	15	15.5	8	12	9.5	0.16	0.31	0.4	2.1	2.2	1.62	0.64	0.73	0.85	0.41	0.52	0.47	44.67	6.67	1.97	0.29	2.5	up	0	0	yes	steroid nuclear receptor, ligand-binding		GO:0009791(post-embryonic development);GO:0000003(reproduction);GO:0005623(cell)	NA
LOC_Os01g45550.1	10.83	19.67	14.75	43.25	60.42	61.75	8.17	11	14.37	13.67	12.28	9.17	0.53	0.66	0.63	1.89	2.23	2.48	0.45	0.49	0.71	0.63	0.48	0.41	55.14	15.08	2.2	0.61	1.51	up	0	0	yes	Auxin efflux carrier family protein		GO:0005215(transporter activity);GO:0009987(cellular process);GO:0006810(transport);GO:0007275(multicellular organismal development);GO:0055085(transmembrane transport);GO:0016021(integral to membrane)	NA
LOC_Os01g45550.2	11.83	20.17	17.25	50.75	65.92	71.25	7.67	12	14.87	15.17	13.28	9.67	0.56	0.65	0.71	2.14	2.35	2.77	0.41	0.51	0.71	0.67	0.5	0.42	62.64	16.42	2.42	0.64	1.6	up	0	0	yes	Auxin efflux carrier family protein		GO:0007275(multicellular organismal development);GO:0006810(transport);GO:0009987(cellular process);GO:0005215(transporter activity);GO:0055085(transmembrane transport);GO:0016021(integral to membrane)	NA
LOC_Os01g45550.3	10.83	18.67	16.75	48.25	61.92	66.75	6.17	11.5	14.87	14.17	12.28	8.17	0.5	0.59	0.67	1.98	2.15	2.52	0.32	0.48	0.69	0.61	0.45	0.35	58.97	15.42	2.22	0.59	1.58	up	0	0	yes	Auxin efflux carrier family protein		GO:0006810(transport);GO:0005215(transporter activity);GO:0007275(multicellular organismal development);GO:0009987(cellular process);GO:0055085(transmembrane transport);GO:0016021(integral to membrane)	NA
LOC_Os01g56810.1	6	10	11.5	25.5	35.5	40.5	12.5	18	12.5	14	23	23.5	0.38	0.43	0.63	1.43	1.69	2.09	0.89	1.02	0.8	0.83	1.15	1.36	33.83	9.17	1.74	0.48	1.52	up	0	0	yes	cytokinin dehydrogenase		GO:0008152(metabolic process);GO:0003824(catalytic activity);GO:0009987(cellular process);GO:0009056(catabolic process);GO:0005576(extracellular region);GO:0008762(UDP-N-acetylmuramate dehydrogenase activity);GO:0016491(oxidoreductase activity);GO:0050660(flavin adenine dinucleotide binding);GO:0055114(oxidation-reduction process);GO:0019139(cytokinin dehydrogenase activity);GO:0009690(cytokinin …	ko00908(Zeatin biosynthesis)
LOC_Os01g56810.2	6	8	9.5	25.5	34.5	35.5	12.5	16	11.5	12	21	22.5	0.41	0.37	0.56	1.53	1.75	1.96	0.95	0.97	0.79	0.76	1.13	1.39	31.83	7.83	1.75	0.44	1.63	up	0	0	yes	cytokinin dehydrogenase		GO:0009056(catabolic process);GO:0008152(metabolic process);GO:0005576(extracellular region);GO:0009987(cellular process);GO:0003824(catalytic activity);GO:0008762(UDP-N-acetylmuramate dehydrogenase activity);GO:0016491(oxidoreductase activity);GO:0050660(flavin adenine dinucleotide binding);GO:0055114(oxidation-reduction process)	NA
LOC_Os03g41060.1	5	11	14	40	78	69	8	9	13	9	18	25	0.79	1.18	1.92	5.61	9.26	8.91	1.42	1.28	2.08	1.33	2.26	3.61	62.33	10	7.93	1.3	2.29	up	0	0	yes	GASR2 - Gibberellin-regulated GASA/GAST/Snakin family protein		GO:0005623(cell);GO:0009719(response to endogenous stimulus)	NA
LOC_Os03g42130.1	22	34	30	75	108.5	89.5	13.5	22	35	44	43	43	1.98	2.08	2.34	5.98	7.32	6.57	1.36	1.78	3.18	3.69	3.06	3.53	91	28.67	6.62	2.13	1.31	up	0	0	yes	gibberellin 20 oxidase 2		GO:0003824(catalytic activity);GO:0005488(binding);GO:0008152(metabolic process);GO:0005575(cellular_component);GO:0016491(oxidoreductase activity);GO:0016706(oxidoreductase activity, acting on paired donors, with incorporation or reduction of molecular oxygen, 2-oxoglutarate as one donor, and incorporation of one atom each of oxygen into both donors);GO:0055114(oxidation-reduction process)	NA
LOC_Os03g55290.1	695	1239	972	2066	3136	3450	354	511	450	803	1041	1044	124.76	151.47	151.12	329.12	422.59	505.71	71.43	82.51	81.57	134.48	148.13	171.11	2884	968.67	419.14	142.45	1.24	up	0	0	yes	GASR3 - Gibberellin-regulated GASA/GAST/Snakin family protein		GO:0009719(response to endogenous stimulus);GO:0005623(cell)	NA
LOC_Os03g57690.1	20.33	36.83	25	79.5	80.58	80.58	18.83	27.42	23.92	37.33	40.25	36.25	0.61	0.75	0.65	2.12	1.82	1.98	0.64	0.74	0.73	1.05	0.96	0.99	80.22	27.39	1.97	0.67	1.25	up	0	0	yes	aldehyde oxidase 1		GO:0003824(catalytic activity);GO:0008152(metabolic process);GO:0009058(biosynthetic process);GO:0009987(cellular process);GO:0009055(electron carrier activity);GO:0051536(iron-sulfur cluster binding);GO:0016491(oxidoreductase activity);GO:0055114(oxidation-reduction process);GO:0046872(metal ion binding)	ko00380(Tryptophan metabolism)
LOC_Os03g63970.1	14	12	13	53	74	64	15	19	14	26	24	14	0.92	0.54	0.74	3.1	3.66	3.45	1.11	1.13	0.93	1.6	1.25	0.84	63.67	13	3.4	0.73	1.89	up	0	0	yes	gibberellin 20 oxidase 1		GO:0007165(signal transduction);GO:0009908(flower development);GO:0009791(post-embryonic development);GO:0009628(response to abiotic stimulus);GO:0000003(reproduction);GO:0006629(lipid metabolic process);GO:0009987(cellular process);GO:0009058(biosynthetic process);GO:0005737(cytoplasm);GO:0008152(metabolic process);GO:0009719(response to endogenous stimulus);GO:0003824(catalytic activity);GO:001…	ko00904(Diterpenoid biosynthesis)
LOC_Os04g48750.1	32.33	41.5	33.83	99.33	118.17	100.33	25	34.67	31.83	40.33	41.17	38	2.2	1.92	1.99	6	6.04	5.58	1.91	2.12	2.19	2.56	2.22	2.36	105.94	35.89	5.87	2.04	1.2	up	0	0	yes	3-oxo-5-alpha-steroid 4-dehydrogenase family protein		GO:0003824(catalytic activity);GO:0006629(lipid metabolic process);GO:0008152(metabolic process);GO:0005783(endoplasmic reticulum);GO:0016627(oxidoreductase activity, acting on the CH-CH group of donors);GO:0005737(cytoplasm);GO:0016021(integral to membrane)	NA
LOC_Os04g48750.2	33.83	41.5	34.33	102.33	125.17	108.33	25.5	31.67	29.83	41.83	41.17	41	1.7	1.42	1.49	4.55	4.71	4.44	1.44	1.43	1.51	1.96	1.64	1.88	111.94	36.56	4.57	1.53	1.24	up	0	0	yes	3-oxo-5-alpha-steroid 4-dehydrogenase family protein		GO:0003824(catalytic activity);GO:0005783(endoplasmic reticulum);GO:0008152(metabolic process);GO:0006629(lipid metabolic process);GO:0016627(oxidoreductase activity, acting on the CH-CH group of donors);GO:0005737(cytoplasm);GO:0016021(integral to membrane)	NA
LOC_Os04g51890.1	5	5	7	18	34	17	6	2	2	10	25	14	0.68	0.47	0.83	2.18	3.49	1.9	0.92	0.25	0.28	1.27	2.71	1.75	23	5.67	2.52	0.66	1.6	up	0	0.01	yes	OsSAUR20 - Auxin-responsive SAUR gene family member		GO:0005575(cellular_component);GO:0005515(protein binding);GO:0009719(response to endogenous stimulus)	NA
LOC_Os04g57340.1	66	102	115	288	386	272	75	110	105.5	44	105	58	14.08	14.82	21.25	54.53	61.82	47.39	17.99	21.11	22.73	8.76	17.76	11.3	315.33	94.33	54.58	16.72	1.38	up	0	0	yes	AP2 domain containing protein		GO:0009628(response to abiotic stimulus);GO:0005515(protein binding);GO:0009058(biosynthetic process);GO:0007165(signal transduction);GO:0006950(response to stress);GO:0009719(response to endogenous stimulus);GO:0003700(sequence-specific DNA binding transcription factor activity);GO:0003677(DNA binding);GO:0006139(nucleobase-containing compound metabolic process);GO:0005634(nucleus);GO:0006355(re…	NA
LOC_Os05g48700.1	0	2	0	15	23	22	3	0	0	0	2	0	0	0.1	0	0.95	1.24	1.29	0.24	0	0	0	0.11	0	20	0.67	1.16	0.03	4.86	up	0	0	yes	gibberellin 2-oxidase 1		GO:0009628(response to abiotic stimulus);GO:0006629(lipid metabolic process);GO:0009056(catabolic process);GO:0003824(catalytic activity);GO:0008152(metabolic process);GO:0009987(cellular process);GO:0016491(oxidoreductase activity);GO:0016706(oxidoreductase activity, acting on paired donors, with incorporation or reduction of molecular oxygen, 2-oxoglutarate as one donor, and incorporation of on…	NA
LOC_Os09g27750.1	323.97	560.99	511.57	2261.24	3005.75	2786.21	389.69	576.51	441.06	590.46	702.83	594.67	27.11	31.97	37.07	167.91	188.79	190.37	36.65	43.39	37.26	46.09	46.62	45.43	2684.4	465.51	182.36	32.05	2.19	up	0	0	yes	1-aminocyclopropane-1-carboxylate oxidase 1		GO:0008152(metabolic process);GO:0003824(catalytic activity);GO:0009607(response to biotic stimulus);GO:0009987(cellular process);GO:0009058(biosynthetic process);GO:0016491(oxidoreductase activity);GO:0016706(oxidoreductase activity, acting on paired donors, with incorporation or reduction of molecular oxygen, 2-oxoglutarate as one donor, and incorporation of one atom each of oxygen into both do…	ko00270(Cysteine and methionine metabolism)
LOC_Os09g27820.1	234.22	270.99	285.82	2025.74	2205.25	1869.46	292.94	348.26	291.06	551.71	543.83	416.42	19.58	15.43	20.7	150.32	138.42	127.64	27.53	26.19	24.57	43.04	36.05	31.79	2033.48	263.68	138.79	18.57	2.58	up	0	0	yes	1-aminocyclopropane-1-carboxylate oxidase 1		GO:0009058(biosynthetic process);GO:0003824(catalytic activity);GO:0009607(response to biotic stimulus);GO:0009987(cellular process);GO:0008152(metabolic process);GO:0016491(oxidoreductase activity);GO:0016706(oxidoreductase activity, acting on paired donors, with incorporation or reduction of molecular oxygen, 2-oxoglutarate as one donor, and incorporation of one atom each of oxygen into both do…	ko00270(Cysteine and methionine metabolism)
LOC_Os10g21810.1	118	145.5	116	392.5	355.5	246.5	134	115.5	105	145.5	161	125	4.05	3.4	3.45	11.96	9.16	6.91	5.17	3.57	3.64	4.66	4.38	3.92	331.5	126.5	9.34	3.63	1.03	up	0	0	yes	histidine kinase 2		GO:0006950(response to stress);GO:0016020(membrane);GO:0009908(flower development);GO:0009628(response to abiotic stimulus);GO:0009987(cellular process);GO:0008150(biological_process);GO:0016301(kinase activity);GO:0006810(transport);GO:0009056(catabolic process);GO:0007165(signal transduction);GO:0009719(response to endogenous stimulus);GO:0005515(protein binding);GO:0040007(growth);GO:0007275(m…	NA
LOC_Os01g11620.1	79.17	122	90.17	247	317.5	296.33	58.33	57.67	62.17	91.67	100.17	83.17	6.06	6.36	5.98	16.79	18.26	18.53	5.02	3.97	4.81	6.55	6.08	5.82	286.94	97.11	17.86	6.14	1.22	up	0	0	yes	GDSL-like Lipase/Acylhydrolase superfamily protein		GO:0016787(hydrolase activity);GO:0005623(cell);GO:0008152(metabolic process);GO:0006629(lipid metabolic process);GO:0016788(hydrolase activity, acting on ester bonds)	NA
LOC_Os01g11620.2	69.17	101	78.17	222	266.5	238.33	49.33	48.67	52.17	85.67	80.17	73.17	5.47	5.44	5.36	15.59	15.83	15.4	4.39	3.46	4.17	6.32	5.03	5.29	242.28	82.78	15.61	5.42	1.2	up	0	0	yes	GDSL-like Lipase/Acylhydrolase superfamily protein		GO:0008152(metabolic process);GO:0016787(hydrolase activity);GO:0005618(cell wall);GO:0006629(lipid metabolic process);GO:0016788(hydrolase activity, acting on ester bonds)	NA
LOC_Os01g11710.1	25.83	33	43	73	102.5	109.9	11.5	21.83	18.33	33	16	27.83	1.7	1.48	2.45	4.26	5.06	5.9	0.85	1.29	1.22	2.03	0.83	1.67	95.13	33.94	5.08	1.88	1.11	up	0	0	yes	GDSL-like Lipase/Acylhydrolase superfamily protein		GO:0016787(hydrolase activity);GO:0005623(cell);GO:0006629(lipid metabolic process);GO:0008152(metabolic process);GO:0016788(hydrolase activity, acting on ester bonds)	NA
LOC_Os03g08220.1	10	24	14	86	80	93	17	28	14	13	20	13	0.35	0.58	0.43	2.7	2.12	2.69	0.68	0.89	0.5	0.43	0.56	0.42	86.33	16	2.5	0.45	2.15	up	0	0	yes	lipoxygenase 3		GO:0006950(response to stress);GO:0009908(flower development);GO:0009058(biosynthetic process);GO:0040007(growth);GO:0005488(binding);GO:0009607(response to biotic stimulus);GO:0007275(multicellular organismal development);GO:0006629(lipid metabolic process);GO:0009987(cellular process);GO:0009719(response to endogenous stimulus);GO:0008152(metabolic process);GO:0009536(plastid);GO:0003824(cataly…	ko00591(Linoleic acid metabolism);ko00592(alpha-Linolenic acid metabolism)
LOC_Os01g44069.1	5.67	8.42	5.83	42.33	45.58	72.83	7	8.67	6	4.33	6	5.33	0.33	0.34	0.3	2.21	2.01	3.49	0.46	0.46	0.36	0.24	0.28	0.29	53.58	6.64	2.57	0.32	2.67	up	0	0	yes	glycerol-3-phosphate acyltransferase 1		GO:0005739(mitochondrion);GO:0016020(membrane);GO:0016740(transferase activity);GO:0007275(multicellular organismal development);GO:0030154(cell differentiation);GO:0000003(reproduction);GO:0009628(response to abiotic stimulus);GO:0008152(metabolic process);GO:0016746(transferase activity, transferring acyl groups)	ko00561(Glycerolipid metabolism);ko00564(Glycerophospholipid metabolism)
LOC_Os01g67420.1	10	8	3	38	53	28	9	5	4	13	10	14	0.44	0.24	0.11	1.48	1.75	1	0.44	0.2	0.18	0.53	0.35	0.56	39.67	7	1.41	0.26	2.09	up	0	0	yes	lipase class 3 family protein		GO:0006629(lipid metabolic process);GO:0016787(hydrolase activity);GO:0004806(triglyceride lipase activity)	NA
LOC_Os01g67450.1	3.5	1.5	3.33	11.83	28.5	33.67	0	1	3.5	1	2	1.5	0.33	0.1	0.27	1	2.04	2.62	0	0.09	0.34	0.09	0.15	0.13	24.67	2.78	1.88	0.24	2.58	up	0	0.01	yes	lipase		GO:0009536(plastid);GO:0009987(cellular process);GO:0006629(lipid metabolic process);GO:0016787(hydrolase activity);GO:0009058(biosynthetic process);GO:0006950(response to stress);GO:0016049(cell growth);GO:0016043(cellular component organization);GO:0009607(response to biotic stimulus);GO:0008152(metabolic process);GO:0005737(cytoplasm);GO:0004806(triglyceride lipase activity)	NA
LOC_Os01g70860.1	18	5	5	116	91	99.33	6	5.33	12	13.33	13.33	7	2.1	0.4	0.51	12.02	7.98	9.47	0.79	0.56	1.41	1.45	1.23	0.75	102.11	9.33	9.82	1	2.96	up	0	0	yes	esterase		GO:0009987(cellular process);GO:0006629(lipid metabolic process);GO:0006950(response to stress);GO:0016787(hydrolase activity);GO:0009607(response to biotic stimulus);GO:0008152(metabolic process)	NA
LOC_Os02g43700.1	11	24	15	40	60	63	13	17	11	3	9	9	0.6	0.9	0.71	1.95	2.47	2.83	0.8	0.84	0.61	0.15	0.39	0.45	54.33	16.67	2.42	0.74	1.39	up	0	0	yes	triacylglycerol lipase like protein		GO:0009536(plastid);GO:0008152(metabolic process);GO:0016787(hydrolase activity);GO:0006629(lipid metabolic process);GO:0004806(triglyceride lipase activity)	NA
LOC_Os03g08360.1	71.34	122.28	108.32	193.86	320.1	337.77	49.42	81.2	54.78	104.7	134.33	115.02	4.37	5.1	5.74	10.53	14.71	16.88	3.4	4.47	3.39	5.98	6.52	6.43	283.91	100.65	14.04	5.07	1.16	up	0	0	yes	3-ketoacyl-CoA synthase 10		GO:0005783(endoplasmic reticulum);GO:0006629(lipid metabolic process);GO:0009058(biosynthetic process);GO:0016740(transferase activity);GO:0009628(response to abiotic stimulus);GO:0003824(catalytic activity);GO:0016020(membrane);GO:0006950(response to stress);GO:0030154(cell differentiation);GO:0007275(multicellular organismal development);GO:0009987(cellular process);GO:0008152(metabolic process…	NA
LOC_Os03g08360.3	60.34	98.28	93.32	158.86	258.1	263.77	36.42	62.2	43.78	83.7	98.33	91.02	4.22	4.68	5.65	9.86	13.55	15.06	2.86	3.91	3.09	5.46	5.45	5.81	226.91	83.98	12.82	4.85	1.09	up	0	0	yes	3-ketoacyl-CoA synthase 10		GO:0007275(multicellular organismal development);GO:0016740(transferase activity);GO:0006950(response to stress);GO:0009628(response to abiotic stimulus);GO:0003824(catalytic activity);GO:0009058(biosynthetic process);GO:0009987(cellular process);GO:0030154(cell differentiation);GO:0006629(lipid metabolic process);GO:0005783(endoplasmic reticulum);GO:0008152(metabolic process);GO:0016020(membrane…	NA
LOC_Os03g08360.4	53.34	93.28	88.82	151.86	231.1	240.77	35.92	59.2	42.78	70.2	90.33	87.52	3.77	4.49	5.44	9.53	12.27	13.91	2.86	3.77	3.06	4.63	5.07	5.65	207.91	78.48	11.91	4.57	1.07	up	0	0	yes	3-ketoacyl-CoA synthase 10		GO:0009058(biosynthetic process);GO:0007275(multicellular organismal development);GO:0009987(cellular process);GO:0016740(transferase activity);GO:0009628(response to abiotic stimulus);GO:0003824(catalytic activity);GO:0006950(response to stress);GO:0008152(metabolic process);GO:0005783(endoplasmic reticulum);GO:0030154(cell differentiation);GO:0006629(lipid metabolic process);GO:0016020(membrane…	NA
LOC_Os03g22670.1	16.93	12.49	14.57	48.1	48.44	35.53	27.35	10.19	20.8	24	24.08	23.56	0.47	0.24	0.35	1.19	1.01	0.81	0.85	0.25	0.58	0.62	0.53	0.6	44.02	14.66	1	0.35	1.17	up	0	0.01	yes	triacylglycerol Lipase		GO:0016787(hydrolase activity);GO:0006629(lipid metabolic process)	NA
LOC_Os06g06250.1	21.5	28.42	24.83	55.37	75	64.83	22.5	30.5	28.42	11.83	23	17	1.44	1.29	1.44	3.29	3.77	3.54	1.69	1.84	1.92	0.74	1.22	1.04	65.07	24.92	3.53	1.39	1.01	up	0	0.01	yes	GDSL-like Lipase/Acylhydrolase superfamily protein		GO:0016787(hydrolase activity);GO:0006629(lipid metabolic process);GO:0005623(cell);GO:0008152(metabolic process);GO:0016788(hydrolase activity, acting on ester bonds)	NA
LOC_Os06g06250.2	22.5	26.42	26.83	62.87	83	72.17	22.83	31.5	32.42	10.83	23	19	1.71	1.37	1.77	4.24	4.74	4.48	1.95	2.16	2.49	0.77	1.39	1.32	72.68	25.25	4.49	1.62	1.16	up	0	0	yes	GDSL-like Lipase/Acylhydrolase superfamily protein		GO:0005623(cell);GO:0008152(metabolic process);GO:0016787(hydrolase activity);GO:0006629(lipid metabolic process);GO:0016788(hydrolase activity, acting on ester bonds)	NA
LOC_Os06g06290.1	713.5	724.33	626.33	3175.33	2692.67	2300.33	470.83	453.67	448.67	523.33	513.67	439	45.22	31.26	34.38	178.58	128.1	119.04	33.54	25.86	28.71	30.94	25.8	25.4	2722.78	688.06	141.9	36.95	1.61	up	0	0	yes	GDSL-like Lipase/Acylhydrolase superfamily protein		GO:0005618(cell wall);GO:0016787(hydrolase activity);GO:0006629(lipid metabolic process);GO:0008152(metabolic process);GO:0016788(hydrolase activity, acting on ester bonds)	NA
LOC_Os06g23870.1	90	135.33	131.5	394.83	439	452.33	92.33	136.5	108	130.5	177.5	133	5.18	5.3	6.56	20.17	18.97	21.26	5.97	7.07	6.28	7.01	8.1	6.99	428.72	118.94	20.13	5.68	1.5	up	0	0	yes	acyl-CoA dehydrogenase		GO:0005777(peroxisome);GO:0006629(lipid metabolic process);GO:0009987(cellular process);GO:0003824(catalytic activity);GO:0009056(catabolic process);GO:0009791(post-embryonic development);GO:0009790(embryo development);GO:0000003(reproduction);GO:0008152(metabolic process);GO:0016627(oxidoreductase activity, acting on the CH-CH group of donors);GO:0055114(oxidation-reduction process)	NA
LOC_Os06g23870.2	28	44.33	35.5	96.83	132	110.33	24.33	42.5	33	36.5	42.5	40	4.22	4.55	4.63	12.94	14.92	13.56	4.12	5.76	5.02	5.13	5.07	5.5	113.06	35.94	13.81	4.46	1.3	up	0	0	yes	acyl-CoA dehydrogenase		GO:0006629(lipid metabolic process);GO:0008152(metabolic process);GO:0000003(reproduction);GO:0009791(post-embryonic development);GO:0009790(embryo development);GO:0003824(catalytic activity);GO:0009987(cellular process);GO:0009056(catabolic process);GO:0005777(peroxisome);GO:0016627(oxidoreductase activity, acting on the CH-CH group of donors);GO:0055114(oxidation-reduction process)	NA
LOC_Os06g47910.1	1.2	2.14	1.5	32.46	38	35	3.4	2	5.25	6.14	7	7.52	0.09	0.11	0.1	2.16	2.14	2.15	0.29	0.14	0.4	0.43	0.42	0.52	35.15	1.61	2.15	0.1	4.06	up	0	0	yes	GDSL-like Lipase/Acylhydrolase superfamily protein		GO:0008152(metabolic process);GO:0005773(vacuole);GO:0016787(hydrolase activity);GO:0006629(lipid metabolic process);GO:0016788(hydrolase activity, acting on ester bonds)	NA
LOC_Os07g39740.1	34	43	46	172	278	308	23	36	39	52	42	48	2.73	2.35	3.19	12.24	16.73	20.16	2.07	2.6	3.16	3.89	2.67	3.51	252.67	41	16.38	2.76	2.25	up	0	0	yes	GDSL-like Lipase/Acylhydrolase superfamily protein		GO:0006629(lipid metabolic process);GO:0005623(cell);GO:0016787(hydrolase activity);GO:0008152(metabolic process);GO:0016788(hydrolase activity, acting on ester bonds)	NA
LOC_Os07g41150.1	10	13	10	107	146	112	6	10	9	24	33	17	1.07	0.94	0.92	10.13	11.69	9.76	0.72	0.96	0.97	2.39	2.79	1.66	121.67	11	10.53	0.98	3.1	up	0	0	yes	glycerophosphoryl diester phosphodiesterase family protein		GO:0006629(lipid metabolic process);GO:0009987(cellular process);GO:0016787(hydrolase activity);GO:0005623(cell);GO:0005975(carbohydrate metabolic process);GO:0008889(glycerophosphodiester phosphodiesterase activity);GO:0006071(glycerol metabolic process)	NA
LOC_Os08g41780.1	16	26	11	168	207	190	26	34	28	30	31	23	1.1	1.21	0.65	10.23	10.66	10.64	2	2.1	1.94	1.92	1.69	1.44	188.33	17.67	10.51	0.99	3.09	up	0	0	yes	triacylglycerol lipase		GO:0016787(hydrolase activity);GO:0009607(response to biotic stimulus);GO:0006950(response to stress);GO:0003824(catalytic activity);GO:0008152(metabolic process);GO:0006629(lipid metabolic process)	NA
LOC_Os09g34930.1	4	7	7	20.5	26.5	35.5	2.5	7	4	3	5	3	0.3	0.36	0.45	1.36	1.48	2.16	0.21	0.47	0.3	0.21	0.3	0.2	27.5	6	1.67	0.37	1.85	up	0	0	yes	3-ketoacyl-CoA synthase 4		GO:0003824(catalytic activity);GO:0016740(transferase activity);GO:0008152(metabolic process);GO:0009987(cellular process);GO:0007275(multicellular organismal development);GO:0006629(lipid metabolic process);GO:0016747(transferase activity, transferring acyl groups other than amino-acyl groups);GO:0006633(fatty acid biosynthetic process);GO:0016020(membrane);GO:0008610(lipid biosynthetic process)	NA
LOC_Os09g39430.1	11	20	10	44	55	44	10.5	6	9	11	16	12	0.81	1.01	0.64	2.88	3.05	2.65	0.87	0.4	0.67	0.76	0.94	0.81	47.67	13.67	2.86	0.82	1.48	up	0	0	yes	GDSL-like Lipase/Acylhydrolase superfamily protein		GO:0006629(lipid metabolic process);GO:0008152(metabolic process);GO:0005623(cell);GO:0016787(hydrolase activity);GO:0016788(hydrolase activity, acting on ester bonds)	NA
LOC_Os11g24070.1	139.87	202.83	168.03	831.57	1214.23	1077	96.33	122	110.53	205.83	283.33	249.17	16.91	16.7	17.6	89.23	110.21	106.34	13.09	13.27	13.5	23.22	27.16	27.51	1040.93	170.24	101.93	17.07	2.26	up	0	0	yes	LTPL10 - Protease inhibitor/seed storage/LTP family protein		GO:0006810(transport);GO:0005576(extracellular region);GO:0005618(cell wall);GO:0005515(protein binding)	NA
LOC_Os11g37900.1	12.48	12.75	12.43	48.79	91.24	77.12	13.3	11.84	21.92	16.87	18.12	19.9	0.8	0.56	0.69	2.78	4.4	4.05	0.96	0.68	1.42	1.01	0.92	1.17	72.38	12.55	3.74	0.68	2.16	up	0	0	yes	3-ketoacyl-CoA synthase 2		GO:0008152(metabolic process);GO:0009628(response to abiotic stimulus);GO:0016020(membrane);GO:0006950(response to stress);GO:0016740(transferase activity);GO:0016746(transferase activity, transferring acyl groups);GO:0009058(biosynthetic process);GO:0016747(transferase activity, transferring acyl groups other than amino-acyl groups);GO:0006633(fatty acid biosynthetic process);GO:0008610(lipid bi…	NA
LOC_Os12g27102.1	9.67	7.67	8.17	37.08	30.75	37.75	6.17	3.67	8.33	11.17	12.83	10	0.5	0.27	0.37	1.7	1.19	1.59	0.36	0.17	0.44	0.54	0.53	0.47	35.19	8.5	1.5	0.38	1.64	up	0	0	yes	glycerophosphoryl diester phosphodiesterase family protein		GO:0007275(multicellular organismal development);GO:0030154(cell differentiation);GO:0009653(anatomical structure morphogenesis);GO:0009987(cellular process);GO:0005975(carbohydrate metabolic process);GO:0016043(cellular component organization);GO:0005886(plasma membrane);GO:0005618(cell wall);GO:0016049(cell growth);GO:0009791(post-embryonic development);GO:0016020(membrane);GO:0016787(hydrolase…	NA
LOC_Os12g27102.2	6.67	7.67	6.67	31.33	30	35	4.67	3.67	6.33	6.67	12.33	7	0.53	0.41	0.45	2.19	1.77	2.25	0.41	0.26	0.5	0.49	0.77	0.5	32.11	7	2.07	0.46	1.77	up	0	0	yes	glycerophosphoryl diester phosphodiesterase family protein		GO:0016043(cellular component organization);GO:0009987(cellular process);GO:0005975(carbohydrate metabolic process);GO:0005886(plasma membrane);GO:0007275(multicellular organismal development);GO:0030154(cell differentiation);GO:0016787(hydrolase activity);GO:0009791(post-embryonic development);GO:0009653(anatomical structure morphogenesis);GO:0016020(membrane);GO:0005575(cellular_component);GO:0…	NA
LOC_Os12g27102.3	13.67	10.67	7.17	34.08	38.75	41.75	5.17	3.67	8.33	11.17	14.83	9	0.65	0.35	0.3	1.44	1.39	1.63	0.28	0.16	0.4	0.5	0.56	0.39	38.19	10.5	1.49	0.43	1.45	up	0	0	yes	glycerophosphoryl diester phosphodiesterase family protein		GO:0016787(hydrolase activity);GO:0009987(cellular process);GO:0005975(carbohydrate metabolic process);GO:0009791(post-embryonic development);GO:0030154(cell differentiation);GO:0009653(anatomical structure morphogenesis);GO:0016043(cellular component organization);GO:0016020(membrane);GO:0005575(cellular_component);GO:0008152(metabolic process);GO:0007275(multicellular organismal development);GO…	NA
LOC_Os03g25010.1	4.5	3	5	23	26	37	9	4	2	0.33	0	0	0.54	0.24	0.52	2.45	2.34	3.62	1.21	0.43	0.24	0.04	0	0	28.67	4.17	2.8	0.43	2.44	up	0	0	yes	GDSL-like Lipase/Acylhydrolase superfamily protein		GO:0008152(metabolic process);GO:0016787(hydrolase activity);GO:0005623(cell);GO:0006629(lipid metabolic process);GO:0016788(hydrolase activity, acting on ester bonds)	NA
LOC_Os04g32080.1	0	0	0	102	75	51	1	0	0	1	2	2	0	0	0	14.3	8.89	6.58	0.18	0	0	0.15	0.25	0.29	76	0	9.92	0	inf	up	0	0	yes	11-beta-hydroxysteroid dehydrogenase		GO:0009719(response to endogenous stimulus);GO:0003824(catalytic activity);GO:0008152(metabolic process);GO:0005623(cell);GO:0006629(lipid metabolic process);GO:0016491(oxidoreductase activity)	NA
LOC_Os01g56360.1	0.8	0.2	1	17.03	25.93	20.07	0.4	0.6	0	1.93	1.4	1.2	0.05	0.01	0.05	0.93	1.19	1	0.03	0.03	0	0.11	0.07	0.07	21.01	0.67	1.04	0.04	4.44	up	0	0	yes	wax synthase		GO:0008150(biological_process);GO:0005575(cellular_component);GO:0003674(molecular_function);GO:0004144(diacylglycerol O-acyltransferase activity)	NA
LOC_Os02g08230.1	16.5	18.58	24.17	141.25	171.5	168.75	3.5	6.67	6.67	13.5	20.17	17.5	0.9	0.69	1.14	6.82	7	7.49	0.21	0.33	0.37	0.68	0.87	0.87	160.5	19.75	7.1	0.91	2.66	up	0	0	yes	WAX2		GO:0003824(catalytic activity);GO:0007275(multicellular organismal development);GO:0009058(biosynthetic process);GO:0006629(lipid metabolic process);GO:0009987(cellular process);GO:0030154(cell differentiation);GO:0000003(reproduction);GO:0005488(binding);GO:0008152(metabolic process);GO:0016020(membrane);GO:0005886(plasma membrane);GO:0005506(iron ion binding);GO:0016491(oxidoreductase activity)…	NA
LOC_Os02g08230.2	16.5	18.58	24.17	139.25	170.5	166.75	3.5	5.67	6.67	13.5	20.17	17.5	0.86	0.66	1.1	6.47	6.7	7.13	0.21	0.27	0.35	0.66	0.84	0.84	158.83	19.75	6.77	0.87	2.64	up	0	0	yes	WAX2		GO:0000003(reproduction);GO:0030154(cell differentiation);GO:0007275(multicellular organismal development);GO:0009058(biosynthetic process);GO:0009987(cellular process);GO:0006629(lipid metabolic process);GO:0016020(membrane);GO:0003824(catalytic activity);GO:0005886(plasma membrane);GO:0005488(binding);GO:0008152(metabolic process);GO:0005506(iron ion binding);GO:0016491(oxidoreductase activity)…	NA
LOC_Os06g44300.1	187	254.25	201.67	806.58	1322.67	1431.58	113	183.67	121.33	169.5	202.17	207	10.22	9.46	9.55	39.12	54.26	63.88	6.94	9.03	6.7	8.64	8.76	10.33	1186.94	214.31	52.42	9.74	2.11	up	0	0	yes	WAX2		GO:0009058(biosynthetic process);GO:0007275(multicellular organismal development);GO:0030154(cell differentiation);GO:0005488(binding);GO:0009987(cellular process);GO:0008152(metabolic process);GO:0005886(plasma membrane);GO:0003824(catalytic activity);GO:0016020(membrane);GO:0000003(reproduction);GO:0006629(lipid metabolic process);GO:0005506(iron ion binding);GO:0016491(oxidoreductase activity)…	NA
LOC_Os09g25850.1	109	202.58	116	280.92	432.33	439.92	90	121	103.33	99.5	142.5	133	5.42	6.86	5	12.4	16.15	17.87	5.03	5.42	5.19	4.62	5.62	6.04	384.39	142.53	15.47	5.76	1.11	up	0	0	yes	WAX2		GO:0003824(catalytic activity);GO:0008152(metabolic process);GO:0005488(binding);GO:0005886(plasma membrane);GO:0007275(multicellular organismal development);GO:0016020(membrane);GO:0030154(cell differentiation);GO:0009058(biosynthetic process);GO:0006629(lipid metabolic process);GO:0009987(cellular process);GO:0000003(reproduction);GO:0005506(iron ion binding);GO:0016491(oxidoreductase activity)…	NA
LOC_Os01g67740.1	25.33	21.92	22.33	94	88.25	80	39	43.67	26.75	44.33	36.5	31.67	0.76	0.45	0.58	2.49	1.98	1.95	1.31	1.17	0.81	1.24	0.86	0.86	87.42	23.19	2.14	0.59	1.54	up	0	0	yes	chromosome segregation protein		GO:0006810(transport);GO:0009987(cellular process);GO:0016043(cellular component organization);GO:0005215(transporter activity);GO:0005622(intracellular);GO:0005515(protein binding);GO:0005524(ATP binding);GO:0051276(chromosome organization);GO:0005694(chromosome)	ko04111(Cell cycle - yeast)
LOC_Os03g31550.1	264.5	341	305.5	1029	949.5	756	337.5	296.5	291	402	426.5	368.5	6.95	6.1	6.95	24	18.73	16.23	9.97	7.01	7.72	9.86	8.89	8.84	911.5	303.67	19.65	6.67	1.23	up	0	0	yes	aldehyde oxidase		GO:0008152(metabolic process);GO:0005829(cytosol);GO:0006139(nucleobase-containing compound metabolic process);GO:0006950(response to stress);GO:0009987(cellular process);GO:0009056(catabolic process);GO:0003824(catalytic activity);GO:0009628(response to abiotic stimulus);GO:0009055(electron carrier activity);GO:0051536(iron-sulfur cluster binding);GO:0016491(oxidoreductase activity);GO:0055114(o…	ko00230(Purine metabolism);ko00232(Caffeine metabolism);ko00983(Drug metabolism - other enzymes);ko04146(Peroxisome)
LOC_Os03g31550.2	262.5	338	305.5	1026	945.5	755	334.5	294.5	286	399	425.5	364.5	6.85	6	6.9	23.74	18.51	16.08	9.8	6.91	7.53	9.71	8.8	8.68	908.83	302	19.44	6.58	1.24	up	0	0	yes	aldehyde oxidase		GO:0009056(catabolic process);GO:0009987(cellular process);GO:0008152(metabolic process);GO:0006950(response to stress);GO:0005829(cytosol);GO:0006139(nucleobase-containing compound metabolic process);GO:0003824(catalytic activity);GO:0009628(response to abiotic stimulus);GO:0016491(oxidoreductase activity);GO:0055114(oxidation-reduction process);GO:0046872(metal ion binding)	ko00230(Purine metabolism);ko00232(Caffeine metabolism);ko00983(Drug metabolism - other enzymes);ko04146(Peroxisome)
LOC_Os03g46640.1	5	11	13	28	46	44	12	15	12	15	12	12	0.59	0.89	1.33	2.94	4.09	4.25	1.6	1.6	1.43	1.66	1.13	1.3	39.33	9.67	3.76	0.94	1.68	up	0	0	yes	deoxyuridine 5-triphosphate nucleotidohydrolase		GO:0005829(cytosol);GO:0016787(hydrolase activity);GO:0006139(nucleobase-containing compound metabolic process);GO:0005515(protein binding);GO:0006259(DNA metabolic process);GO:0006950(response to stress);GO:0008152(metabolic process);GO:0005488(binding);GO:0046080(dUTP metabolic process)	ko00240(Pyrimidine metabolism)
LOC_Os05g28180.1	50.67	74.17	60.5	179.67	178.83	150.33	59.5	73	54.5	77.83	78.5	62.67	2.84	2.83	2.93	8.93	7.52	6.87	3.75	3.68	3.08	4.07	3.48	3.2	169.61	61.78	7.77	2.87	1.11	up	0	0	yes	AMP deaminase		GO:0006139(nucleobase-containing compound metabolic process);GO:0009790(embryo development);GO:0009791(post-embryonic development);GO:0000003(reproduction);GO:0009058(biosynthetic process);GO:0016787(hydrolase activity);GO:0005829(cytosol);GO:0005515(protein binding);GO:0009719(response to endogenous stimulus);GO:0008152(metabolic process);GO:0005623(cell);GO:0005634(nucleus);GO:0019239(deaminase…	NA
LOC_Os05g28180.2	45.67	72.17	51.5	159.67	157.83	134.33	57.5	67	44.5	70.83	66.5	57.67	2.61	2.81	2.55	8.1	6.77	6.27	3.7	3.45	2.57	3.78	3.01	3.01	150.61	56.44	7.05	2.66	1.08	up	0	0	yes	AMP deaminase		GO:0009790(embryo development);GO:0009791(post-embryonic development);GO:0000003(reproduction);GO:0009058(biosynthetic process);GO:0006139(nucleobase-containing compound metabolic process);GO:0016787(hydrolase activity);GO:0005829(cytosol);GO:0005515(protein binding);GO:0009719(response to endogenous stimulus);GO:0008152(metabolic process);GO:0005623(cell);GO:0005634(nucleus);GO:0019239(deaminase…	NA
LOC_Os12g31860.1	83.97	88.25	82.49	365.17	353.98	288.89	113.17	116.75	107.22	137.29	122.22	98.79	4.78	3.42	4.06	18.43	15.12	13.42	7.24	5.97	6.16	7.29	5.51	5.13	336.01	84.9	15.66	4.09	1.61	up	0	0	yes	ureide permease 2		GO:0005623(cell);GO:0005215(transporter activity);GO:0006810(transport);GO:0009987(cellular process);GO:0015144(carbohydrate transmembrane transporter activity);GO:0034219(carbohydrate transmembrane transport);GO:0016021(integral to membrane)	NA
LOC_Os12g31860.2	94.22	86.5	81.74	364.72	358.93	290.19	116.97	119.8	113.47	139.79	119.97	98.79	3.8	2.38	2.86	13.06	10.87	9.56	5.31	4.35	4.62	5.26	3.84	3.64	337.95	87.49	11.17	3.01	1.57	up	0	0	yes	ureide permease 2		GO:0006810(transport);GO:0005215(transporter activity);GO:0009987(cellular process);GO:0005623(cell);GO:0015144(carbohydrate transmembrane transporter activity);GO:0034219(carbohydrate transmembrane transport);GO:0016021(integral to membrane)	NA
LOC_Os12g31860.3	81.22	84.5	81.74	349.92	344.73	279.39	106.17	114	104.47	131.79	118.97	94.79	4.6	3.26	4.01	17.6	14.67	12.93	6.76	5.81	5.98	6.97	5.34	4.9	324.68	82.49	15.06	3.96	1.6	up	0	0	yes	ureide permease 2		GO:0009987(cellular process);GO:0006810(transport);GO:0005623(cell);GO:0005215(transporter activity);GO:0015144(carbohydrate transmembrane transporter activity);GO:0034219(carbohydrate transmembrane transport);GO:0016021(integral to membrane)	NA
LOC_Os12g31860.4	39.73	42.85	38.23	190.7	178.02	150.3	64.17	56.5	53	65.68	61.02	45.58	3	2.2	2.5	12.76	10.08	9.26	5.44	3.83	4.04	4.62	3.65	3.14	173.01	40.27	10.7	2.56	1.73	up	0	0	yes	ureide permease 5		GO:0005215(transporter activity);GO:0006810(transport);GO:0009987(cellular process);GO:0005623(cell)	NA
LOC_Os12g31860.5	82.22	86.75	80.24	355.32	345.28	277.19	110.67	113	104.47	132.14	118.72	95.84	4.61	3.31	3.9	17.67	14.53	12.69	6.97	5.7	5.91	6.91	5.28	4.9	325.93	83.07	14.96	3.94	1.6	up	0	0	yes	ureide permease 2		GO:0005623(cell);GO:0008150(biological_process)	NA
LOC_Os12g31860.6	28.58	32.75	30.58	157.05	140.92	104.4	72.87	48.95	60.25	65.73	53.92	33.03	2.25	1.75	2.08	10.96	8.32	6.71	6.44	3.46	4.79	4.82	3.36	2.37	134.12	30.64	8.66	2.03	1.75	up	0	0	yes	ureide permease 2		GO:0009987(cellular process);GO:0006810(transport);GO:0005215(transporter activity);GO:0005886(plasma membrane)	NA
LOC_Os04g58800.1	36	68.5	61	175.5	204	171	41.5	57	54	56	69.5	48	4.9	6.34	7.18	21.18	20.82	18.99	6.34	6.97	7.41	7.1	7.49	5.96	183.5	55.17	20.33	6.14	1.41	up	0	0	yes	ubiquitin-conjugating enzyme		GO:0005829(cytosol);GO:0006259(DNA metabolic process);GO:0006464(cellular protein modification process);GO:0005622(intracellular);GO:0006950(response to stress);GO:0003824(catalytic activity);GO:0005515(protein binding);GO:0016881(acid-amino acid ligase activity)	NA
LOC_Os04g58800.2	33	65.5	59	168.5	206	169	39.5	55	53	55	69.5	46	4.58	6.2	7.1	20.77	21.48	19.17	6.17	6.87	7.43	7.13	7.65	5.83	181.17	52.5	20.47	5.96	1.45	up	0	0	yes	ubiquitin-conjugating enzyme		GO:0006950(response to stress);GO:0005622(intracellular);GO:0006259(DNA metabolic process);GO:0003824(catalytic activity);GO:0005515(protein binding);GO:0005829(cytosol);GO:0006464(cellular protein modification process);GO:0016881(acid-amino acid ligase activity)	NA
LOC_Os04g58840.1	5	5	5	26	41	33	4	7	7	5	8	5	0.29	0.2	0.25	1.34	1.79	1.57	0.26	0.37	0.41	0.27	0.37	0.27	33.33	5	1.57	0.25	2.34	up	0	0	yes	Eukaryotic aspartyl protease family protein		GO:0005618(cell wall);GO:0019538(protein metabolic process);GO:0016787(hydrolase activity);GO:0016020(membrane);GO:0004190(aspartic-type endopeptidase activity);GO:0006508(proteolysis)	NA
LOC_Os05g28730.1	61	129	90	223	301	288	75	102	84	51	67	71	6.57	9.46	8.4	21.31	24.34	25.33	9.08	9.88	9.14	5.12	5.72	6.98	270.67	93.33	23.66	8.14	1.22	up	0	0	yes	zinc finger, C3HC4 type domain containing protein		GO:0005488(binding)	NA
LOC_Os05g33400.1	4	4.33	11	17	29.83	31	13.33	19	7.33	7.5	9.33	8.33	0.33	0.24	0.79	1.24	1.85	2.09	1.24	1.41	0.61	0.58	0.61	0.63	25.94	6.44	1.73	0.45	1.63	up	0	0.01	yes	basic 7S globulin		GO:0009628(response to abiotic stimulus);GO:0016787(hydrolase activity);GO:0005886(plasma membrane);GO:0006950(response to stress);GO:0005618(cell wall);GO:0005575(cellular_component);GO:0008152(metabolic process);GO:0016020(membrane);GO:0006508(proteolysis);GO:0004190(aspartic-type endopeptidase activity)	NA
LOC_Os05g39930.1	61	97	77	247.5	348	385	50	101	63	42	49	60.5	2.83	3.07	3.1	10.2	12.13	14.6	2.61	4.22	2.95	1.82	1.8	2.56	326.83	78.33	12.31	3	1.72	up	0	0	yes	spotted leaf 11		GO:0005622(intracellular);GO:0003824(catalytic activity);GO:0005488(binding);GO:0006464(cellular protein modification process);GO:0008150(biological_process);GO:0005515(protein binding);GO:0004842(ubiquitin-protein ligase activity);GO:0016567(protein ubiquitination);GO:0000151(ubiquitin ligase complex)	NA
LOC_Os06g06050.1	148	231	172	542	582	544	205	240	192	197	224	192	4.71	5.01	4.74	15.32	13.91	14.15	7.34	6.87	6.17	5.85	5.65	5.58	556	183.67	14.46	4.82	1.26	up	0	0	yes	OsFBL27 - F-box domain and LRR containing protein		GO:0007275(multicellular organismal development);GO:0006464(cellular protein modification process);GO:0005634(nucleus);GO:0009653(anatomical structure morphogenesis);GO:0009628(response to abiotic stimulus);GO:0005622(intracellular);GO:0008150(biological_process);GO:0006950(response to stress);GO:0003824(catalytic activity);GO:0006810(transport);GO:0019538(protein metabolic process);GO:0009987(ce…	NA
LOC_Os06g06470.1	56	79	50	238	208	160	63	68	56	116	96	81	4.18	4.02	3.23	15.76	11.65	9.75	5.28	4.57	4.22	8.08	5.68	5.52	202	61.67	12.39	3.81	1.38	up	0	0	yes	U-box domain containing heat shock protein		GO:0005488(binding);GO:0006950(response to stress);GO:0009628(response to abiotic stimulus);GO:0004842(ubiquitin-protein ligase activity);GO:0016567(protein ubiquitination);GO:0000151(ubiquitin ligase complex)	NA
LOC_Os06g06490.1	39.53	57.14	48.82	192.55	199.7	173.68	50	61.57	49.22	70.66	85.11	69.56	2.23	2.2	2.39	9.66	8.47	8.02	3.18	3.13	2.81	3.73	3.81	3.59	188.64	48.5	8.72	2.27	1.61	up	0	0	yes	U-box domain containing heat shock protein		GO:0006464(cellular protein modification process);GO:0005622(intracellular);GO:0003824(catalytic activity);GO:0004842(ubiquitin-protein ligase activity);GO:0016567(protein ubiquitination);GO:0000151(ubiquitin ligase complex)	NA
LOC_Os06g06490.2	39.53	55.14	48.82	186.55	193.7	164.68	50	61.57	48.22	69.66	85.11	68.56	2.3	2.18	2.46	9.61	8.44	7.81	3.26	3.22	2.83	3.77	3.92	3.64	181.64	47.83	8.62	2.31	1.57	up	0	0	yes	U-box domain containing heat shock protein		GO:0009628(response to abiotic stimulus);GO:0006950(response to stress);GO:0005488(binding);GO:0005515(protein binding)	NA
LOC_Os06g06490.3	0	1.83	0.67	20.83	22.45	21.17	0	0.79	2.33	3	1.67	0.67	0	0.12	0.06	1.76	1.61	1.65	0	0.07	0.22	0.27	0.13	0.06	21.48	0.83	1.67	0.06	4.24	up	0	0	yes	U-box domain containing heat shock protein		GO:0005488(binding);GO:0009628(response to abiotic stimulus);GO:0006950(response to stress);GO:0005515(protein binding)	NA
LOC_Os06g30970.1	51	88	57	344.67	468.33	355	63.67	93.67	89	59.33	82	76.67	7.04	8.28	6.82	42.25	48.56	40.04	9.89	11.64	12.41	7.65	8.98	9.67	389.33	65.33	43.62	7.38	2.24	up	0	0	yes	ubiquitin-conjugating enzyme 28		GO:0006464(cellular protein modification process);GO:0005886(plasma membrane);GO:0009987(cellular process);GO:0003824(catalytic activity);GO:0019538(protein metabolic process);GO:0009056(catabolic process);GO:0016881(acid-amino acid ligase activity);GO:0005515(protein binding)	ko04120(Ubiquitin mediated proteolysis)
LOC_Os06g41880.1	71	79	66	231	198	153	75	66	57	94	79	66	2.89	2.19	2.32	8.34	6.04	5.08	3.43	2.41	2.34	3.57	2.55	2.45	194	72	6.49	2.47	1.07	up	0	0	yes	OsSub51 - Putative Subtilisin homologue		GO:0016787(hydrolase activity);GO:0019538(protein metabolic process);GO:0030312(external encapsulating structure);GO:0009987(cellular process);GO:0005576(extracellular region);GO:0008152(metabolic process);GO:0016043(cellular component organization);GO:0005618(cell wall);GO:0016020(membrane);GO:0004252(serine-type endopeptidase activity);GO:0006508(proteolysis);GO:0042802(identical protein bindin…	NA
LOC_Os06g51370.1	1.5	4	2	31	38	43	1	1.5	1.5	1	1.5	1.5	0.11	0.2	0.13	2.04	2.12	2.61	0.08	0.1	0.11	0.07	0.09	0.1	37.33	2.5	2.26	0.15	3.5	up	0	0	yes	OsSCP38 - Putative Serine Carboxypeptidase homologue		GO:0005618(cell wall);GO:0016787(hydrolase activity);GO:0005773(vacuole);GO:0019538(protein metabolic process);GO:0004185(serine-type carboxypeptidase activity);GO:0006508(proteolysis)	NA
LOC_Os07g46700.1	5.25	5	5.5	62.42	50.75	42.92	4.75	4	3.75	6.33	5.33	4.42	0.45	0.29	0.41	4.74	3.26	3	0.46	0.31	0.32	0.51	0.36	0.34	52.03	5.25	3.67	0.38	2.91	up	0	0	yes	zinc finger, RING-type		GO:0005488(binding)	NA
LOC_Os07g46700.2	3.25	4.67	3.5	49.42	39.75	31.58	6.08	2.67	2.08	4.33	4	4.08	0.27	0.26	0.25	3.61	2.45	2.12	0.56	0.2	0.17	0.33	0.26	0.31	40.25	3.81	2.73	0.26	3.01	up	0	0	yes	zinc finger, RING-type		GO:0005488(binding)	NA
LOC_Os07g46700.3	7.25	11.17	6	77.92	77.25	59.58	8.58	10.17	6.08	7.83	5	5.08	0.51	0.53	0.36	4.83	4.05	3.4	0.67	0.64	0.43	0.51	0.28	0.32	71.58	8.14	4.09	0.47	2.84	up	0	0	yes	zinc finger, RING-type		GO:0005488(binding)	NA
LOC_Os07g46700.4	8.25	12.17	8	122.25	106.25	75.92	10.58	11.17	7.08	12.5	5.67	4.42	0.29	0.29	0.24	3.77	2.77	2.15	0.41	0.35	0.25	0.4	0.16	0.14	101.47	9.47	2.9	0.27	3.11	up	0	0	yes	zinc finger, RING-type		GO:0005488(binding)	NA
LOC_Os08g32610.1	8	13	19	42	43	33	9	7	16	18	24	21	0.56	0.62	1.14	2.59	2.24	1.87	0.7	0.44	1.12	1.17	1.32	1.33	39.33	13.33	2.24	0.77	1.21	up	0	0.01	yes	armadillo/beta-catenin repeat family protein		GO:0006464(cellular protein modification process);GO:0005622(intracellular);GO:0003824(catalytic activity);GO:0005488(binding);GO:0005515(protein binding);GO:0004842(ubiquitin-protein ligase activity);GO:0016567(protein ubiquitination);GO:0000151(ubiquitin ligase complex)	NA
LOC_Os08g34550.1	14	30	34	65	124.5	115	7	20	13	14.5	12	17	0.73	1.07	1.54	3.01	4.87	4.9	0.41	0.94	0.68	0.71	0.5	0.81	101.5	26	4.26	1.11	1.62	up	0	0	yes	RING-H2 finger protein		GO:0009628(response to abiotic stimulus);GO:0005488(binding)	NA
LOC_Os08g35060.1	3	10	5	19	31	29	0	4	3	5	7	6	0.3	0.69	0.44	1.7	2.35	2.39	0	0.36	0.31	0.47	0.56	0.55	26.33	6	2.15	0.48	1.86	up	0	0	yes	Zinc finger, C6HC-type domain containing protein		GO:0005488(binding);GO:0008270(zinc ion binding)	NA
LOC_Os08g41610.1	3.67	13.12	4.33	31.4	38.6	21.33	4.4	8.33	13.4	8.58	25.75	6.67	0.17	0.42	0.18	1.31	1.36	0.82	0.23	0.35	0.64	0.38	0.96	0.29	30.44	7.04	1.16	0.26	1.86	up	0	0	yes	ubiquitin carboxyl-terminal hydrolase domain containing protein		GO:0009536(plastid);GO:0009987(cellular process);GO:0008152(metabolic process);GO:0019538(protein metabolic process);GO:0009056(catabolic process);GO:0005622(intracellular);GO:0016787(hydrolase activity);GO:0004221(ubiquitin thiolesterase activity);GO:0006511(ubiquitin-dependent protein catabolic process)	NA
LOC_Os08g44270.1	2	4.17	4	70	104	98	2	1	2	2	5	3	0.17	0.24	0.29	5.21	6.55	6.71	0.19	0.08	0.17	0.16	0.33	0.23	90.67	3.39	6.15	0.23	4.43	up	0	0	yes	vignain		GO:0016787(hydrolase activity);GO:0019538(protein metabolic process);GO:0005623(cell);GO:0008234(cysteine-type peptidase activity);GO:0006508(proteolysis)	NA
LOC_Os09g27930.1	23.44	38.92	33.68	81.05	101.41	93.39	17.4	29.35	29.95	36.92	58.38	45.36	3.6	4.08	4.49	11.06	11.71	11.73	3.01	4.06	4.65	5.3	7.12	6.37	91.95	32.01	11.5	4.06	1.18	up	0	0	yes	ubiquitin fusion protein		GO:0006412(translation);GO:0005198(structural molecule activity);GO:0005730(nucleolus);GO:0005840(ribosome);GO:0005829(cytosol);GO:0005515(protein binding);GO:0003735(structural constituent of ribosome)	NA
LOC_Os09g30458.1	3	7	9	34	62	61	5	5	16	3	13	12	0.14	0.22	0.36	1.37	2.12	2.27	0.26	0.2	0.74	0.13	0.47	0.5	52.33	6.33	1.92	0.24	2.7	up	0	0	yes	Subtilisin-like serine endopeptidase family protein		GO:0016787(hydrolase activity);GO:0005576(extracellular region);GO:0005515(protein binding);GO:0005618(cell wall);GO:0019538(protein metabolic process);GO:0008152(metabolic process);GO:0004252(serine-type endopeptidase activity);GO:0006508(proteolysis);GO:0042802(identical protein binding);GO:0043086(negative regulation of catalytic activity)	NA
LOC_Os09g31019.1	34.82	41.35	32.88	80.78	101.91	114.14	17.83	28.91	21.59	35.01	50.69	55.86	6.2	5.02	5.08	12.77	13.63	16.61	3.57	4.63	3.89	5.82	7.16	9.09	98.95	36.35	14.34	5.43	1.08	up	0	0	yes	ubiquitin fusion protein		GO:0005730(nucleolus);GO:0005829(cytosol);GO:0006412(translation);GO:0005198(structural molecule activity);GO:0005840(ribosome);GO:0005515(protein binding);GO:0003735(structural constituent of ribosome)	NA
LOC_Os09g31031.1	37.65	58.34	50.73	121.86	186.58	173.92	29.71	51.7	42.14	60.01	72.85	77.85	5.74	6.06	6.7	16.48	21.35	21.65	5.09	7.09	6.49	8.53	8.8	10.83	160.79	48.91	19.83	6.16	1.36	up	0	0	yes	ubiquitin family protein		GO:0005198(structural molecule activity);GO:0006412(translation);GO:0005829(cytosol);GO:0005840(ribosome);GO:0005730(nucleolus);GO:0005515(protein binding)	NA
LOC_Os09g31031.2	38.65	61.34	50.73	126.86	192.58	178.92	31.21	52.2	43.14	61.01	73.85	79.85	5.81	6.28	6.61	16.93	21.74	21.97	5.28	7.06	6.55	8.56	8.8	10.96	166.12	50.24	20.21	6.23	1.37	up	0	0	yes	ubiquitin family protein		GO:0005198(structural molecule activity);GO:0005840(ribosome);GO:0005730(nucleolus);GO:0006412(translation);GO:0005829(cytosol);GO:0005515(protein binding);GO:0003735(structural constituent of ribosome)	NA
LOC_Os09g31031.3	26.15	34.34	32.73	72.86	102.08	99.42	21.71	34.2	28.14	48.51	51.35	52.35	4.8	4.29	5.2	11.87	14.07	14.9	4.48	5.65	5.22	8.31	7.47	8.77	91.45	31.07	13.61	4.77	1.19	up	0	0	yes	ubiquitin family protein		GO:0006412(translation);GO:0005730(nucleolus);GO:0005840(ribosome);GO:0005829(cytosol);GO:0005198(structural molecule activity);GO:0005515(protein binding);GO:0003735(structural constituent of ribosome)	NA
LOC_Os10g01110.1	33.5	31	34	99.5	114	112	37.5	37.5	29.5	37.5	45.5	36.5	2.03	1.28	1.79	5.36	5.19	5.55	2.56	2.05	1.81	2.12	2.19	2.02	108.5	32.83	5.37	1.7	1.33	up	0	0	yes	OsSCP44 - Putative Serine Carboxypeptidase homologue		GO:0016740(transferase activity);GO:0005623(cell);GO:0019538(protein metabolic process);GO:0016787(hydrolase activity);GO:0019748(secondary metabolic process);GO:0004185(serine-type carboxypeptidase activity);GO:0006508(proteolysis)	ko00940(Phenylpropanoid biosynthesis)
LOC_Os11g10750.1	11	7	7	51	36	28	4	5	11	14	15	17	0.7	0.3	0.39	2.88	1.72	1.45	0.29	0.29	0.71	0.83	0.76	0.99	38.33	8.33	2.02	0.46	1.79	up	0	0.01	yes	OsSCP48 - Putative Serine Carboxypeptidase homologue		GO:0005618(cell wall);GO:0019538(protein metabolic process);GO:0016787(hydrolase activity);GO:0004185(serine-type carboxypeptidase activity);GO:0006508(proteolysis)	NA
LOC_Os11g24550.1	17	31	19	44	82	86	6	24	25	32	64	40	1.34	1.66	1.29	3.07	4.84	5.52	0.53	1.7	1.98	2.35	3.99	2.87	70.67	22.33	4.47	1.43	1.33	up	0	0.01	yes	MBTB61 - Bric-a-Brac, Tramtrack, Broad Complex BTB domain with Meprin and TRAF Homology MATH domain		GO:0009628(response to abiotic stimulus);GO:0006950(response to stress);GO:0009987(cellular process);GO:0009991(response to extracellular stimulus);GO:0007154(cell communication);GO:0005515(protein binding);GO:0005634(nucleus)	NA
LOC_Os12g28137.1	3.83	4	1.33	26	35.33	34.42	19.5	15.08	8.17	5.08	4.75	6	0.24	0.17	0.07	1.42	1.63	1.73	1.35	0.83	0.51	0.29	0.23	0.34	31.92	3.06	1.59	0.16	3.03	up	0	0	yes	ATPase 3		GO:0009056(catabolic process);GO:0016787(hydrolase activity);GO:0005783(endoplasmic reticulum);GO:0008152(metabolic process);GO:0000166(nucleotide binding);GO:0009719(response to endogenous stimulus);GO:0006139(nucleobase-containing compound metabolic process);GO:0005524(ATP binding)	NA
LOC_Os12g28177.1	3.83	4	1.33	23	32.33	33.42	14.5	15.08	8.17	5.08	4.75	6	0.25	0.18	0.07	1.32	1.57	1.76	1.05	0.88	0.53	0.31	0.24	0.35	29.58	3.06	1.55	0.17	2.92	up	0	0	yes	ATPase 3		GO:0016787(hydrolase activity);GO:0005783(endoplasmic reticulum);GO:0000166(nucleotide binding);GO:0008152(metabolic process);GO:0009719(response to endogenous stimulus);GO:0009056(catabolic process);GO:0006139(nucleobase-containing compound metabolic process);GO:0005524(ATP binding)	NA
LOC_Os07g13930.1	9	7	6	121	165	145	8	20	7	16	17	17	0.87	0.46	0.5	10.39	11.99	11.46	0.87	1.74	0.68	1.44	1.3	1.5	143.67	7.33	11.28	0.61	3.88	up	0	0	yes	OsFBX231 - F-box domain containing protein		GO:0005515(protein binding)	NA
LOC_Os08g09760.1	7	5.33	9.17	31.46	30.17	32.87	7.48	11.7	9.53	14.17	11.5	12.98	0.23	0.12	0.26	0.92	0.75	0.89	0.28	0.35	0.32	0.44	0.3	0.39	31.5	7.17	0.85	0.2	1.76	up	0	0	yes	OsFBX275 - F-box domain containing protein		GO:0003674(molecular_function);GO:0008150(biological_process);GO:0005575(cellular_component);GO:0005515(protein binding)	NA
LOC_Os08g09760.2	7	4.33	8.17	26.46	29.17	30.87	5.48	9.7	7.53	11.17	10.5	9.98	0.37	0.16	0.38	1.25	1.17	1.34	0.33	0.46	0.41	0.55	0.44	0.48	28.83	6.5	1.25	0.3	1.75	up	0	0	yes	OsFBX275 - F-box domain containing protein		GO:0008150(biological_process);GO:0005575(cellular_component);GO:0003674(molecular_function);GO:0005515(protein binding)	NA
LOC_Os08g38330.1	9	7	9.33	44	51	43.33	6.5	6.5	9	8.5	14	11	0.69	0.36	0.62	2.98	2.92	2.7	0.56	0.45	0.69	0.61	0.85	0.77	46.11	8.44	2.87	0.56	2.06	up	0	0	yes	OsFBX297 - F-box domain containing protein		NA	NA
LOC_Os09g32410.1	38	48	42	142	143.5	99	45	34.5	40	68	62	43	1.62	1.4	1.55	5.38	4.6	3.45	2.16	1.33	1.73	2.71	2.1	1.68	128.17	42.67	4.48	1.52	1.23	up	0	0	yes	OsFBX333 - F-box domain containing protein		NA	NA
LOC_Os11g09630.1	14	8	17	47	41	35	6	18	10	18	21	12	1.36	0.53	1.43	4.04	2.98	2.77	0.65	1.57	0.98	1.63	1.61	1.06	41	13	3.26	1.1	1.23	up	0	0.01	yes	OsFBX407 - F-box domain containing protein		GO:0008150(biological_process);GO:0005575(cellular_component);GO:0003674(molecular_function)	NA
LOC_Os02g44990.1	15.62	35.4	36.58	68.47	89.96	93.42	28.48	76.59	70.49	35	78.7	70.38	0.69	1.06	1.4	2.68	2.98	3.36	1.41	3.04	3.14	1.44	2.75	2.83	83.95	29.2	3.01	1.05	1.18	up	0	0	yes	OsFBDUF13 - F-box and DUF domain containing protein		GO:0005575(cellular_component);GO:0003674(molecular_function);GO:0008150(biological_process)	NA
LOC_Os07g25800.1	8	6	9	32	55	43	4	9	3	8	9	5	0.61	0.31	0.6	2.17	3.16	2.68	0.34	0.62	0.23	0.57	0.55	0.35	43.33	7.67	2.67	0.51	2.07	up	0	0	yes	OsFBDUF37 - F-box and DUF domain containing protein		GO:0003674(molecular_function);GO:0008150(biological_process);GO:0005575(cellular_component)	NA
LOC_Os02g43010.1	36.5	63	54	135	172	145.5	35.5	57	46	47.5	56.5	57.5	2.31	2.72	2.96	7.59	8.18	7.53	2.53	3.25	2.94	2.81	2.84	3.33	150.83	51.17	7.76	2.66	1.23	up	0	0	yes	beta vacuolar processing enzyme		GO:0019538(protein metabolic process);GO:0009987(cellular process);GO:0005623(cell);GO:0016787(hydrolase activity);GO:0004197(cysteine-type endopeptidase activity);GO:0006508(proteolysis)	ko04142(Lysosome);ko04612(Antigen processing and presentation)
LOC_Os02g43010.2	34.5	61	57	125	160	137.5	34.5	55	40	47.5	48.5	55.5	2.04	2.45	2.91	6.55	7.09	6.63	2.29	2.92	2.38	2.62	2.27	2.99	140.83	50.83	6.76	2.47	1.14	up	0	0	yes	beta vacuolar processing enzyme		GO:0005623(cell);GO:0016787(hydrolase activity);GO:0019538(protein metabolic process);GO:0009987(cellular process);GO:0004197(cysteine-type endopeptidase activity);GO:0006508(proteolysis)	NA
LOC_Os09g19790.1	240.17	394.17	300.5	977.5	1049.33	986	232.83	299.17	308.17	403.67	485	415.5	9.36	10.46	10.15	33.81	30.71	31.39	10.2	10.49	12.13	14.68	14.99	14.79	1004.28	311.61	31.97	9.99	1.36	up	0	0	yes	puromycin-sensitive aminopeptidase		GO:0005829(cytosol);GO:0005886(plasma membrane);GO:0008152(metabolic process);GO:0006810(transport);GO:0016787(hydrolase activity);GO:0008237(metallopeptidase activity);GO:0008270(zinc ion binding);GO:0006508(proteolysis)	NA
LOC_Os09g19800.1	13.5	16.83	12	78.17	66.5	47.5	20.5	23.5	13.83	26.33	32.17	25.33	1.09	0.93	0.84	5.61	4.04	3.14	1.86	1.71	1.13	1.99	2.06	1.87	64.06	14.11	4.26	0.95	1.81	up	0	0	yes	aminopeptidase M1		GO:0008152(metabolic process);GO:0016787(hydrolase activity);GO:0005829(cytosol);GO:0005886(plasma membrane);GO:0006810(transport);GO:0008237(metallopeptidase activity);GO:0008270(zinc ion binding);GO:0006508(proteolysis)	NA
LOC_Os09g19820.1	17.67	30.33	21.5	60.83	58.83	69	19.33	17.67	15.83	20.33	18.83	17.17	0.93	1.09	0.98	2.84	2.32	2.97	1.14	0.84	0.84	1	0.79	0.82	62.89	23.17	2.71	1	1.11	up	0	0	yes	aminopeptidase M1		GO:0008152(metabolic process);GO:0006810(transport);GO:0005886(plasma membrane);GO:0005829(cytosol);GO:0016787(hydrolase activity);GO:0006508(proteolysis)	NA
LOC_Os09g19820.2	17.67	29.33	21.5	59.83	58.83	66	19.33	16.67	15.83	20.33	18.83	18.17	0.89	1	0.94	2.67	2.22	2.71	1.09	0.75	0.8	0.95	0.75	0.83	61.56	22.83	2.53	0.94	1.1	up	0	0.01	yes	aminopeptidase M1		GO:0016787(hydrolase activity);GO:0005829(cytosol);GO:0005886(plasma membrane);GO:0006810(transport);GO:0008152(metabolic process);GO:0006508(proteolysis)	NA
LOC_Os09g21740.1	33	63	75	129	180	185	37	51	41	46	71	38	1.76	2.29	3.47	6.11	7.21	8.06	2.22	2.45	2.21	2.29	3	1.85	164.67	57	7.13	2.51	1.19	up	0	0	yes	armadillo/beta-catenin repeat family protein		GO:0003824(catalytic activity);GO:0009536(plastid);GO:0006464(cellular protein modification process);GO:0005622(intracellular);GO:0005488(binding);GO:0005515(protein binding);GO:0004842(ubiquitin-protein ligase activity);GO:0016567(protein ubiquitination);GO:0000151(ubiquitin ligase complex)	NA
LOC_Os01g03170.1	7	7	5	26	30	33	9	12	10	9	15	13	0.44	0.3	0.27	1.44	1.41	1.68	0.63	0.67	0.63	0.52	0.74	0.74	29.67	6.33	1.51	0.34	1.85	up	0	0	yes	seven in absentia protein family protein		GO:0009987(cellular process);GO:0003824(catalytic activity);GO:0009056(catabolic process);GO:0005622(intracellular);GO:0005634(nucleus);GO:0019538(protein metabolic process);GO:0005488(binding);GO:0006464(cellular protein modification process);GO:0007275(multicellular organismal development);GO:0006511(ubiquitin-dependent protein catabolic process)	NA
LOC_Os05g05800.1	64	89	77	183	228	203	47	66	51	69	86	84	4.03	3.82	4.2	10.23	10.78	10.44	3.33	3.74	3.24	4.05	4.29	4.83	204.67	76.67	10.48	4.02	1.06	up	0	0	yes	OsFBL21 - F-box domain and LRR containing protein		GO:0003824(catalytic activity);GO:0019538(protein metabolic process);GO:0009056(catabolic process);GO:0009987(cellular process);GO:0005622(intracellular);GO:0005488(binding);GO:0009719(response to endogenous stimulus);GO:0009991(response to extracellular stimulus);GO:0007154(cell communication);GO:0006950(response to stress);GO:0009653(anatomical structure morphogenesis);GO:0009791(post-embryonic…	NA
LOC_Os01g04710.1	3	10	6	23	43	49	2	6	3	5	4	7	0.18	0.42	0.32	1.26	1.99	2.46	0.14	0.33	0.19	0.29	0.2	0.39	38.33	6.33	1.9	0.31	2.32	up	0	0	yes	aspartyl protease family protein		GO:0005623(cell);GO:0016787(hydrolase activity);GO:0019538(protein metabolic process);GO:0004190(aspartic-type endopeptidase activity);GO:0006508(proteolysis)	NA
LOC_Os01g11460.1	8	22	11	29	56	60	6	17	18	10	13	15	0.67	1.25	0.79	2.15	3.51	4.09	0.56	1.28	1.52	0.78	0.86	1.14	48.33	13.67	3.25	0.9	1.53	up	0	0.01	yes	zinc finger, C3HC4 type domain containing protein		GO:0005623(cell);GO:0005488(binding)	NA
LOC_Os01g27160.1	34.5	56.75	31.25	135.75	158	117.7	25.45	34.75	26.25	51.25	54	50	1.46	1.64	1.15	5.11	5.03	4.08	1.21	1.33	1.13	2.03	1.82	1.94	137.15	40.83	4.74	1.42	1.43	up	0	0	yes	cullin 1		GO:0000003(reproduction);GO:0009987(cellular process);GO:0009719(response to endogenous stimulus);GO:0005634(nucleus);GO:0005829(cytosol);GO:0009791(post-embryonic development);GO:0005622(intracellular);GO:0009790(embryo development);GO:0005856(cytoskeleton);GO:0007049(cell cycle);GO:0005737(cytoplasm);GO:0008150(biological_process);GO:0007165(signal transduction);GO:0005515(protein binding);GO:0…	NA
LOC_Os01g52110.1	43.12	52.3	48.41	336.31	338.92	275.59	56.34	49.73	47.3	52.53	50.45	44.04	1.46	1.21	1.42	10.13	8.64	7.64	2.15	1.52	1.62	1.66	1.36	1.36	316.94	47.94	8.8	1.37	2.37	up	0	0	yes	RING finger and CHY zinc finger domain-containing protein 1		GO:0005488(binding);GO:0008270(zinc ion binding)	NA
LOC_Os01g52110.2	21.52	36.7	31.21	179.57	197.12	163.39	34.94	31.13	31.3	26.33	29.45	22.89	1.3	1.51	1.63	9.64	8.95	8.07	2.38	1.69	1.91	1.49	1.41	1.26	180.02	29.81	8.89	1.48	2.25	up	0	0	yes	RING finger and CHY zinc finger domain-containing protein 2		GO:0005488(binding);GO:0008270(zinc ion binding)	NA
LOC_Os01g52110.3	21.36	36.36	31.21	178.76	197	162.63	34.3	30.67	30.99	27.33	29.45	23.04	1.32	1.53	1.67	9.82	9.16	8.22	2.39	1.71	1.94	1.58	1.45	1.3	179.46	29.64	9.07	1.51	2.28	up	0	0	yes	RING finger and CHY zinc finger domain-containing protein 3		GO:0005488(binding);GO:0008270(zinc ion binding)	NA
LOC_Os01g52110.4	41.37	52.3	48.66	327.31	327.92	272.84	55.84	49.98	48.55	51.53	47.7	44.29	1.39	1.19	1.41	9.73	8.24	7.46	2.1	1.51	1.64	1.61	1.27	1.35	309.35	47.44	8.48	1.33	2.35	up	0	0	yes	RING finger and CHY zinc finger domain-containing protein 4		GO:0005488(binding);GO:0008270(zinc ion binding)	NA
LOC_Os01g52110.5	42.04	53.96	49.99	329.31	326.92	272.84	56.17	49.98	49.22	53.2	48.36	45.29	1.37	1.19	1.41	9.5	7.98	7.24	2.05	1.46	1.62	1.61	1.25	1.34	309.69	48.67	8.24	1.32	2.31	up	0	0	yes	RING finger and CHY zinc finger domain-containing protein 5		GO:0005488(binding);GO:0008270(zinc ion binding)	NA
LOC_Os01g52110.7	41.04	53.3	49.16	321.64	318.92	266.84	55.34	49.14	47.89	51.87	47.86	44.29	1.34	1.18	1.39	9.29	7.79	7.09	2.03	1.44	1.57	1.58	1.24	1.32	302.47	47.83	8.06	1.3	2.31	up	0	0	yes	RING finger and CHY zinc finger domain-containing protein 6		GO:0005488(binding);GO:0008270(zinc ion binding)	NA
LOC_Os01g52110.8	20.36	35.7	30.38	171.38	189.29	157.05	33.61	30.13	29.8	26	28.95	22.04	1.25	1.5	1.62	9.37	8.76	7.9	2.33	1.67	1.85	1.49	1.41	1.24	172.57	28.81	8.68	1.46	2.26	up	0	0	yes	RING finger and CHY zinc finger domain-containing protein 7		GO:0005488(binding);GO:0008270(zinc ion binding)	NA
LOC_Os01g52110.9	41.18	53.39	48.99	324.74	319.92	265.84	54.46	48.26	46.93	52.2	46.79	44.14	1.31	1.16	1.35	9.16	7.63	6.9	1.95	1.38	1.51	1.55	1.18	1.28	303.5	47.86	7.9	1.27	2.32	up	0	0	yes	RING finger and CHY zinc finger domain-containing protein 8		GO:0005488(binding);GO:0008270(zinc ion binding)	NA
LOC_Os01g67500.3	24	34.5	20.5	80.5	75	77.5	32	33.5	29.5	48.5	58.5	53	1.03	1.01	0.76	3.08	2.42	2.72	1.55	1.3	1.28	1.95	2	2.08	77.67	26.33	2.74	0.94	1.25	up	0	0	yes	armadillo/beta-catenin repeat family protein		GO:0009536(plastid);GO:0006464(cellular protein modification process);GO:0005488(binding);GO:0003824(catalytic activity);GO:0004842(ubiquitin-protein ligase activity);GO:0016567(protein ubiquitination);GO:0000151(ubiquitin ligase complex)	NA
LOC_Os01g67590.1	20	25	12	60	50	49	14	13	20	30	21	23	0.94	0.8	0.49	2.51	1.77	1.89	0.74	0.55	0.95	1.32	0.78	0.99	53	19	2.05	0.74	1.14	up	0	0.01	yes	oligopeptidase		GO:0005575(cellular_component);GO:0016787(hydrolase activity);GO:0019538(protein metabolic process);GO:0004222(metalloendopeptidase activity);GO:0006508(proteolysis)	NA
LOC_Os01g71090.1	17	31	22	182	245	218	19	16	12	23	21	25	1.16	1.44	1.3	11.02	12.55	12.15	1.46	0.98	0.83	1.46	1.14	1.56	215	23.33	11.91	1.3	2.87	up	0	0	yes	xylanase inhibitor		GO:0005618(cell wall);GO:0006950(response to stress);GO:0008152(metabolic process);GO:0009628(response to abiotic stimulus);GO:0016787(hydrolase activity);GO:0006508(proteolysis);GO:0004190(aspartic-type endopeptidase activity)	NA
LOC_Os02g02320.1	166	256.5	192	713	844.5	815	138.5	180	143	167	241	228	11.44	12.04	11.46	43.6	43.68	45.86	10.73	11.16	9.95	10.74	13.16	14.35	790.83	204.83	44.38	11.65	1.61	up	0	0	yes	OsSCP6 - Putative Serine Carboxypeptidase homologue		GO:0005829(cytosol);GO:0016787(hydrolase activity);GO:0005773(vacuole);GO:0019538(protein metabolic process);GO:0004185(serine-type carboxypeptidase activity);GO:0006508(proteolysis)	ko04142(Lysosome);ko04614(Renin-angiotensin system)
LOC_Os02g10520.1	2	7	5	25	38	50	1	0	4	19	6	5	0.09	0.22	0.2	1.01	1.3	1.86	0.05	0	0.18	0.81	0.22	0.21	37.67	4.67	1.39	0.17	2.73	up	0	0	yes	OsSub12 - Putative Subtilisin homologue		GO:0009791(post-embryonic development);GO:0009653(anatomical structure morphogenesis);GO:0005618(cell wall);GO:0008152(metabolic process);GO:0019538(protein metabolic process);GO:0009719(response to endogenous stimulus);GO:0016787(hydrolase activity);GO:0005623(cell);GO:0004252(serine-type endopeptidase activity);GO:0006508(proteolysis);GO:0042802(identical protein binding);GO:0043086(negative re…	NA
LOC_Os02g26480.2	18	20	18.5	47	64	38	11	10	12.5	19.5	20.5	20.5	1.33	1	1.18	3.08	3.54	2.29	0.91	0.66	0.93	1.34	1.2	1.38	49.67	18.83	2.97	1.17	1.03	up	0	0.01	yes	OsSCP7 - Putative Serine Carboxypeptidase homologue		GO:0019538(protein metabolic process);GO:0016787(hydrolase activity);GO:0005773(vacuole);GO:0004185(serine-type carboxypeptidase activity);GO:0006508(proteolysis)	NA
LOC_Os02g45710.1	54.5	70.5	61	233	198.5	138.5	56.5	66	65.5	68.5	46.5	44.5	5.19	4.57	5.03	19.7	14.2	10.78	6.05	5.66	6.3	6.09	3.51	3.87	190	62	14.89	4.93	1.27	up	0	0	yes	zinc finger, C3HC4 type domain containing protein		GO:0008150(biological_process);GO:0009719(response to endogenous stimulus);GO:0005488(binding);GO:0005623(cell)	NA
LOC_Os03g02750.1	19	25	34.5	65.5	91.5	104	12.5	18	16.5	17.5	16.5	16	0.86	0.77	1.35	2.62	3.1	3.83	0.63	0.73	0.75	0.74	0.59	0.66	87	26.17	3.18	0.99	1.38	up	0	0	yes	OsSub25 - Putative Subtilisin homologue		GO:0009653(anatomical structure morphogenesis);GO:0009987(cellular process);GO:0009791(post-embryonic development);GO:0005886(plasma membrane);GO:0016787(hydrolase activity);GO:0019538(protein metabolic process);GO:0008152(metabolic process);GO:0005618(cell wall);GO:0004252(serine-type endopeptidase activity);GO:0006508(proteolysis);GO:0042802(identical protein binding);GO:0043086(negative regula…	NA
LOC_Os03g09260.1	20	50	36	88	115	90	51	57	49	54	64	56	1.95	3.32	3.04	7.61	8.41	7.16	5.58	4.99	4.82	4.91	4.94	4.98	97.67	35.33	7.72	2.77	1.16	up	0	0	yes	ubiquitin carboxyl-terminal hydrolase 26		GO:0016787(hydrolase activity);GO:0008152(metabolic process);GO:0005730(nucleolus);GO:0009791(post-embryonic development);GO:0000003(reproduction);GO:0004221(ubiquitin thiolesterase activity);GO:0006511(ubiquitin-dependent protein catabolic process)	NA
LOC_Os03g22680.1	38	85.5	62	175	218	187	38.5	52.5	37	69	81	67	4.34	6.65	6.13	17.73	18.68	17.43	4.94	5.39	4.26	7.35	7.33	6.98	193.33	61.83	17.94	5.7	1.33	up	0	0	yes	RING finger and CHY zinc finger domain-containing protein 1		GO:0005488(binding);GO:0008270(zinc ion binding)	ko04115(p53 signaling pathway);ko04120(Ubiquitin mediated proteolysis)
LOC_Os03g22680.2	33	79.5	57	166	200	180	35.5	49.5	39	70	73	60	3.27	5.36	4.89	14.59	14.87	14.56	3.95	4.41	3.9	6.47	5.73	5.43	182	56.5	14.68	4.51	1.38	up	0	0	yes	RING finger and CHY zinc finger domain-containing protein 1		GO:0005488(binding);GO:0008270(zinc ion binding)	NA
LOC_Os03g40830.1	7.5	11	9	26	41	33.5	2	6	5	4.5	5.5	7.5	0.28	0.28	0.29	0.87	1.16	1.03	0.08	0.2	0.19	0.16	0.16	0.26	33.5	9.17	1.02	0.29	1.49	up	0	0	yes	OsSub30 - Putative Subtilisin homologue		GO:0008152(metabolic process);GO:0009791(post-embryonic development);GO:0000003(reproduction);GO:0005576(extracellular region);GO:0019538(protein metabolic process);GO:0005618(cell wall);GO:0009987(cellular process);GO:0016787(hydrolase activity);GO:0004252(serine-type endopeptidase activity);GO:0006508(proteolysis);GO:0042802(identical protein binding);GO:0043086(negative regulation of catalytic…	NA
LOC_Os04g03796.1	11	24.67	15.67	52.67	55.17	44.83	31.33	25.67	18.5	38.17	42	33.33	0.46	0.7	0.57	1.96	1.74	1.54	1.48	0.97	0.78	1.49	1.4	1.28	50.89	17.11	1.75	0.58	1.26	up	0	0	yes	OsSub37 - Putative Subtilisin homologue		GO:0005515(protein binding);GO:0008152(metabolic process);GO:0019538(protein metabolic process);GO:0005618(cell wall);GO:0016787(hydrolase activity);GO:0004252(serine-type endopeptidase activity);GO:0006508(proteolysis);GO:0042802(identical protein binding);GO:0043086(negative regulation of catalytic activity)	NA
LOC_Os04g03796.2	14	31.67	21.67	70.67	84.17	64.83	43.33	33.67	27.5	45.17	51	48.33	0.58	0.9	0.78	2.6	2.62	2.2	2.02	1.26	1.15	1.75	1.68	1.83	73.22	22.44	2.47	0.75	1.38	up	0	0	yes	OsSub37 - Putative Subtilisin homologue		GO:0008152(metabolic process);GO:0005618(cell wall);GO:0005515(protein binding);GO:0016787(hydrolase activity);GO:0019538(protein metabolic process);GO:0004252(serine-type endopeptidase activity);GO:0006508(proteolysis)	NA
LOC_Os04g10360.1	137	215	207	426	607	663	204	323	268	255	296	322	6.9	7.38	9.03	19.05	22.96	27.28	11.55	14.64	13.64	11.99	11.82	14.81	565.33	186.33	23.1	7.77	1.25	up	0	0	yes	OsSub40 - Putative Subtilisin homologue		GO:0016787(hydrolase activity);GO:0005773(vacuole);GO:0005515(protein binding);GO:0008152(metabolic process);GO:0019538(protein metabolic process);GO:0005618(cell wall);GO:0005576(extracellular region);GO:0016020(membrane);GO:0004252(serine-type endopeptidase activity);GO:0006508(proteolysis);GO:0042802(identical protein binding);GO:0043086(negative regulation of catalytic activity)	NA
LOC_Os04g35140.1	53	83	72	176	301	346	49	84	75	35	57	51	2	2.13	2.35	5.88	8.51	10.64	2.07	2.85	2.85	1.23	1.7	1.75	274.33	69.33	8.34	2.16	1.64	up	0	0	yes	OsSub41 - Putative Subtilisin homologue		GO:0009791(post-embryonic development);GO:0009987(cellular process);GO:0005618(cell wall);GO:0005576(extracellular region);GO:0019538(protein metabolic process);GO:0000003(reproduction);GO:0016787(hydrolase activity);GO:0008152(metabolic process);GO:0004252(serine-type endopeptidase activity);GO:0006508(proteolysis);GO:0042802(identical protein binding);GO:0043086(negative regulation of catalytic…	NA
LOC_Os03g54130.1	7	9	13	31	42	39	8	12	15	22	23	23	0.58	0.5	0.93	2.27	2.6	2.62	0.74	0.89	1.25	1.69	1.5	1.73	37.33	9.67	2.5	0.67	1.57	up	0	0	yes	cysteine protease 1		GO:0009607(response to biotic stimulus);GO:0019538(protein metabolic process);GO:0016787(hydrolase activity);GO:0007275(multicellular organismal development);GO:0008150(biological_process);GO:0009719(response to endogenous stimulus);GO:0006950(response to stress);GO:0005773(vacuole);GO:0008234(cysteine-type peptidase activity);GO:0006508(proteolysis)	NA
LOC_Os06g01500.2	36.5	46.83	33	103	102.5	99	33.83	39.33	33	37.83	43.33	38.83	2.51	2.2	1.97	6.3	5.3	5.57	2.62	2.44	2.29	2.43	2.37	2.44	101.5	38.78	5.72	2.23	1.04	up	0	0	yes	IQ calmodulin-binding motif family protein		GO:0006950(response to stress);GO:0005886(plasma membrane);GO:0005515(protein binding);GO:0019538(protein metabolic process);GO:0009987(cellular process);GO:0005783(endoplasmic reticulum);GO:0005575(cellular_component);GO:0009628(response to abiotic stimulus)	NA
LOC_Os06g01500.1	40	58.83	43.5	123	126	121	35.83	51.33	39	42.33	53.83	44.83	2.61	2.61	2.45	7.11	6.16	6.44	2.62	3.01	2.56	2.57	2.78	2.67	123.33	47.44	6.57	2.56	1.03	up	0	0	yes	IQ calmodulin-binding motif family protein		GO:0005886(plasma membrane);GO:0005515(protein binding);GO:0009987(cellular process);GO:0009628(response to abiotic stimulus);GO:0006950(response to stress);GO:0005575(cellular_component);GO:0005783(endoplasmic reticulum);GO:0019538(protein metabolic process)	NA
LOC_Os06g01500.3	28.5	51.33	38.5	87	105.5	105	24.33	43.33	32	29.83	47.83	40.33	1.95	2.39	2.28	5.28	5.42	5.87	1.87	2.67	2.21	1.9	2.59	2.52	99.17	39.44	5.52	2.21	1.02	up	0	0	yes	IQ calmodulin-binding motif family protein		GO:0006950(response to stress);GO:0009628(response to abiotic stimulus);GO:0009987(cellular process);GO:0005515(protein binding);GO:0005886(plasma membrane);GO:0019538(protein metabolic process);GO:0005783(endoplasmic reticulum);GO:0005575(cellular_component)	NA
LOC_Os01g03330.1	49.33	63.48	38.75	335.62	429.67	458.5	53.5	76.5	85.75	38.58	40.33	41.5	3.24	2.84	2.2	19.54	21.16	24.57	3.95	4.52	5.68	2.36	2.1	2.49	407.93	50.52	21.76	2.76	2.67	up	0	0	yes	BBTI3 - Bowman-Birk type bran trypsin inhibitor precursor		GO:0004867(serine-type endopeptidase inhibitor activity);GO:0005576(extracellular region)	NA
LOC_Os01g03380.1	2.33	4.15	3.08	17.12	23	24.42	1.67	4.5	2.58	1.92	1.75	4	0.36	0.44	0.41	2.36	2.68	3.09	0.29	0.63	0.4	0.28	0.22	0.57	21.51	3.19	2.71	0.4	2.51	up	0	0	yes	BBTI6 - Bowman-Birk type bran trypsin inhibitor precursor		GO:0004867(serine-type endopeptidase inhibitor activity);GO:0005576(extracellular region)	NA
LOC_Os01g04050.1	29.5	40.5	33	126	161	150.5	24	22	31.5	57.5	75.5	62.5	4.49	4.19	4.35	17	18.38	18.69	4.1	3.01	4.84	8.16	9.1	8.68	145.83	34.33	18.02	4.34	1.73	up	0	0	yes	BBTI12 - Bowman-Birk type bran trypsin inhibitor precursor		GO:0004867(serine-type endopeptidase inhibitor activity);GO:0005576(extracellular region)	NA
LOC_Os01g45900.1	12	12	12	42	77	74	6	12	8	7	29	18	0.75	0.51	0.65	2.34	3.63	3.8	0.42	0.68	0.51	0.41	1.45	1.03	64.33	12	3.26	0.64	2.03	up	0	0	yes	OsFBX20 - F-box domain containing protein		GO:0003674(molecular_function);GO:0008150(biological_process);GO:0005575(cellular_component);GO:0005515(protein binding)	NA
LOC_Os02g48870.1	4	9	15	28	43.5	32.5	5	6	4	7	9	15.5	0.27	0.41	0.87	1.66	2.18	1.77	0.38	0.36	0.27	0.44	0.48	0.94	34.67	9.33	1.87	0.51	1.53	up	0	0	yes	aspartic proteinase nepenthesin-2		GO:0016787(hydrolase activity);GO:0019538(protein metabolic process);GO:0003677(DNA binding);GO:0004190(aspartic-type endopeptidase activity);GO:0006508(proteolysis)	NA
LOC_Os11g14900.1	204.25	367.2	320.05	778.65	1037.13	1037.25	209.38	303.75	275.5	214.5	313.78	233	16.58	20.3	22.5	56.09	63.2	68.75	19.1	22.18	22.58	16.24	20.19	17.27	951.01	297.17	62.68	19.79	1.34	up	0	0	yes	thiol protease SEN102		GO:0005623(cell);GO:0019538(protein metabolic process);GO:0016787(hydrolase activity);GO:0008234(cysteine-type peptidase activity);GO:0006508(proteolysis)	NA
LOC_Os11g14900.2	211	382.78	329.05	828.15	1081.38	1090.92	220.38	322.42	290.5	229.33	333.87	249.58	17.07	21.09	23.06	59.46	65.68	72.07	20.04	23.46	23.73	17.31	21.41	18.44	1000.15	307.61	65.73	20.41	1.37	up	0	0	yes	thiol protease SEN102		GO:0016787(hydrolase activity);GO:0019538(protein metabolic process);GO:0005623(cell);GO:0008234(cysteine-type peptidase activity);GO:0006508(proteolysis)	NA
LOC_Os11g14900.3	211.25	380.45	328.8	846.4	1100.55	1090.67	229.8	319.67	294	236.83	336.28	246.58	17.68	21.68	23.83	62.85	69.13	74.52	21.61	24.06	24.84	18.49	22.3	18.84	1012.54	306.83	68.83	21.06	1.39	up	0	0	yes	thiol protease SEN102		GO:0005623(cell);GO:0019538(protein metabolic process);GO:0016787(hydrolase activity);GO:0008234(cysteine-type peptidase activity);GO:0006508(proteolysis)	NA
LOC_Os11g14900.4	205.5	372.95	324.55	794.15	1057.05	1059.42	213.05	310.42	280.5	218.83	318.53	239.08	16.53	20.43	22.61	56.68	63.82	69.57	19.26	22.46	22.78	16.42	20.31	17.56	970.21	301	63.36	19.85	1.35	up	0	0	yes	thiol protease SEN102		GO:0005623(cell);GO:0019538(protein metabolic process);GO:0016787(hydrolase activity);GO:0008234(cysteine-type peptidase activity);GO:0006508(proteolysis)	NA
LOC_Os11g14900.5	205	374.45	324.55	802.65	1058.88	1063.75	213.38	310.75	281.5	219.5	322.53	240.75	16.65	20.71	22.83	57.86	64.57	70.56	19.48	22.71	23.09	16.63	20.77	17.85	975.09	301.33	64.33	20.07	1.36	up	0	0	yes	thiol protease SEN102		GO:0005623(cell);GO:0019538(protein metabolic process);GO:0016787(hydrolase activity);GO:0008234(cysteine-type peptidase activity);GO:0006508(proteolysis)	NA
LOC_Os02g47110.2	12.67	23.17	19.67	48.83	46.67	52.67	15.67	21.17	21.67	18.67	20.33	21.5	1.15	1.43	1.54	3.92	3.17	3.89	1.59	1.72	1.98	1.58	1.46	1.78	49.39	18.5	3.66	1.37	1.09	up	0	0.01	yes	ADP-ribosylation factor B1B		GO:0006464(cellular protein modification process);GO:0009058(biosynthetic process);GO:0000166(nucleotide binding);GO:0005525(GTP binding);GO:0007264(small GTPase mediated signal transduction);GO:0004871(signal transducer activity);GO:0019001(guanyl nucleotide binding);GO:0007186(G-protein coupled receptor signaling pathway);GO:0005634(nucleus);GO:0005737(cytoplasm);GO:0005622(intracellular)	NA
LOC_Os02g47110.3	15.17	33.17	25.67	69.83	62.17	69.17	21.67	30.67	26.67	21.17	24.33	20.5	0.76	1.13	1.11	3.09	2.33	2.82	1.21	1.38	1.34	0.98	0.96	0.93	67.06	24.67	2.74	1	1.14	up	0	0	yes	ADP-ribosylation factor B1B		GO:0009058(biosynthetic process);GO:0006464(cellular protein modification process);GO:0000166(nucleotide binding);GO:0005525(GTP binding);GO:0007264(small GTPase mediated signal transduction);GO:0004871(signal transducer activity);GO:0019001(guanyl nucleotide binding);GO:0007186(G-protein coupled receptor signaling pathway);GO:0005634(nucleus);GO:0005737(cytoplasm)	NA
LOC_Os03g16440.1	148	186	147	444	488	379	133	133	139	254	293	237	5.6	4.79	4.81	14.9	13.85	11.7	5.65	4.52	5.31	8.96	8.78	8.18	437	160.33	13.48	5.07	1.09	up	0	0	yes	outer membrane protein, OMP85 family		GO:0009987(cellular process);GO:0009653(anatomical structure morphogenesis);GO:0005215(transporter activity);GO:0009536(plastid);GO:0016020(membrane);GO:0006810(transport);GO:0005773(vacuole);GO:0016043(cellular component organization);GO:0009790(embryo development);GO:0019867(outer membrane)	NA
LOC_Os03g04970.1	31.5	21.33	22.83	93.08	113.92	70.67	16.83	22.33	31.42	43.67	58.33	42.67	1.7	0.78	1.07	4.45	4.61	3.11	1.02	1.08	1.71	2.19	2.49	2.1	92.56	25.22	4.06	1.18	1.44	up	0	0	yes	T-complex protein		GO:0005739(mitochondrion);GO:0005488(binding);GO:0005829(cytosol);GO:0009987(cellular process);GO:0016043(cellular component organization);GO:0008150(biological_process);GO:0005773(vacuole);GO:0006950(response to stress);GO:0016020(membrane);GO:0000166(nucleotide binding);GO:0009628(response to abiotic stimulus);GO:0005840(ribosome);GO:0005524(ATP binding);GO:0044267(cellular protein metabolic pr…	ko03018(RNA degradation)
LOC_Os05g46290.1	14	21	22	60	43	60	16	22	15	32	29	20	0.8	0.81	1.08	3.03	1.84	2.79	1.02	1.13	0.86	1.7	1.31	1.04	54.33	19	2.55	0.9	1.19	up	0	0	yes	T-complex protein		GO:0005739(mitochondrion);GO:0008150(biological_process);GO:0005773(vacuole);GO:0016020(membrane);GO:0000166(nucleotide binding);GO:0005524(ATP binding);GO:0044267(cellular protein metabolic process)	NA
LOC_Os09g26730.1	6	10	6	34	44	41	5	11	14	15	22	18	0.58	0.66	0.51	2.94	3.21	3.26	0.55	0.96	1.38	1.36	1.7	1.6	39.67	7.33	3.14	0.58	2.11	up	0	0	yes	chaperonin 20		GO:0009536(plastid);GO:0005515(protein binding);GO:0008150(biological_process);GO:0009579(thylakoid);GO:0005739(mitochondrion);GO:0009628(response to abiotic stimulus);GO:0006950(response to stress);GO:0005488(binding);GO:0016020(membrane);GO:0005576(extracellular region);GO:0006457(protein folding);GO:0005737(cytoplasm)	NA
LOC_Os06g02380.1	50.5	80	59	196.5	187	170.5	71	72	62	89.5	109.5	90.5	2.88	3.11	2.91	9.94	8	7.93	4.55	3.69	3.57	4.76	4.95	4.71	184.67	63.17	8.62	2.97	1.22	up	0	0	yes	T-complex protein		GO:0009607(response to biotic stimulus);GO:0009536(plastid);GO:0005829(cytosol);GO:0005840(ribosome);GO:0005886(plasma membrane);GO:0005515(protein binding);GO:0008219(cell death);GO:0019538(protein metabolic process);GO:0009987(cellular process);GO:0016020(membrane);GO:0005576(extracellular region);GO:0006950(response to stress);GO:0009628(response to abiotic stimulus);GO:0005524(ATP binding);GO…	NA
LOC_Os06g02380.2	50.5	79	59	195.5	187	169.5	70	71	61	89.5	108.5	87.5	2.88	3.07	2.92	9.9	8.01	7.9	4.49	3.64	3.52	4.77	4.91	4.56	184	62.83	8.6	2.96	1.23	up	0	0	yes	T-complex protein		GO:0005840(ribosome);GO:0009536(plastid);GO:0019538(protein metabolic process);GO:0005515(protein binding);GO:0008219(cell death);GO:0009987(cellular process);GO:0016020(membrane);GO:0009607(response to biotic stimulus);GO:0006950(response to stress);GO:0009628(response to abiotic stimulus);GO:0005576(extracellular region);GO:0005886(plasma membrane);GO:0005829(cytosol);GO:0005524(ATP binding);GO…	NA
LOC_Os02g01280.1	233.5	347.5	286	1129.5	972.5	697.5	429.5	326	302.5	641.5	573	421.5	12.22	12.39	12.97	52.48	38.22	29.82	25.27	15.35	15.99	31.33	23.78	20.15	933.17	289	40.17	12.53	1.35	up	0	0	yes	T-complex protein		GO:0016020(membrane);GO:0009987(cellular process);GO:0019538(protein metabolic process);GO:0009536(plastid);GO:0005515(protein binding);GO:0008219(cell death);GO:0009607(response to biotic stimulus);GO:0006950(response to stress);GO:0009628(response to abiotic stimulus);GO:0005886(plasma membrane);GO:0005840(ribosome);GO:0005829(cytosol);GO:0005576(extracellular region);GO:0005524(ATP binding);GO…	NA
LOC_Os03g64210.1	45.17	90.67	61.83	190.33	198.17	182	50.83	62.33	63.67	81.5	99.83	87.33	2.26	3.09	2.68	8.47	7.46	7.45	2.86	2.81	3.22	3.81	3.97	4	190.17	65.89	7.79	2.68	1.21	up	0	0	yes	T-complex protein		GO:0019538(protein metabolic process);GO:0009987(cellular process);GO:0016020(membrane);GO:0005739(mitochondrion);GO:0009536(plastid);GO:0009790(embryo development);GO:0009579(thylakoid);GO:0016043(cellular component organization);GO:0005840(ribosome);GO:0005829(cytosol);GO:0000166(nucleotide binding);GO:0005576(extracellular region);GO:0005524(ATP binding);GO:0044267(cellular protein metabolic p…	NA
LOC_Os03g64210.2	46.67	91.67	60.33	189.83	198.67	178.5	49.83	60.83	62.17	81	97.83	86.83	2.2	2.94	2.46	7.92	7.01	6.86	2.63	2.57	2.95	3.55	3.65	3.73	189	66.22	7.26	2.53	1.2	up	0	0	yes	T-complex protein		GO:0005576(extracellular region);GO:0016020(membrane);GO:0009536(plastid);GO:0009987(cellular process);GO:0019538(protein metabolic process);GO:0009790(embryo development);GO:0009579(thylakoid);GO:0016043(cellular component organization);GO:0000166(nucleotide binding);GO:0005829(cytosol);GO:0005840(ribosome);GO:0005739(mitochondrion);GO:0005524(ATP binding);GO:0044267(cellular protein metabolic p…	NA
LOC_Os03g64210.3	45.17	88.67	61.83	186.83	197.17	179.5	49.33	61.83	62.17	79.5	99.33	85.83	2.3	3.07	2.73	8.44	7.54	7.46	2.82	2.83	3.2	3.78	4.01	3.99	187.83	65.22	7.81	2.7	1.21	up	0	0	yes	T-complex protein		GO:0016043(cellular component organization);GO:0009987(cellular process);GO:0009579(thylakoid);GO:0009790(embryo development);GO:0009536(plastid);GO:0005739(mitochondrion);GO:0005840(ribosome);GO:0005829(cytosol);GO:0019538(protein metabolic process);GO:0016020(membrane);GO:0005576(extracellular region);GO:0000166(nucleotide binding);GO:0005524(ATP binding);GO:0044267(cellular protein metabolic p…	NA
LOC_Os04g35840.1	754.5	1121	803.5	2350	2699.5	2251.5	815	847	814.5	887	851	706	23.43	23.71	21.61	64.77	62.94	57.1	28.45	23.66	25.54	25.7	20.95	20.02	2433.67	893	61.6	22.92	1.1	up	0	0	yes	T-complex protein 11		GO:0008150(biological_process);GO:0005575(cellular_component)	NA
LOC_Os04g35860.1	58.5	110	68.5	149	230.5	227.5	58	78	74.5	52	72	60	2.96	3.79	3	6.69	8.76	9.4	3.3	3.55	3.81	2.46	2.89	2.77	202.33	79	8.29	3.25	1.04	up	0	0	yes	T-complex protein 11		GO:0008150(biological_process);GO:0005488(binding)	NA
LOC_Os02g28830.1	526	613	493	1627	1463	1092	481	493	431	561	512	429	25.77	20.46	20.92	70.74	53.81	43.69	26.49	21.73	21.32	25.64	19.89	19.19	1394	544	56.08	22.38	1	up	0	0	yes	Tetratricopeptide repeat (TPR)-like superfamily protein		GO:0005975(carbohydrate metabolic process);GO:0009058(biosynthetic process);GO:0016740(transferase activity);GO:0006464(cellular protein modification process);GO:0005515(protein binding)	NA
LOC_Os01g05744.1	4.5	6.67	1.83	23.95	38.75	27.08	2.33	4.83	7.83	6.45	7.5	14.5	0.44	0.44	0.15	2.06	2.81	2.14	0.25	0.42	0.76	0.58	0.57	1.28	29.93	4.33	2.34	0.34	2.47	up	0	0	yes	Protein-tyrosine phosphatase-like, PTPLA		GO:0005634(nucleus);GO:0005783(endoplasmic reticulum);GO:0016020(membrane);GO:0016787(hydrolase activity);GO:0003824(catalytic activity);GO:0006629(lipid metabolic process);GO:0009987(cellular process);GO:0009058(biosynthetic process);GO:0030154(cell differentiation);GO:0008152(metabolic process);GO:0006464(cellular protein modification process);GO:0040007(growth);GO:0005829(cytosol)	NA
LOC_Os01g07370.1	30.5	32.5	24	116	107	69.5	39	31.5	21.5	99	63	53	1.64	1.19	1.12	5.55	4.33	3.06	2.36	1.53	1.17	4.98	2.69	2.61	97.5	29	4.31	1.32	1.4	up	0	0	yes	Kinase interacting (KIP1-like) family protein		NA	NA
LOC_Os01g07370.2	30.5	32.5	23	115	104	70.5	40	31.5	22.5	93	63	51	1.63	1.18	1.06	5.45	4.17	3.08	2.4	1.51	1.21	4.64	2.67	2.49	96.5	28.67	4.23	1.29	1.4	up	0	0	yes	Kinase interacting (KIP1-like) family protein		NA	NA
LOC_Os01g43540.1	273	374	365	905	1049	880	248	320	288	375	449	355	21.98	20.51	25.46	64.68	63.41	57.87	22.45	23.18	23.42	28.17	28.66	26.1	944.67	337.33	61.99	22.65	1.13	up	0	0	yes	suppressor of G2 allele of SKP1		GO:0006950(response to stress);GO:0009790(embryo development);GO:0009791(post-embryonic development);GO:0000003(reproduction);GO:0009607(response to biotic stimulus);GO:0005829(cytosol);GO:0007165(signal transduction);GO:0009719(response to endogenous stimulus);GO:0009987(cellular process);GO:0009056(catabolic process);GO:0019538(protein metabolic process);GO:0005515(protein binding);GO:0005622(i…	ko04621(NOD-like receptor signaling pathway);ko04626(Plant-pathogen interaction)
LOC_Os01g50410.1	59.5	111.33	110.5	178.03	337.75	297.9	44.58	87	81.5	39.5	69.83	59.75	5.36	6.84	8.63	14.24	22.86	21.93	4.52	7.06	7.42	3.32	4.99	4.92	271.23	93.78	19.68	6.94	1.18	up	0	0	yes	STE_MEKK_ste11_MAP3K.6 - STE kinases include homologs to sterile 7, sterile 11 and sterile 20 from yeast		GO:0016301(kinase activity);GO:0009987(cellular process);GO:0006464(cellular protein modification process);GO:0000166(nucleotide binding);GO:0005515(protein binding);GO:0005575(cellular_component);GO:0008152(metabolic process);GO:0004672(protein kinase activity);GO:0005524(ATP binding);GO:0006468(protein phosphorylation)	NA
LOC_Os01g50420.1	16	37.33	17.5	99	157	151.5	17.33	45.5	46.5	9.5	11.5	7	1.19	1.89	1.13	6.52	8.75	9.19	1.45	3.04	3.49	0.66	0.68	0.47	135.83	23.61	8.16	1.4	2.22	up	0	0	yes	STE_MEKK_ste11_MAP3K.7 - STE kinases include homologs to sterile 7, sterile 11 and sterile 20 from yeast		GO:0009987(cellular process);GO:0016301(kinase activity);GO:0000166(nucleotide binding);GO:0008152(metabolic process);GO:0006464(cellular protein modification process);GO:0004672(protein kinase activity);GO:0005524(ATP binding);GO:0006468(protein phosphorylation)	NA
LOC_Os01g55450.1	13	18	18	106.5	140	137	14	16.5	18	9	14	9.5	0.53	0.5	0.64	3.86	4.3	4.57	0.64	0.61	0.74	0.34	0.45	0.35	127.83	16.33	4.24	0.56	2.61	up	0	0	yes	CAMK_KIN1/SNF1/Nim1_like.11 - CAMK includes calcium/calmodulin depedent protein kinases		GO:0000166(nucleotide binding);GO:0008152(metabolic process);GO:0009987(cellular process);GO:0016301(kinase activity);GO:0007165(signal transduction);GO:0005515(protein binding);GO:0006464(cellular protein modification process);GO:0004672(protein kinase activity);GO:0005524(ATP binding);GO:0006468(protein phosphorylation)	NA
LOC_Os01g64490.1	84	114	82	280	235	225	90	103	88	122	102	108	2.9	2.68	2.45	8.57	6.08	6.34	3.49	3.2	3.07	3.93	2.79	3.4	246.67	93.33	7	2.68	1.06	up	0	0	yes	protein kinase domain containing protein		GO:0016301(kinase activity);GO:0005856(cytoskeleton);GO:0005737(cytoplasm);GO:0030154(cell differentiation);GO:0007275(multicellular organismal development);GO:0008152(metabolic process);GO:0009987(cellular process);GO:0000166(nucleotide binding);GO:0006464(cellular protein modification process);GO:0005515(protein binding);GO:0004672(protein kinase activity);GO:0005524(ATP binding);GO:0006468(pro…	NA
LOC_Os01g72810.1	5	7	5	60	82	109	5	9	10	7	3	9	0.35	0.33	0.3	3.7	4.28	6.19	0.39	0.56	0.7	0.45	0.17	0.57	83.67	5.67	4.73	0.33	3.54	up	0	0	yes	secreted glycoprotein		GO:0030246(carbohydrate binding);GO:0005623(cell);GO:0008150(biological_process);GO:0048544(recognition of pollen)	NA
LOC_Os03g03280.1	10	26.4	24.2	51	59	54.4	27.2	27.2	30	14.2	23	9.2	0.36	0.65	0.76	1.64	1.61	1.61	1.11	0.89	1.1	0.48	0.66	0.31	54.8	20.2	1.62	0.59	1.14	up	0	0.01	yes	TKL_IRAK_CrRLK1L-1.6 - The CrRLK1L-1 subfamily has homology to the CrRLK1L homolog		GO:0008152(metabolic process);GO:0009987(cellular process);GO:0000166(nucleotide binding);GO:0016301(kinase activity);GO:0005575(cellular_component);GO:0005886(plasma membrane);GO:0006464(cellular protein modification process);GO:0004672(protein kinase activity);GO:0005524(ATP binding);GO:0006468(protein phosphorylation)	NA
LOC_Os03g43684.1	215	269	204	756	688	530	242	255	229	395	372	305	5.04	4.3	4.15	15.74	12.12	10.15	6.38	5.38	5.43	8.65	6.92	6.53	658	229.33	12.67	4.5	1.17	up	0	0	yes	kinase interacting (KIP1-like) family protein		GO:0008150(biological_process);GO:0003674(molecular_function);GO:0005886(plasma membrane)	NA
LOC_Os03g53910.1	104	176	148	332	420	413	96	133	103	165	176	167	7.75	8.93	9.55	21.95	23.49	25.12	8.04	8.91	7.75	11.47	10.39	11.36	388.33	142.67	23.52	8.74	1.11	up	0	0	yes	Tetratricopeptide repeat (TPR)-like superfamily protein		GO:0005575(cellular_component);GO:0005515(protein binding)	NA
LOC_Os05g46750.1	3.83	13.92	10	65.17	73.83	70.25	11.58	25.5	8.75	3	6.33	4.5	0.25	0.63	0.57	3.84	3.68	3.81	0.86	1.52	0.59	0.19	0.33	0.27	69.75	9.25	3.77	0.49	2.62	up	0	0	yes	STE_MEKK_ste11_MAP3K.18 - STE kinases include homologs to sterile 7, sterile 11 and sterile 20 from yeast		GO:0016301(kinase activity);GO:0006464(cellular protein modification process);GO:0000166(nucleotide binding);GO:0009987(cellular process);GO:0008152(metabolic process);GO:0004672(protein kinase activity);GO:0005524(ATP binding);GO:0006468(protein phosphorylation)	NA
LOC_Os06g35160.1	96	146	124.5	288.5	353	387.5	93	138	118	132	148	153.5	5.64	5.84	6.34	15.05	15.57	18.6	6.14	7.3	7	7.24	6.9	8.24	343	122.17	16.41	5.94	1.15	up	0	0	yes	CAMK_KIN1/SNF1/Nim1_like.26 - CAMK includes calcium/calmodulin depedent protein kinases		GO:0000166(nucleotide binding);GO:0008152(metabolic process);GO:0009987(cellular process);GO:0007165(signal transduction);GO:0016301(kinase activity);GO:0006464(cellular protein modification process);GO:0005515(protein binding);GO:0004672(protein kinase activity);GO:0005524(ATP binding);GO:0006468(protein phosphorylation)	NA
LOC_Os06g43030.1	2	7.5	8	31	26	28.5	5	7.5	7.5	12	10	8	0.13	0.32	0.43	1.73	1.22	1.46	0.35	0.42	0.47	0.7	0.5	0.46	28.5	5.83	1.47	0.29	1.96	up	0	0	yes	Protein kinase superfamily protein		GO:0016301(kinase activity);GO:0006464(cellular protein modification process);GO:0009987(cellular process);GO:0008152(metabolic process);GO:0004672(protein kinase activity);GO:0005524(ATP binding);GO:0006468(protein phosphorylation)	NA
LOC_Os06g50920.1	13.67	18.67	13	38	55	36.67	14	24	13	23	27.67	29	0.67	0.62	0.55	1.65	2.03	1.47	0.77	1.06	0.64	1.05	1.08	1.3	43.22	15.11	1.72	0.62	1.14	up	0	0.01	yes	protein kinase family protein		GO:0016043(cellular component organization);GO:0009987(cellular process);GO:0006464(cellular protein modification process);GO:0005829(cytosol);GO:0016301(kinase activity);GO:0004672(protein kinase activity);GO:0005524(ATP binding);GO:0006468(protein phosphorylation)	NA
LOC_Os10g28610.1	513.5	700.83	571.5	2014.67	1662.83	1231.92	725	622.08	607.75	684.83	610.5	475.92	9.69	9.01	9.34	33.75	23.56	18.99	15.38	10.56	11.58	12.06	9.14	8.2	1636.47	595.28	25.43	9.35	1.11	up	0	0.01	yes	kinase interacting (KIP1-like) family protein		GO:0005886(plasma membrane);GO:0003674(molecular_function);GO:0008150(biological_process)	NA
LOC_Os12g41180.1	260	348.5	293.5	1145.5	1147	889	294.5	284.5	279.5	332.5	298.5	250	12.57	11.47	12.29	49.14	41.62	35.09	16	12.37	13.64	14.99	11.44	11.03	1060.5	300.67	41.95	12.11	1.47	up	0	0	yes	LSTK-1-like kinase		GO:0016301(kinase activity);GO:0006464(cellular protein modification process);GO:0008152(metabolic process);GO:0009987(cellular process);GO:0000166(nucleotide binding);GO:0004672(protein kinase activity);GO:0005524(ATP binding);GO:0006468(protein phosphorylation)	NA
LOC_Os12g41260.1	8	10	7	39	45	34	11	6	5	15	21	16	0.58	0.49	0.44	2.5	2.44	2.01	0.89	0.39	0.36	1.01	1.2	1.06	39.33	8.33	2.32	0.5	1.88	up	0	0	yes	Protein kinase superfamily protein		GO:0009987(cellular process);GO:0016301(kinase activity);GO:0006464(cellular protein modification process);GO:0005886(plasma membrane);GO:0008152(metabolic process);GO:0005515(protein binding);GO:0000166(nucleotide binding);GO:0004672(protein kinase activity);GO:0005524(ATP binding);GO:0006468(protein phosphorylation)	NA
LOC_Os02g15120.1	8	5	4	44	46	36	6	9	5	16	24	9	0.92	0.39	0.4	4.48	3.96	3.37	0.77	0.93	0.58	1.71	2.18	0.94	42	5.67	3.94	0.57	2.46	up	0	0	yes	RING-H2 finger protein		GO:0006464(cellular protein modification process);GO:0005488(binding);GO:0003824(catalytic activity)	NA
LOC_Os03g48890.1	20	10	17.5	59	60	58	15.5	9.5	7.5	20	20	17	2.65	0.9	2.01	6.95	5.98	6.29	2.31	1.13	1.01	2.48	2.1	2.06	59	15.83	6.4	1.86	1.44	up	0	0	yes	Leucine-rich repeat protein kinase family protein		GO:0006464(cellular protein modification process);GO:0005886(plasma membrane);GO:0007165(signal transduction);GO:0004872(receptor activity);GO:0016301(kinase activity);GO:0004871(signal transducer activity);GO:0005515(protein binding);GO:0005576(extracellular region)	NA
LOC_Os03g18970.1	15	26	28	66	77	65	7	20.5	16	14	37	27	0.91	1.07	1.46	3.54	3.49	3.2	0.47	1.11	0.98	0.79	1.77	1.49	69.33	23	3.41	1.15	1.25	up	0	0	yes	Protein phosphatase 2C family protein		GO:0003824(catalytic activity);GO:0008152(metabolic process);GO:0005886(plasma membrane);GO:0016787(hydrolase activity);GO:0009987(cellular process)	NA
LOC_Os10g36210.1	14	21	18	104	79.5	71.2	22.5	15	20.5	34.2	39.7	32.2	0.54	0.55	0.6	3.56	2.3	2.24	0.97	0.52	0.8	1.23	1.21	1.13	84.9	17.67	2.7	0.56	1.93	up	0	0	yes	valyl-tRNA synthetase / valine--tRNA ligase (VALRS)		GO:0000003(reproduction);GO:0003824(catalytic activity);GO:0005739(mitochondrion);GO:0006139(nucleobase-containing compound metabolic process);GO:0006412(translation);GO:0000166(nucleotide binding);GO:0005829(cytosol);GO:0008152(metabolic process);GO:0009536(plastid);GO:0009790(embryo development);GO:0009791(post-embryonic development);GO:0004812(aminoacyl-tRNA ligase activity);GO:0005524(ATP bin…	NA
LOC_Os01g06740.1	27.34	45	32.14	76.82	140.65	130.39	17.18	38.62	27.65	50.74	87.42	101.57	2.12	2.38	2.16	5.29	8.2	8.27	1.5	2.7	2.17	3.68	5.38	7.2	115.95	34.83	7.25	2.22	1.4	up	0	0	yes	ribosome inactivating protein		GO:0030598(rRNA N-glycosylase activity);GO:0017148(negative regulation of translation)	NA
LOC_Os01g18100.1	16	16	13	44	65	52	5	15	6	15	18	21	1	0.68	0.7	2.44	3.05	2.65	0.35	0.84	0.38	0.87	0.89	1.2	53.67	15	2.71	0.79	1.45	up	0	0	yes	OsRhmbd3 - Putative Rhomboid homologue		GO:0005488(binding);GO:0005886(plasma membrane);GO:0008150(biological_process);GO:0008270(zinc ion binding);GO:0005622(intracellular);GO:0004252(serine-type endopeptidase activity);GO:0016021(integral to membrane)	NA
LOC_Os01g49830.1	15.33	28.17	28.5	47.33	105.17	84	10	21.5	27.33	11.5	18.5	24.75	1.15	1.43	1.85	3.14	5.9	5.13	0.84	1.45	2.06	0.8	1.1	1.69	78.83	24	4.72	1.48	1.38	up	0	0.01	yes	B3 DNA binding domain containing protein		GO:0009058(biosynthetic process);GO:0003700(sequence-specific DNA binding transcription factor activity);GO:0007275(multicellular organismal development);GO:0005634(nucleus);GO:0009719(response to endogenous stimulus);GO:0003677(DNA binding);GO:0009908(flower development);GO:0006139(nucleobase-containing compound metabolic process);GO:0009791(post-embryonic development);GO:0006355(regulation of t…	NA
LOC_Os01g55150.1	8	9	14	30	38	32	4	14	10	6	10	8	0.86	0.66	1.3	2.85	3.06	2.8	0.48	1.35	1.08	0.6	0.85	0.78	33.33	10.33	2.91	0.94	1.3	up	0	0.01	yes	Basic-leucine zipper (bZIP) transcription factor family protein		GO:0006139(nucleobase-containing compound metabolic process);GO:0009058(biosynthetic process);GO:0003700(sequence-specific DNA binding transcription factor activity);GO:0005515(protein binding);GO:0003677(DNA binding);GO:0005634(nucleus);GO:0043565(sequence-specific DNA binding);GO:0046983(protein dimerization activity);GO:0006355(regulation of transcription, DNA-dependent)	NA
LOC_Os01g61830.1	70.01	113	92.01	239.77	333.08	248.08	65.07	86.07	63.05	118.02	130	109.08	5.24	5.76	5.96	15.92	18.71	15.16	5.47	5.79	4.76	8.24	7.71	7.45	273.64	91.67	16.59	5.65	1.23	up	0	0	yes	Zinc finger C-x8-C-x5-C-x3-H type family protein		GO:0003676(nucleic acid binding);GO:0008150(biological_process);GO:0005488(binding);GO:0005575(cellular_component)	NA
LOC_Os02g06910.1	196.67	219.67	162.67	563	659.67	534	150.33	163.33	114.67	186.33	218.33	181.67	6.12	4.65	4.38	15.55	15.41	13.57	5.26	4.57	3.6	5.41	5.38	5.16	585.56	193	14.84	5.05	1.23	up	0	0	yes	auxin response factor 6		GO:0005634(nucleus);GO:0009719(response to endogenous stimulus);GO:0006139(nucleobase-containing compound metabolic process);GO:0003700(sequence-specific DNA binding transcription factor activity);GO:0009058(biosynthetic process);GO:0009908(flower development);GO:0006355(regulation of transcription, DNA-dependent);GO:0003677(DNA binding);GO:0009725(response to hormone stimulus)	NA
LOC_Os02g35660.1	8	17	9	27	59	55	5	6	8	22	27	22	0.47	0.68	0.46	1.41	2.61	2.65	0.33	0.32	0.48	1.21	1.26	1.19	47	11.33	2.23	0.54	1.73	up	0	0	yes	PTF1		GO:0005634(nucleus);GO:0009058(biosynthetic process);GO:0006139(nucleobase-containing compound metabolic process);GO:0003700(sequence-specific DNA binding transcription factor activity);GO:0009653(anatomical structure morphogenesis);GO:0030154(cell differentiation);GO:0007275(multicellular organismal development);GO:0003677(DNA binding);GO:0030528(transcription regulator activity);GO:0006355(regu…	NA
LOC_Os02g36510.1	2	8	6	29	54.5	54.5	5	8	6	0	2	0	0.15	0.4	0.38	1.87	2.97	3.23	0.41	0.52	0.44	0	0.12	0	46	5.33	2.69	0.31	2.81	up	0	0	yes	Ethylene insensitive 3 family protein		GO:0005634(nucleus);GO:0009058(biosynthetic process);GO:0006139(nucleobase-containing compound metabolic process);GO:0003700(sequence-specific DNA binding transcription factor activity);GO:0030528(transcription regulator activity)	NA
LOC_Os02g44130.1	16	32	25	62	76	72	15	27	33	36	49	50	1.32	1.79	1.78	4.52	4.69	4.83	1.39	2	2.74	2.76	3.19	3.75	70	24.33	4.68	1.63	1.2	up	0	0	yes	C2H2-like zinc finger protein		GO:0003676(nucleic acid binding);GO:0005622(intracellular);GO:0009058(biosynthetic process);GO:0005488(binding);GO:0003700(sequence-specific DNA binding transcription factor activity);GO:0006139(nucleobase-containing compound metabolic process)	NA
LOC_Os02g46610.1	130	155.4	156.95	399.5	420.5	348.4	146.5	142.5	137.75	190.25	226.75	171.7	11.59	9.44	12.12	31.61	28.15	25.37	14.68	11.43	12.4	15.83	16.03	13.98	389.47	147.45	28.37	11.05	1.03	up	0	0	yes	PLATZ transcription factor		GO:0005488(binding)	NA
LOC_Os02g47660.1	3	8	10	22	32	30	5	8	14	13	16	17	0.18	0.33	0.53	1.2	1.48	1.51	0.35	0.44	0.87	0.75	0.78	0.95	28	7	1.39	0.35	1.67	up	0	0	yes	cryptochrome-interacting basic-helix-loop-helix 1		GO:0005634(nucleus);GO:0009908(flower development);GO:0003700(sequence-specific DNA binding transcription factor activity);GO:0009058(biosynthetic process);GO:0006139(nucleobase-containing compound metabolic process);GO:0003677(DNA binding);GO:0030528(transcription regulator activity);GO:0006355(regulation of transcription, DNA-dependent)	NA
LOC_Os02g56880.1	40	68.5	40	143	167.5	169.5	39	37	36	48.5	51	53	1.55	1.81	1.34	4.92	4.87	5.36	1.7	1.29	1.41	1.75	1.57	1.87	160	49.5	5.05	1.57	1.38	up	0	0	yes	transcriptional corepressor LEUNIG		GO:0009790(embryo development);GO:0006139(nucleobase-containing compound metabolic process);GO:0009058(biosynthetic process);GO:0009908(flower development);GO:0003674(molecular_function);GO:0005575(cellular_component);GO:0005975(carbohydrate metabolic process);GO:0009987(cellular process);GO:0016043(cellular component organization);GO:0005515(protein binding);GO:0030528(transcription regulator ac…	NA
LOC_Os03g06630.1	8	11	12.5	50.5	54.5	43.17	10	13	12.5	20.64	23	21	0.69	0.65	0.94	3.89	3.55	3.06	0.98	1.01	1.1	1.67	1.58	1.66	49.39	10.5	3.5	0.76	1.89	up	0	0	yes	heat shock transcription factor A2D		GO:0005634(nucleus);GO:0003700(sequence-specific DNA binding transcription factor activity);GO:0006139(nucleobase-containing compound metabolic process);GO:0009058(biosynthetic process);GO:0003677(DNA binding);GO:0043565(sequence-specific DNA binding);GO:0006355(regulation of transcription, DNA-dependent)	NA
LOC_Os03g06630.2	7	11	14	49.5	52.5	41.58	10	13	12.5	20.64	22	20	0.63	0.68	1.1	3.98	3.57	3.08	1.02	1.06	1.14	1.75	1.58	1.65	47.86	10.67	3.54	0.8	1.82	up	0	0	yes	heat shock transcription factor A2D		GO:0003677(DNA binding);GO:0005634(nucleus);GO:0009058(biosynthetic process);GO:0006139(nucleobase-containing compound metabolic process);GO:0003700(sequence-specific DNA binding transcription factor activity);GO:0043565(sequence-specific DNA binding);GO:0006355(regulation of transcription, DNA-dependent)	NA
LOC_Os03g08960.1	36.78	38.18	41.71	78.72	116.18	122.34	28.14	51.12	40.17	51.96	46.44	49.75	2.78	1.96	2.73	5.27	6.59	7.54	2.39	3.47	3.06	3.66	2.78	3.43	105.75	38.89	6.47	2.49	1.05	up	0	0	yes	homeobox associated leucine zipper		GO:0009058(biosynthetic process);GO:0016049(cell growth);GO:0016043(cellular component organization);GO:0007275(multicellular organismal development);GO:0006139(nucleobase-containing compound metabolic process);GO:0009628(response to abiotic stimulus);GO:0009791(post-embryonic development);GO:0000003(reproduction);GO:0005634(nucleus);GO:0003700(sequence-specific DNA binding transcription factor a…	NA
LOC_Os03g11614.1	38.63	68.52	35.82	126.32	178.77	142.68	18.78	43.53	34.72	37.4	43.35	45.37	3.61	4.36	2.9	10.48	12.55	10.9	1.97	3.66	3.28	3.26	3.21	3.87	149.26	47.66	11.31	3.63	1.31	up	0	0	yes	OsMADS1 - MADS-box family gene with MIKCc type-box		GO:0009908(flower development);GO:0003677(DNA binding);GO:0005634(nucleus);GO:0005515(protein binding);GO:0009058(biosynthetic process);GO:0006139(nucleobase-containing compound metabolic process);GO:0003700(sequence-specific DNA binding transcription factor activity);GO:0046983(protein dimerization activity);GO:0006355(regulation of transcription, DNA-dependent);GO:0043565(sequence-specific DNA …	NA
LOC_Os03g15660.1	3	4	6	25	25	11	5	4	9	2	1	2	0.32	0.29	0.56	2.39	2.02	0.97	0.61	0.39	0.98	0.2	0.09	0.2	20.33	4.33	1.79	0.39	1.86	up	0	0.01	yes	AP2 domain containing protein		GO:0009058(biosynthetic process);GO:0005634(nucleus);GO:0003677(DNA binding);GO:0006139(nucleobase-containing compound metabolic process);GO:0003700(sequence-specific DNA binding transcription factor activity);GO:0009536(plastid);GO:0006355(regulation of transcription, DNA-dependent)	NA
LOC_Os03g25420.1	25	49	28	108	115	73	36	37	27	47	50	41	0.99	1.33	0.96	3.81	3.43	2.37	1.61	1.32	1.08	1.74	1.57	1.49	98.67	34	3.2	1.09	1.22	up	0	0	yes	NA		GO:0008150(biological_process);GO:0005575(cellular_component);GO:0003674(molecular_function)	NA
LOC_Os03g43730.1	9	18.5	13	41.5	39	46	8	17.5	11	22	26	27	0.48	0.68	0.61	1.98	1.57	2.02	0.48	0.85	0.6	1.1	1.11	1.33	42.17	13.5	1.86	0.59	1.36	up	0	0	yes	tesmin/TSO1-like CXC domain containing protein		GO:0008150(biological_process);GO:0009058(biosynthetic process);GO:0006139(nucleobase-containing compound metabolic process);GO:0003700(sequence-specific DNA binding transcription factor activity)	NA
LOC_Os03g51580.1	88	142	104	254	318	291	102	136	111	120	141	111	5.35	5.88	5.48	13.7	14.51	14.44	6.97	7.44	6.81	6.81	6.79	6.16	287.67	111.33	14.22	5.57	1.03	up	0	0	yes	basic helix-loop-helix (bHLH) DNA-binding superfamily protein		GO:0003700(sequence-specific DNA binding transcription factor activity);GO:0006139(nucleobase-containing compound metabolic process);GO:0005634(nucleus);GO:0009058(biosynthetic process);GO:0003677(DNA binding);GO:0030528(transcription regulator activity);GO:0006355(regulation of transcription, DNA-dependent)	NA
LOC_Os03g57900.1	17	22	23	52	55	57	24.5	29	16	30	20	15	2.22	1.95	2.6	6.01	5.38	6.07	3.59	3.4	2.11	3.65	2.07	1.78	54.67	20.67	5.82	2.25	1.05	up	0	0.01	yes	A20/AN1-like zinc finger family protein		GO:0005488(binding);GO:0008150(biological_process);GO:0003677(DNA binding);GO:0008270(zinc ion binding)	NA
LOC_Os03g58400.1	6	4	6	23	29	14	3	5	6	9	11	9	0.53	0.24	0.46	1.8	1.92	1.01	0.3	0.4	0.54	0.74	0.77	0.73	22	5.33	1.58	0.41	1.61	up	0	0.01	yes	C-5 cytosine-specific DNA methylase		GO:0040029(regulation of gene expression, epigenetic);GO:0016740(transferase activity);GO:0009791(post-embryonic development);GO:0006139(nucleobase-containing compound metabolic process);GO:0006259(DNA metabolic process);GO:0009908(flower development);GO:0008150(biological_process);GO:0008152(metabolic process);GO:0009987(cellular process);GO:0000003(reproduction);GO:0007049(cell cycle);GO:000979…	ko00270(Cysteine and methionine metabolism)
LOC_Os04g23440.1	4	3	5	26	32	34	3	7	12	10	19	13	0.55	0.28	0.6	3.2	3.33	3.85	0.47	0.87	1.68	1.29	2.09	1.65	30.67	4	3.46	0.48	2.53	up	0	0	yes	basic helix-loop-helix (bHLH) DNA-binding superfamily protein		GO:0003677(DNA binding);GO:0003700(sequence-specific DNA binding transcription factor activity);GO:0006139(nucleobase-containing compound metabolic process);GO:0009058(biosynthetic process);GO:0030528(transcription regulator activity);GO:0006355(regulation of transcription, DNA-dependent)	NA
LOC_Os04g32620.1	2	2	3	62	57	61	4	4	2	1	1	2	0.06	0.04	0.08	1.74	1.36	1.58	0.14	0.11	0.06	0.03	0.03	0.06	60	2.33	1.56	0.06	4.31	up	0	0	yes	ethylene-responsive transcription factor ERF114		GO:0008150(biological_process);GO:0006950(response to stress);GO:0009628(response to abiotic stimulus);GO:0009987(cellular process);GO:0003700(sequence-specific DNA binding transcription factor activity);GO:0009058(biosynthetic process);GO:0009719(response to endogenous stimulus);GO:0006139(nucleobase-containing compound metabolic process);GO:0005634(nucleus);GO:0003677(DNA binding);GO:0006355(re…	NA
LOC_Os04g46680.1	5	13	9	62	77	68	4	14	8	9	8	11	0.44	0.78	0.69	4.85	5.09	4.89	0.4	1.11	0.71	0.74	0.56	0.88	69	9	4.94	0.64	2.64	up	0	0	yes	C2H2-like zinc finger protein		GO:0003700(sequence-specific DNA binding transcription factor activity);GO:0003676(nucleic acid binding);GO:0005622(intracellular);GO:0005488(binding);GO:0006139(nucleobase-containing compound metabolic process);GO:0009058(biosynthetic process)	NA
LOC_Os04g59430.1	3	1	3	23	23	19	2	2	2	1	3	1	0.17	0.04	0.15	1.18	0.99	0.89	0.13	0.1	0.12	0.05	0.14	0.05	21.67	2.33	1.02	0.12	2.75	up	0	0	yes	auxin response factor 16		GO:0007275(multicellular organismal development);GO:0009987(cellular process);GO:0003723(RNA binding);GO:0009058(biosynthetic process);GO:0006139(nucleobase-containing compound metabolic process);GO:0003700(sequence-specific DNA binding transcription factor activity);GO:0009719(response to endogenous stimulus);GO:0005634(nucleus);GO:0003677(DNA binding);GO:0006355(regulation of transcription, DNA…	NA
LOC_Os05g01230.1	37	80	73	140	163	202	61	69	56	44	73	53	1.6	2.36	2.74	5.38	5.3	7.15	2.97	2.69	2.45	1.78	2.51	2.1	168.33	63.33	5.94	2.23	1.1	up	0	0	yes	Zinc finger (C3HC4-type RING finger) family protein		GO:0006464(cellular protein modification process);GO:0003677(DNA binding);GO:0000166(nucleotide binding);GO:0016043(cellular component organization);GO:0006259(DNA metabolic process);GO:0003682(chromatin binding);GO:0040029(regulation of gene expression, epigenetic);GO:0009058(biosynthetic process);GO:0005634(nucleus);GO:0003824(catalytic activity);GO:0005622(intracellular);GO:0009987(cellular pr…	NA
LOC_Os05g03760.1	327.5	548	446	850	1445	1510.5	380.5	674.5	573.5	301.5	466	435	16.56	18.87	19.53	38.14	54.84	62.36	21.62	30.67	29.28	14.22	18.68	20.08	1268.5	440.5	51.78	18.32	1.18	up	0	0	yes	zinc finger (CCCH-type) family protein		GO:0006139(nucleobase-containing compound metabolic process);GO:0003700(sequence-specific DNA binding transcription factor activity);GO:0009058(biosynthetic process);GO:0005515(protein binding);GO:0003676(nucleic acid binding);GO:0008270(zinc ion binding)	NA
LOC_Os05g04740.1	6	10	11.5	46.5	76.5	75	3.5	12	6	6.5	7.5	7.5	0.41	0.46	0.68	2.81	3.91	4.17	0.27	0.74	0.41	0.41	0.4	0.47	66	9.17	3.63	0.52	2.46	up	0	0	yes	phytochrome interacting factor 16		GO:0006139(nucleobase-containing compound metabolic process);GO:0009058(biosynthetic process);GO:0005515(protein binding);GO:0007165(signal transduction);GO:0005634(nucleus);GO:0003677(DNA binding);GO:0019748(secondary metabolic process);GO:0009987(cellular process);GO:0009628(response to abiotic stimulus);GO:0009791(post-embryonic development);GO:0009719(response to endogenous stimulus);GO:00037…	NA
LOC_Os05g04740.2	5	9	11.5	42.5	69.5	71	3.5	11	6	5.5	7.5	7.5	0.32	0.4	0.65	2.45	3.38	3.76	0.26	0.64	0.39	0.33	0.39	0.44	61	8.5	3.2	0.46	2.46	up	0	0	yes	phytochrome interacting factor 16		GO:0009791(post-embryonic development);GO:0009628(response to abiotic stimulus);GO:0007165(signal transduction);GO:0009719(response to endogenous stimulus);GO:0003700(sequence-specific DNA binding transcription factor activity);GO:0005515(protein binding);GO:0006139(nucleobase-containing compound metabolic process);GO:0009058(biosynthetic process);GO:0005634(nucleus);GO:0003677(DNA binding);GO:00…	NA
LOC_Os05g10690.1	18	21	24	63	80	61	13	17	12	34	36	19	0.65	0.52	0.76	2.03	2.18	1.81	0.53	0.56	0.44	1.15	1.04	0.63	68	21	2.01	0.64	1.32	up	0	0	yes	myb-like transcription factor family protein		GO:0009719(response to endogenous stimulus);GO:0008150(biological_process);GO:0006139(nucleobase-containing compound metabolic process);GO:0009058(biosynthetic process);GO:0003677(DNA binding);GO:0003700(sequence-specific DNA binding transcription factor activity);GO:0009628(response to abiotic stimulus);GO:0006950(response to stress)	NA
LOC_Os05g49700.1	2.95	5.45	6.36	42.48	77.33	74.48	8.58	14.58	4.23	6.18	8.83	10.57	0.3	0.37	0.55	3.79	5.84	6.12	0.97	1.32	0.43	0.58	0.7	0.97	64.77	4.92	5.25	0.41	3.42	up	0	0	yes	AP2 domain containing protein		GO:0003677(DNA binding);GO:0006139(nucleobase-containing compound metabolic process);GO:0003700(sequence-specific DNA binding transcription factor activity);GO:0005634(nucleus);GO:0008150(biological_process);GO:0009058(biosynthetic process);GO:0006355(regulation of transcription, DNA-dependent)	NA
LOC_Os06g09250.1	10	4.5	4	21.5	27.5	34.5	7	7.5	6.5	6.5	8	5	2.13	0.65	0.74	4.07	4.4	6.01	1.68	1.44	1.4	1.29	1.35	0.97	27.83	6.17	4.83	1.18	1.76	up	0	0	yes	NA		GO:0006139(nucleobase-containing compound metabolic process);GO:0009536(plastid);GO:0003677(DNA binding);GO:0003700(sequence-specific DNA binding transcription factor activity);GO:0005515(protein binding);GO:0009058(biosynthetic process)	NA
LOC_Os06g39240.1	0.5	1	0	22.5	36.5	46.5	0.5	0.5	0.5	1	4	4.5	0.07	0.1	0	2.91	3.99	5.53	0.08	0.07	0.07	0.14	0.46	0.6	35.17	0.5	4.14	0.06	6.65	up	0	0	yes	endothelial differentiation-related factor 1		GO:0009058(biosynthetic process);GO:0006139(nucleobase-containing compound metabolic process);GO:0009628(response to abiotic stimulus);GO:0006950(response to stress);GO:0007165(signal transduction);GO:0009719(response to endogenous stimulus);GO:0003677(DNA binding);GO:0003700(sequence-specific DNA binding transcription factor activity);GO:0003674(molecular_function);GO:0005730(nucleolus);GO:00435…	NA
LOC_Os06g39240.2	0.5	1	0	21.5	32.5	36.5	0.5	0.5	0.5	1	3	4.5	0.09	0.13	0	3.56	4.55	5.55	0.1	0.08	0.09	0.17	0.44	0.77	30.17	0.5	4.55	0.07	6.45	up	0	0	yes	endothelial differentiation-related factor 1		GO:0006950(response to stress);GO:0009628(response to abiotic stimulus);GO:0009058(biosynthetic process);GO:0007165(signal transduction);GO:0003700(sequence-specific DNA binding transcription factor activity);GO:0003674(molecular_function);GO:0005730(nucleolus);GO:0009719(response to endogenous stimulus);GO:0006139(nucleobase-containing compound metabolic process);GO:0003677(DNA binding);GO:00435…	NA
LOC_Os06g41060.1	25	41	35	98	134	120	17	41	32	37	56	38	2.83	3.16	3.43	9.85	11.4	11.1	2.16	4.18	3.66	3.91	5.03	3.93	117.33	33.67	10.78	3.14	1.46	up	0	0	yes	basic helix-loop-helix (bHLH) DNA-binding superfamily protein		GO:0006139(nucleobase-containing compound metabolic process);GO:0003700(sequence-specific DNA binding transcription factor activity);GO:0009058(biosynthetic process);GO:0003677(DNA binding);GO:0005634(nucleus)	NA
LOC_Os06g49880.1	10	26	20	74	123.5	125.5	20	39.5	32	6.5	13	14	0.86	1.52	1.49	5.65	7.97	8.81	1.93	3.05	2.78	0.52	0.89	1.1	107.67	18.67	7.48	1.29	2.22	up	0	0	yes	B-box zinc finger family protein		GO:0006139(nucleobase-containing compound metabolic process);GO:0003700(sequence-specific DNA binding transcription factor activity);GO:0005622(intracellular);GO:0005488(binding);GO:0009058(biosynthetic process);GO:0009628(response to abiotic stimulus);GO:0008270(zinc ion binding)	NA
LOC_Os06g49880.2	10	25	19	74	125.5	125.5	20	40.5	33	5.5	13	15	0.86	1.47	1.42	5.66	8.12	8.83	1.94	3.14	2.87	0.44	0.89	1.18	108.33	18	7.53	1.25	2.28	up	0	0	yes	B-box zinc finger family protein		GO:0003700(sequence-specific DNA binding transcription factor activity);GO:0005622(intracellular);GO:0005488(binding);GO:0006139(nucleobase-containing compound metabolic process);GO:0009058(biosynthetic process);GO:0009628(response to abiotic stimulus);GO:0008270(zinc ion binding)	NA
LOC_Os07g43580.1	8.1	8.23	12.6	31.2	46.8	45.8	7.1	17	8.21	7.3	10.3	7.61	0.56	0.39	0.76	1.92	2.44	2.59	0.55	1.06	0.57	0.47	0.57	0.48	41.27	9.64	2.32	0.57	1.7	up	0	0	yes	MYB family transcription factor		GO:0009987(cellular process);GO:0009719(response to endogenous stimulus);GO:0006139(nucleobase-containing compound metabolic process);GO:0009058(biosynthetic process);GO:0003677(DNA binding);GO:0008150(biological_process);GO:0006950(response to stress);GO:0008219(cell death);GO:0009607(response to biotic stimulus);GO:0003700(sequence-specific DNA binding transcription factor activity);GO:0006629(…	NA
LOC_Os07g48820.1	46.33	65.83	53.83	228.83	247.67	197	52.5	69	54.5	74.17	83.5	72.5	2.53	2.44	2.54	11.07	10.13	8.77	3.22	3.38	3	3.77	3.61	3.61	224.5	55.33	9.99	2.5	1.67	up	0	0	yes	transcription factor		GO:0007165(signal transduction);GO:0003677(DNA binding);GO:0008150(biological_process);GO:0006139(nucleobase-containing compound metabolic process);GO:0009058(biosynthetic process);GO:0005737(cytoplasm);GO:0005515(protein binding);GO:0003700(sequence-specific DNA binding transcription factor activity);GO:0006950(response to stress);GO:0009607(response to biotic stimulus);GO:0005634(nucleus);GO:00…	NA
LOC_Os07g48820.2	45.33	65.83	51.83	221.83	239.67	192	53.5	67	54.5	74.17	77.5	70.5	2.48	2.45	2.46	10.78	9.85	8.58	3.29	3.3	3.01	3.79	3.36	3.52	217.83	54.33	9.74	2.46	1.66	up	0	0	yes	transcription factor		GO:0006139(nucleobase-containing compound metabolic process);GO:0003677(DNA binding);GO:0003700(sequence-specific DNA binding transcription factor activity);GO:0005515(protein binding);GO:0009058(biosynthetic process);GO:0005737(cytoplasm);GO:0008150(biological_process);GO:0009607(response to biotic stimulus);GO:0006950(response to stress);GO:0007165(signal transduction);GO:0005634(nucleus);GO:00…	NA
LOC_Os07g48870.1	1	4	1	23	33	32	3	0	4	2	1	1	0.08	0.23	0.07	1.7	2.07	2.18	0.28	0	0.34	0.16	0.07	0.08	29.33	2	1.98	0.13	3.65	up	0	0	yes	MYB family transcription factor		GO:0003700(sequence-specific DNA binding transcription factor activity);GO:0009628(response to abiotic stimulus);GO:0006950(response to stress);GO:0006139(nucleobase-containing compound metabolic process);GO:0009058(biosynthetic process);GO:0003677(DNA binding);GO:0009719(response to endogenous stimulus)	NA
LOC_Os08g09690.1	24	43.5	32.5	97.5	121.5	91	20.5	22	21.5	27.5	56.5	35.5	2.8	3.46	3.29	10.1	10.65	8.68	2.69	2.31	2.53	3	5.23	3.78	103.33	33.33	9.81	3.18	1.31	up	0	0	yes	nuclear factor Y, subunit A4		GO:0003700(sequence-specific DNA binding transcription factor activity);GO:0006139(nucleobase-containing compound metabolic process);GO:0009058(biosynthetic process);GO:0005654(nucleoplasm);GO:0007275(multicellular organismal development);GO:0005634(nucleus);GO:0006355(regulation of transcription, DNA-dependent)	NA
LOC_Os08g09690.2	13	19.5	17.5	64.5	79.5	59	17.5	13	14.5	20.5	29.5	27.5	1.65	1.68	1.92	7.26	7.57	6.11	2.49	1.48	1.86	2.43	2.97	3.18	67.67	16.67	6.98	1.75	1.64	up	0	0	yes	nuclear factor Y, subunit A4		GO:0009058(biosynthetic process);GO:0006139(nucleobase-containing compound metabolic process);GO:0005634(nucleus);GO:0007275(multicellular organismal development);GO:0005654(nucleoplasm);GO:0003700(sequence-specific DNA binding transcription factor activity);GO:0006355(regulation of transcription, DNA-dependent)	NA
LOC_Os08g24400.1	17	39.5	18	66	80	74	40	39.5	46	45	51	42.5	1.07	1.7	0.98	3.7	3.79	3.82	2.84	2.24	2.93	2.65	2.55	2.45	73.33	24.83	3.77	1.25	1.26	up	0	0	yes	Similar to F7O18.23 protein (SWP1) (Struwwelpeter 1 protein)		GO:0006139(nucleobase-containing compound metabolic process);GO:0009058(biosynthetic process);GO:0005575(cellular_component);GO:0005654(nucleoplasm);GO:0003674(molecular_function);GO:0009987(cellular process);GO:0001104(RNA polymerase II transcription cofactor activity);GO:0006357(regulation of transcription from RNA polymerase II promoter);GO:0016592(mediator complex)	NA
LOC_Os08g43334.1	4	6.75	7	27.61	52.64	52.17	2.75	5.31	2.13	6.37	10.33	6.91	0.25	0.29	0.38	1.54	2.49	2.68	0.19	0.3	0.14	0.37	0.52	0.4	44.14	5.92	2.24	0.31	2.53	up	0	0	yes	heat shock transcription factor B2b		GO:0003700(sequence-specific DNA binding transcription factor activity);GO:0005634(nucleus);GO:0008150(biological_process);GO:0009058(biosynthetic process);GO:0006139(nucleobase-containing compound metabolic process);GO:0043565(sequence-specific DNA binding);GO:0006355(regulation of transcription, DNA-dependent)	NA
LOC_Os08g43334.2	4	8.75	10	48.61	89.64	82.17	5.75	5.31	2.13	12.37	17.33	17.91	0.31	0.47	0.68	3.39	5.29	5.27	0.51	0.38	0.17	0.91	1.08	1.29	73.48	7.58	4.65	0.49	2.92	up	0	0	yes	heat shock transcription factor B2b		GO:0006139(nucleobase-containing compound metabolic process);GO:0005634(nucleus);GO:0008150(biological_process);GO:0009058(biosynthetic process);GO:0003700(sequence-specific DNA binding transcription factor activity);GO:0043565(sequence-specific DNA binding);GO:0006355(regulation of transcription, DNA-dependent)	NA
LOC_Os09g29830.1	11	23.83	15.67	43.42	54.58	54.75	13.75	16.25	12.17	16.25	24.33	21.5	0.7	1.04	0.87	2.47	2.63	2.86	0.99	0.94	0.79	0.97	1.24	1.26	50.92	16.83	2.65	0.87	1.28	up	0	0	yes	zinc finger family protein		GO:0005634(nucleus);GO:0009058(biosynthetic process);GO:0003700(sequence-specific DNA binding transcription factor activity);GO:0006139(nucleobase-containing compound metabolic process);GO:0030528(transcription regulator activity);GO:0006355(regulation of transcription, DNA-dependent)	NA
LOC_Os09g29830.2	12	24.83	18.17	47.92	70.08	63.25	15.25	19.75	15.67	20.75	29.33	24	0.68	0.97	0.9	2.43	3	2.95	0.98	1.01	0.9	1.1	1.33	1.25	60.42	18.33	2.79	0.85	1.4	up	0	0	yes	zinc finger family protein		GO:0005634(nucleus);GO:0003700(sequence-specific DNA binding transcription factor activity);GO:0009058(biosynthetic process);GO:0006139(nucleobase-containing compound metabolic process);GO:0030528(transcription regulator activity);GO:0006355(regulation of transcription, DNA-dependent)	NA
LOC_Os09g29830.3	11	24.33	18.17	49.42	70.08	63.75	15.75	19.75	15.67	20.75	29.33	24.5	0.63	0.95	0.9	2.51	3.01	2.98	1.01	1.02	0.9	1.11	1.33	1.28	61.08	17.83	2.83	0.83	1.47	up	0	0	yes	zinc finger family protein		GO:0003700(sequence-specific DNA binding transcription factor activity);GO:0006139(nucleobase-containing compound metabolic process);GO:0009058(biosynthetic process);GO:0005634(nucleus);GO:0030528(transcription regulator activity);GO:0006355(regulation of transcription, DNA-dependent)	NA
LOC_Os09g35020.1	10	13	8	29	51	37	4	3	8	1	1	4	1.31	1.16	0.91	3.38	5.03	3.97	0.59	0.35	1.06	0.12	0.1	0.48	39	10.33	4.13	1.13	1.55	up	0	0	yes	AP2 domain containing protein		GO:0009058(biosynthetic process);GO:0005634(nucleus);GO:0009536(plastid);GO:0003700(sequence-specific DNA binding transcription factor activity);GO:0006139(nucleobase-containing compound metabolic process);GO:0003677(DNA binding);GO:0006355(regulation of transcription, DNA-dependent)	NA
LOC_Os09g35760.2	12	15.5	9.5	37	47	35	11	16	13	24	24.5	17	0.46	0.4	0.32	1.26	1.35	1.1	0.47	0.55	0.5	0.86	0.74	0.6	39.67	12.33	1.24	0.39	1.29	up	0	0.01	yes	Heat stress transcription factor B2c		GO:0003700(sequence-specific DNA binding transcription factor activity);GO:0007275(multicellular organismal development);GO:0006139(nucleobase-containing compound metabolic process);GO:0009058(biosynthetic process);GO:0009628(response to abiotic stimulus);GO:0009605(response to external stimulus);GO:0030154(cell differentiation);GO:0009653(anatomical structure morphogenesis);GO:0005634(nucleus);G…	NA
LOC_Os09g35790.1	0.64	2.5	0.5	40.26	102.31	94.59	1.64	4.33	4.29	5.03	5.58	6.29	0.04	0.12	0.03	2.45	5.27	5.3	0.13	0.27	0.3	0.32	0.3	0.39	79.05	1.21	4.34	0.06	6.02	up	0	0	yes	Heat stress transcription factor B2c		GO:0006139(nucleobase-containing compound metabolic process);GO:0003700(sequence-specific DNA binding transcription factor activity);GO:0008150(biological_process);GO:0005634(nucleus);GO:0009058(biosynthetic process);GO:0043565(sequence-specific DNA binding);GO:0006355(regulation of transcription, DNA-dependent)	NA
LOC_Os09g35790.2	3.64	3	0.5	66.76	144.31	125.59	2.64	7.33	6.29	8.53	5.08	11.79	0.23	0.13	0.03	3.81	6.97	6.6	0.19	0.42	0.41	0.51	0.26	0.69	112.22	2.38	5.8	0.13	5.17	up	0	0	yes	Heat stress transcription factor B2c		GO:0009058(biosynthetic process);GO:0003700(sequence-specific DNA binding transcription factor activity);GO:0006139(nucleobase-containing compound metabolic process);GO:0008150(biological_process);GO:0005634(nucleus);GO:0043565(sequence-specific DNA binding);GO:0006355(regulation of transcription, DNA-dependent)	NA
LOC_Os09g35790.3	0.14	0.5	0.5	13.51	23.69	25.84	1.14	0	0.83	1.03	1.83	1.45	0.02	0.05	0.06	1.77	2.62	3.11	0.19	0	0.12	0.14	0.21	0.2	21.01	0.38	2.5	0.04	inf	up	0	0	yes	Heat stress transcription factor B2c		GO:0005634(nucleus);GO:0009058(biosynthetic process);GO:0006139(nucleobase-containing compound metabolic process);GO:0003700(sequence-specific DNA binding transcription factor activity);GO:0008150(biological_process);GO:0043565(sequence-specific DNA binding);GO:0006355(regulation of transcription, DNA-dependent)	NA
LOC_Os10g28340.1	3.25	7.5	6	49.6	45.92	38.33	5.6	6	4.5	13.15	12.08	9.58	0.24	0.37	0.38	3.2	2.51	2.28	0.46	0.39	0.33	0.89	0.7	0.64	44.62	5.58	2.66	0.33	2.69	up	0	0	yes	heat shock transcription factor A2c		GO:0009058(biosynthetic process);GO:0005634(nucleus);GO:0003677(DNA binding);GO:0003700(sequence-specific DNA binding transcription factor activity);GO:0006139(nucleobase-containing compound metabolic process);GO:0043565(sequence-specific DNA binding);GO:0006355(regulation of transcription, DNA-dependent)	NA
LOC_Os10g28340.2	9.75	15	14.5	99	97.42	83.24	10.5	9.67	9.33	19.64	27.58	19.66	0.52	0.54	0.66	4.65	3.87	3.6	0.62	0.46	0.5	0.97	1.16	0.95	93.22	13.08	4.04	0.57	2.5	up	0	0	yes	heat shock transcription factor A2c		GO:0003677(DNA binding);GO:0003700(sequence-specific DNA binding transcription factor activity);GO:0009058(biosynthetic process);GO:0005634(nucleus);GO:0006139(nucleobase-containing compound metabolic process)	NA
LOC_Os10g28340.3	8.25	14	14	77	90.42	75.08	9	9.67	8.83	16.64	20.42	13.16	0.48	0.56	0.71	3.99	3.96	3.58	0.59	0.51	0.52	0.91	0.94	0.7	80.83	12.08	3.84	0.58	2.41	up	0	0	yes	heat shock transcription factor A2c		GO:0005634(nucleus);GO:0003677(DNA binding);GO:0009058(biosynthetic process);GO:0003700(sequence-specific DNA binding transcription factor activity);GO:0006139(nucleobase-containing compound metabolic process)	NA
LOC_Os10g28340.5	7.75	13.5	13.5	74.6	89.58	73.83	9.1	8.67	9.33	17.48	18.92	13.41	0.47	0.56	0.71	4.04	4.11	3.68	0.62	0.48	0.58	1	0.92	0.75	79.34	11.58	3.94	0.58	2.39	up	0	0	yes	heat shock transcription factor A2c		GO:0009058(biosynthetic process);GO:0006139(nucleobase-containing compound metabolic process);GO:0003700(sequence-specific DNA binding transcription factor activity);GO:0003677(DNA binding);GO:0005634(nucleus);GO:0043565(sequence-specific DNA binding);GO:0006355(regulation of transcription, DNA-dependent)	NA
LOC_Os10g40810.1	15	27	28.5	45	87	77.5	4	12	9	8	21	9	1.07	1.31	1.76	2.85	4.66	4.51	0.32	0.77	0.65	0.53	1.19	0.59	69.83	23.5	4	1.38	1.23	up	0	0	yes	GATA transcription factor 2		GO:0006139(nucleobase-containing compound metabolic process);GO:0009058(biosynthetic process);GO:0009628(response to abiotic stimulus);GO:0003700(sequence-specific DNA binding transcription factor activity);GO:0008270(zinc ion binding);GO:0043565(sequence-specific DNA binding);GO:0006355(regulation of transcription, DNA-dependent)	NA
LOC_Os11g07050.1	46	52	44	157	155	89	52	50	52	87	78	59	1.48	1.14	1.23	4.48	3.74	2.34	1.88	1.45	1.69	2.61	1.99	1.73	133.67	47.33	3.52	1.28	1.13	up	0	0.01	yes	forkhead-associated (FHA) domain-containing protein		GO:0005575(cellular_component);GO:0007275(multicellular organismal development);GO:0005515(protein binding)	NA
LOC_Os11g09370.1	6	5.83	7.5	33.33	31.5	38.25	9	10.33	8	4.33	8	8.5	0.34	0.22	0.37	1.67	1.33	1.76	0.57	0.52	0.45	0.23	0.36	0.44	34.36	6.44	1.59	0.31	1.99	up	0	0	yes	histone deacetylase 19		GO:0006464(cellular protein modification process);GO:0016787(hydrolase activity);GO:0006139(nucleobase-containing compound metabolic process);GO:0008150(biological_process);GO:0009607(response to biotic stimulus);GO:0016043(cellular component organization);GO:0006950(response to stress);GO:0007275(multicellular organismal development);GO:0009058(biosynthetic process);GO:0005634(nucleus);GO:000551…	NA
LOC_Os11g09418.1	2	6.83	4.5	24.33	32.5	29.25	8	7.33	7	11.33	6	7.5	0.08	0.2	0.16	0.91	1.03	1	0.38	0.28	0.3	0.44	0.2	0.29	28.69	4.44	0.98	0.15	2.44	up	0	0	yes	OsFBX399 - F-box domain containing protein		GO:0006950(response to stress);GO:0009058(biosynthetic process);GO:0006139(nucleobase-containing compound metabolic process);GO:0016787(hydrolase activity);GO:0005634(nucleus);GO:0009607(response to biotic stimulus);GO:0016043(cellular component organization);GO:0006464(cellular protein modification process);GO:0005515(protein binding);GO:0008150(biological_process);GO:0007275(multicellular organ…	NA
LOC_Os12g40890.1	104.36	117.04	109.02	387.43	399.01	323.12	85.78	69.41	66.58	104.71	105.29	93.5	7.49	5.72	6.77	24.67	21.49	18.93	6.92	4.48	4.82	7.01	5.99	6.12	369.85	110.14	21.69	6.66	1.38	up	0	0	yes	OsIAA30 - Auxin-responsive Aux/IAA gene family member		GO:0003700(sequence-specific DNA binding transcription factor activity);GO:0009058(biosynthetic process);GO:0005634(nucleus);GO:0009719(response to endogenous stimulus);GO:0006139(nucleobase-containing compound metabolic process);GO:0006355(regulation of transcription, DNA-dependent)	NA
LOC_Os12g40900.1	9.5	21.5	12	46.5	56	67	10.5	18	10	37	37.5	30.5	0.71	1.1	0.78	3.1	3.16	4.12	0.89	1.22	0.76	2.6	2.24	2.09	56.5	14.33	3.46	0.87	1.65	up	0	0	yes	OsIAA31 - Auxin-responsive Aux/IAA gene family member		GO:0008150(biological_process);GO:0009719(response to endogenous stimulus);GO:0005634(nucleus);GO:0005515(protein binding);GO:0009058(biosynthetic process);GO:0006139(nucleobase-containing compound metabolic process);GO:0003700(sequence-specific DNA binding transcription factor activity);GO:0006355(regulation of transcription, DNA-dependent)	NA
LOC_Os01g48446.1	32	52	37	81	126	126	31	40	44	20	25	23	2.97	3.28	2.97	6.66	8.77	9.54	3.23	3.33	4.12	1.73	1.84	1.95	111	40.33	8.32	3.07	1.12	up	0	0	yes	NAC domain containing protein 35		GO:0003700(sequence-specific DNA binding transcription factor activity);GO:0005634(nucleus);GO:0009058(biosynthetic process);GO:0006139(nucleobase-containing compound metabolic process);GO:0007275(multicellular organismal development);GO:0009719(response to endogenous stimulus);GO:0006950(response to stress);GO:0009628(response to abiotic stimulus);GO:0003677(DNA binding);GO:0006355(regulation of…	NA
LOC_Os04g49110.1	57.5	82	70.5	138.5	228	190	48	80	78	78.5	66.5	77	3.13	3.04	3.33	6.7	9.32	8.45	2.94	3.92	4.29	3.99	2.87	3.83	185.5	70	8.16	3.17	1.04	up	0	0	yes	GRAS family transcription factor domain containing protein		GO:0006139(nucleobase-containing compound metabolic process);GO:0005634(nucleus);GO:0005737(cytoplasm);GO:0003700(sequence-specific DNA binding transcription factor activity);GO:0009058(biosynthetic process)	NA
LOC_Os07g48550.1	4	6	9	37	47.5	45.5	11	5	11.5	0	6	5	0.29	0.3	0.57	2.41	2.62	2.73	0.91	0.33	0.85	0	0.35	0.33	43.33	6.33	2.58	0.39	2.42	up	0	0	yes	no apical meristem protein		GO:0007275(multicellular organismal development);GO:0003700(sequence-specific DNA binding transcription factor activity);GO:0005737(cytoplasm);GO:0005634(nucleus);GO:0006139(nucleobase-containing compound metabolic process);GO:0009058(biosynthetic process);GO:0003677(DNA binding);GO:0006355(regulation of transcription, DNA-dependent)	NA
LOC_Os08g10080.1	65	102	89	207.5	275	251	92	118	122.83	101	170.5	121.5	6.04	6.45	7.16	17.11	19.18	19.04	9.61	9.86	11.52	8.75	12.55	10.3	244.5	85.33	18.44	6.55	1.17	up	0	0	yes	no apical meristem protein		GO:0009790(embryo development);GO:0003700(sequence-specific DNA binding transcription factor activity);GO:0000003(reproduction);GO:0009653(anatomical structure morphogenesis);GO:0009791(post-embryonic development);GO:0007165(signal transduction);GO:0009719(response to endogenous stimulus);GO:0007275(multicellular organismal development);GO:0006139(nucleobase-containing compound metabolic process)…	NA
LOC_Os08g42400.2	3.67	4.33	4.83	17.83	22.33	23.67	2.17	6.33	4	4.33	3	4.67	0.13	0.1	0.15	0.56	0.59	0.68	0.09	0.2	0.14	0.14	0.08	0.15	21.28	4.28	0.61	0.13	1.92	up	0	0	yes	no apical meristem protein		GO:0007275(multicellular organismal development);GO:0006139(nucleobase-containing compound metabolic process);GO:0009058(biosynthetic process);GO:0005575(cellular_component);GO:0003700(sequence-specific DNA binding transcription factor activity);GO:0003677(DNA binding);GO:0006355(regulation of transcription, DNA-dependent)	NA
LOC_Os11g47920.1	25.5	35.5	38.5	104	97.5	73	28	32.5	27	52	42	41.5	1.75	1.66	2.29	6.33	5.02	4.09	2.16	2.01	1.87	3.33	2.28	2.6	91.5	33.17	5.15	1.9	1.11	up	0	0	yes	SCARECROW		GO:0009058(biosynthetic process);GO:0005829(cytosol);GO:0006139(nucleobase-containing compound metabolic process);GO:0005634(nucleus);GO:0003700(sequence-specific DNA binding transcription factor activity);GO:0008150(biological_process)	NA
LOC_Os01g06320.1	1	3	9	47	45	22	14	12	12	0	0	0	0.09	0.18	0.69	3.69	2.99	1.59	1.39	0.95	1.07	0	0	0	38	4.33	2.75	0.32	2.77	up	0	0	yes	MYB family transcription factor		GO:0003677(DNA binding);GO:0008150(biological_process);GO:0006950(response to stress);GO:0009628(response to abiotic stimulus);GO:0003700(sequence-specific DNA binding transcription factor activity);GO:0009719(response to endogenous stimulus);GO:0006139(nucleobase-containing compound metabolic process);GO:0009058(biosynthetic process)	NA
LOC_Os02g07930.1	12	20	10	46	81	68	13	26	11	18	29	29	0.99	1.13	0.72	3.38	5.04	4.6	1.21	1.94	0.92	1.39	1.91	2.19	65	14	4.34	0.95	1.88	up	0	0	yes	B-box zinc finger family protein		GO:0005515(protein binding);GO:0005488(binding);GO:0009791(post-embryonic development);GO:0009058(biosynthetic process);GO:0008150(biological_process);GO:0006139(nucleobase-containing compound metabolic process);GO:0009628(response to abiotic stimulus);GO:0003700(sequence-specific DNA binding transcription factor activity)	NA
LOC_Os08g26880.1	30	35	29	89	100	67	21	23	27	27	22	19	2.35	1.87	1.97	6.19	5.89	4.29	1.85	1.62	2.14	1.98	1.37	1.36	85.33	31.33	5.46	2.06	1.07	up	0	0	yes	bZIP transcription factor domain containing protein		GO:0009058(biosynthetic process);GO:0009536(plastid);GO:0003700(sequence-specific DNA binding transcription factor activity);GO:0006412(translation);GO:0006950(response to stress);GO:0008150(biological_process);GO:0005515(protein binding);GO:0006139(nucleobase-containing compound metabolic process);GO:0003677(DNA binding);GO:0043565(sequence-specific DNA binding);GO:0046983(protein dimerization a…	NA
LOC_Os01g36220.1	3	1	3	24	24	15	5	3	1	11	13	9	0.24	0.06	0.21	1.73	1.46	1	0.46	0.22	0.08	0.83	0.84	0.67	21	2.33	1.4	0.17	2.7	up	0	0	yes	bZIP transcription factor domain containing protein		GO:0003700(sequence-specific DNA binding transcription factor activity);GO:0043565(sequence-specific DNA binding);GO:0046983(protein dimerization activity);GO:0006355(regulation of transcription, DNA-dependent)	NA
LOC_Os02g51320.1	28	45	24	82	94	113.83	22	24	26	36	40	31	3.2	3.5	2.37	8.31	8.05	10.61	2.82	2.46	3	3.83	3.62	3.23	96.61	32.33	8.99	3.02	1.26	up	0	0	yes	basic helix-loop-helix (bHLH) DNA-binding superfamily protein		GO:0009536(plastid);GO:0009628(response to abiotic stimulus);GO:0005634(nucleus);GO:0030528(transcription regulator activity);GO:0006355(regulation of transcription, DNA-dependent)	NA
LOC_Os03g37270.1	10	25	16	45	61	43	10	20	16	27	30	38	0.64	1.1	0.89	2.57	2.95	2.26	0.72	1.16	1.04	1.62	1.53	2.24	49.67	17	2.6	0.88	1.24	up	0	0.01	yes	RNA recognition motif containing protein		GO:0005515(protein binding);GO:0003723(RNA binding);GO:0008150(biological_process);GO:0003676(nucleic acid binding)	NA
LOC_Os04g37690.1	498	828	576	1392	1860	1596.5	497.5	598	528	755.5	967	809	36.11	40.89	36.17	89.57	101.24	94.52	40.55	39	38.66	51.11	55.58	53.56	1616.17	634	95.11	37.72	1.01	up	0	0	yes	RNA recognition motif containing protein		GO:0003723(RNA binding);GO:0005829(cytosol);GO:0003676(nucleic acid binding)	NA
LOC_Os05g13620.1	20	30	25	47	80	92	29	41	31	30	62	49	2.92	2.99	3.17	6.1	8.78	10.99	4.77	5.39	4.58	4.09	7.19	6.54	73	25	8.62	3.03	1.2	up	0	0.01	yes	RNA recognition motif containing protein		GO:0008150(biological_process);GO:0009987(cellular process);GO:0006139(nucleobase-containing compound metabolic process);GO:0009628(response to abiotic stimulus);GO:0006950(response to stress);GO:0005575(cellular_component);GO:0005634(nucleus);GO:0009536(plastid);GO:0005829(cytosol);GO:0003677(DNA binding);GO:0009791(post-embryonic development);GO:0000003(reproduction);GO:0005737(cytoplasm);GO:00…	NA
LOC_Os03g15890.1	93.67	140.83	98.33	523.17	567.83	433.33	85	99.83	98	104.17	127.33	105.67	7.82	8.01	7.11	38.77	35.59	29.55	7.98	7.5	8.26	8.11	8.43	8.06	508.11	110.94	34.64	7.65	1.85	up	0	0	yes	RNA recognition motif containing protein		GO:0000166(nucleotide binding);GO:0003723(RNA binding);GO:0003676(nucleic acid binding);GO:0006139(nucleobase-containing compound metabolic process)	NA
LOC_Os03g15890.2	89.67	129.33	90.33	464.17	522.83	393.33	78	88.33	93.5	96.17	116.83	98.67	7.56	7.43	6.6	34.75	33.11	27.1	7.4	6.7	7.96	7.57	7.81	7.6	460.11	103.11	31.65	7.2	1.81	up	0	0	yes	RNA recognition motif containing protein		GO:0006139(nucleobase-containing compound metabolic process);GO:0003723(RNA binding);GO:0000166(nucleotide binding);GO:0003676(nucleic acid binding)	NA
LOC_Os03g15890.3	104.67	155.83	105.33	497.67	563.33	440.33	91	98.83	109.5	108.67	124.83	113.67	7	7.1	6.1	29.55	28.3	24.06	6.84	5.95	7.4	6.78	6.62	6.94	500.44	121.94	27.3	6.74	1.69	up	0	0	yes	RNA recognition motif containing protein		NA	NA
LOC_Os01g21420.1	39.5	73.5	57.5	247	275	213	43	64.5	58.5	37	70.5	42.5	3.49	4.42	4.4	19.38	18.25	15.37	4.27	5.13	5.22	3.05	4.94	3.43	245	56.83	17.67	4.11	1.77	up	0	0	yes	pre-mRNA-splicing factor SF2		GO:0006139(nucleobase-containing compound metabolic process);GO:0005829(cytosol);GO:0000166(nucleotide binding);GO:0003676(nucleic acid binding);GO:0003723(RNA binding);GO:0005730(nucleolus)	NA
LOC_Os03g49430.1	0.33	1.33	0.67	22.33	27	32.33	0.33	0.33	0	0.67	0.33	0.67	0.02	0.06	0.04	1.3	1.33	1.73	0.02	0.02	0	0.04	0.02	0.04	27.22	0.78	1.46	0.04	5.1	up	0	0	yes	pre-mRNA-splicing factor		GO:0006139(nucleobase-containing compound metabolic process);GO:0005634(nucleus);GO:0008380(RNA splicing);GO:0005681(spliceosomal complex)	NA
LOC_Os03g49430.3	1.33	1.33	0.67	31.83	35	40.33	0.33	1.33	0	0.67	0.33	0.67	0.06	0.04	0.02	1.19	1.11	1.39	0.02	0.05	0	0.03	0.01	0.03	35.72	1.11	1.23	0.04	4.78	up	0	0	yes	pre-mRNA-splicing factor		GO:0006139(nucleobase-containing compound metabolic process);GO:0005634(nucleus);GO:0008380(RNA splicing);GO:0005681(spliceosomal complex)	NA
LOC_Os03g49430.4	0.33	1.33	0.67	23.83	26	31.33	0.33	0.33	0	0.67	0.33	0.67	0.02	0.05	0.03	1.13	1.05	1.37	0.02	0.02	0	0.03	0.01	0.03	27.06	0.78	1.18	0.03	5.1	up	0	0	yes	pre-mRNA-splicing factor		GO:0006139(nucleobase-containing compound metabolic process);GO:0005634(nucleus);GO:0008380(RNA splicing);GO:0005681(spliceosomal complex)	NA
LOC_Os09g31482.1	116.5	142	122	1158	1304.5	1072	139	182.5	160	121	119	127.5	9.33	7.74	8.46	82.27	78.4	70.08	12.51	13.14	12.93	9.04	7.55	9.32	1178.17	126.83	76.91	8.51	2.85	up	0	0	yes	splicing factor U2AF		GO:0000003(reproduction);GO:0003723(RNA binding);GO:0005634(nucleus);GO:0009791(post-embryonic development);GO:0009628(response to abiotic stimulus);GO:0003676(nucleic acid binding);GO:0000166(nucleotide binding);GO:0005488(binding);GO:0008270(zinc ion binding)	NA
LOC_Os09g31482.3	60.5	93	79	741	915.5	774	68	120.5	102	73	86	87.5	6.15	6.44	6.95	66.82	69.84	64.23	7.77	11.01	10.47	6.92	6.93	8.12	810.17	77.5	66.96	6.51	3.04	up	0	0	yes	splicing factor U2AF		GO:0009791(post-embryonic development);GO:0003676(nucleic acid binding);GO:0009628(response to abiotic stimulus);GO:0003723(RNA binding);GO:0000003(reproduction);GO:0005488(binding);GO:0000166(nucleotide binding);GO:0005634(nucleus);GO:0008270(zinc ion binding)	NA
LOC_Os09g36700.1	0	4	6	37	41	66	2	2	2	7	5	5	0	0.27	0.52	3.31	3.1	5.43	0.23	0.18	0.2	0.66	0.4	0.46	48	3.33	3.95	0.27	3.58	up	0	0	yes	Ribonuclease T2 family protein		GO:0005623(cell);GO:0004518(nuclease activity);GO:0006464(cellular protein modification process);GO:0009058(biosynthetic process);GO:0008152(metabolic process);GO:0003723(RNA binding);GO:0033897(ribonuclease T2 activity)	NA
LOC_Os03g27840.1	310	460	330	1376	1120	782	448	350	389	395	418	276	18.96	19.16	17.48	74.67	51.42	39.05	30.79	19.25	24.02	22.54	20.26	15.41	1092.67	366.67	55.05	18.53	1.24	up	0	0.01	yes	splicing factor, arginine/serine-rich 16		GO:0003674(molecular_function);GO:0008150(biological_process)	NA
LOC_Os10g40934.1	7.96	14.11	11.06	33.99	49.29	41.74	5.14	9.03	8.11	8.56	9.6	7.88	0.26	0.32	0.31	0.99	1.22	1.12	0.19	0.27	0.27	0.26	0.25	0.24	41.68	11.04	1.11	0.3	1.58	up	0	0	yes	flavonol synthase/flavanone 3-hydroxylase		GO:0005575(cellular_component);GO:0007275(multicellular organismal development);GO:0003824(catalytic activity);GO:0009058(biosynthetic process);GO:0009987(cellular process);GO:0019748(secondary metabolic process);GO:0008152(metabolic process);GO:0016491(oxidoreductase activity);GO:0016706(oxidoreductase activity, acting on paired donors, with incorporation or reduction of molecular oxygen, 2-oxog…	NA
LOC_Os10g40934.11	9.89	15.36	13.72	39.36	58.46	46.05	6.22	13.36	8.5	10.23	15.13	9.84	0.32	0.34	0.38	1.12	1.41	1.21	0.23	0.39	0.28	0.31	0.39	0.29	47.96	12.99	1.25	0.35	1.52	up	0	0	yes	flavonol synthase/flavanone 3-hydroxylase		GO:0008152(metabolic process);GO:0005575(cellular_component);GO:0007275(multicellular organismal development);GO:0003824(catalytic activity);GO:0009058(biosynthetic process);GO:0009987(cellular process);GO:0019748(secondary metabolic process);GO:0016491(oxidoreductase activity);GO:0016706(oxidoreductase activity, acting on paired donors, with incorporation or reduction of molecular oxygen, 2-oxog…	NA
LOC_Os10g40934.12	9.61	8.4	8.56	28.24	36.83	27.12	4.48	9.26	10.1	4.53	7.33	6.66	0.48	0.29	0.37	1.26	1.39	1.12	0.25	0.42	0.51	0.21	0.29	0.31	30.73	8.86	1.26	0.38	1.36	up	0	0.01	yes	flavonol synthase/flavanone 3-hydroxylase		GO:0003824(catalytic activity);GO:0019748(secondary metabolic process);GO:0009058(biosynthetic process);GO:0007275(multicellular organismal development);GO:0005575(cellular_component);GO:0008152(metabolic process);GO:0009987(cellular process);GO:0016491(oxidoreductase activity);GO:0016706(oxidoreductase activity, acting on paired donors, with incorporation or reduction of molecular oxygen, 2-oxog…	NA
LOC_Os10g40934.2	9.14	13.36	11.72	34.86	48.96	45.05	5.72	11.86	8.5	9.98	12.13	9.34	0.29	0.29	0.33	1	1.18	1.19	0.21	0.34	0.28	0.3	0.31	0.27	42.96	11.4	1.12	0.3	1.57	up	0	0	yes	flavonol synthase/flavanone 3-hydroxylase		GO:0009987(cellular process);GO:0003824(catalytic activity);GO:0007275(multicellular organismal development);GO:0005575(cellular_component);GO:0008152(metabolic process);GO:0019748(secondary metabolic process);GO:0009058(biosynthetic process);GO:0016491(oxidoreductase activity);GO:0016706(oxidoreductase activity, acting on paired donors, with incorporation or reduction of molecular oxygen, 2-oxog…	NA
LOC_Os10g40934.3	8.39	13.36	11.38	34.2	49.79	42.22	5.39	9.53	8.5	8.56	9.8	8.01	0.28	0.3	0.32	1	1.23	1.13	0.2	0.28	0.28	0.26	0.26	0.24	42.07	11.04	1.12	0.3	1.63	up	0	0	yes	flavonol synthase/flavanone 3-hydroxylase		GO:0008152(metabolic process);GO:0003824(catalytic activity);GO:0019748(secondary metabolic process);GO:0009987(cellular process);GO:0009058(biosynthetic process);GO:0007275(multicellular organismal development);GO:0005575(cellular_component);GO:0016491(oxidoreductase activity);GO:0016706(oxidoreductase activity, acting on paired donors, with incorporation or reduction of molecular oxygen, 2-oxog…	NA
LOC_Os10g40934.9	5.68	9.82	7.09	24.51	37.16	27.16	3.77	8.35	4.09	5.83	10.61	6.43	0.45	0.53	0.48	1.71	2.2	1.75	0.33	0.59	0.33	0.43	0.66	0.46	29.61	7.53	1.89	0.49	1.61	up	0	0	yes	flavonol synthase/flavanone 3-hydroxylase		GO:0003824(catalytic activity);GO:0005488(binding);GO:0008152(metabolic process);GO:0016491(oxidoreductase activity);GO:0016706(oxidoreductase activity, acting on paired donors, with incorporation or reduction of molecular oxygen, 2-oxoglutarate as one donor, and incorporation of one atom each of oxygen into both donors);GO:0055114(oxidation-reduction process)	NA
LOC_Os01g61230.1	39	44	37	103	107	99	21	33	24	65	53	46	3.86	2.97	3.17	9.05	7.95	8	2.34	2.94	2.4	6	4.16	4.16	103	40	8.33	3.33	1	up	0	0	yes	dihydroflavonol-4-reductase		GO:0008152(metabolic process);GO:0003824(catalytic activity);GO:0005488(binding);GO:0005829(cytosol);GO:0009058(biosynthetic process);GO:0009987(cellular process);GO:0019748(secondary metabolic process);GO:0016491(oxidoreductase activity);GO:0003854(3-beta-hydroxy-delta5-steroid dehydrogenase activity);GO:0016616(oxidoreductase activity, acting on the CH-OH group of donors, NAD or NADP as accepto…	NA
LOC_Os01g01660.1	1	4	2	30	50	33.5	0	1	0	0	1	3	0.1	0.28	0.18	2.7	3.8	2.77	0	0.09	0	0	0.08	0.28	37.83	2.33	3.09	0.18	3.75	up	0	0	yes	isoflavone reductase		GO:0006950(response to stress);GO:0005886(plasma membrane);GO:0005488(binding);GO:0003824(catalytic activity);GO:0008152(metabolic process);GO:0008150(biological_process);GO:0003854(3-beta-hydroxy-delta5-steroid dehydrogenase activity);GO:0016616(oxidoreductase activity, acting on the CH-OH group of donors, NAD or NADP as acceptor);GO:0006694(steroid biosynthetic process);GO:0055114(oxidation-red…	NA
LOC_Os01g51860.1	7	13	11	46	77	40	2	6	7	12	10	7	0.45	0.57	0.62	2.65	3.75	2.12	0.15	0.35	0.46	0.73	0.51	0.41	54.33	10.33	2.84	0.55	2.04	up	0	0	yes	violaxanthin de-epoxidase		GO:0008150(biological_process);GO:0003674(molecular_function)	NA
LOC_Os02g08100.1	106.83	137.5	127.5	373	424	381.83	65	71.5	75.33	85.33	90.5	76.33	6.38	5.59	6.59	19.76	19	18.61	4.36	3.84	4.54	4.75	4.28	4.16	392.94	123.94	19.12	6.19	1.3	up	0	0	yes	AMP-binding domain containing protein		GO:0005575(cellular_component);GO:0003824(catalytic activity);GO:0019748(secondary metabolic process);GO:0009987(cellular process);GO:0009628(response to abiotic stimulus);GO:0008152(metabolic process);GO:0009607(response to biotic stimulus);GO:0006950(response to stress)	NA
LOC_Os02g09490.1	89	83	67	320	233	215	65	64	63	136	110	108	7.52	4.78	4.91	24.01	14.79	14.84	6.18	4.87	5.38	10.73	7.37	8.34	256	79.67	17.88	5.74	1.31	up	0	0	yes	Cinnamyl alcohol dehydrogenase		GO:0005829(cytosol);GO:0008152(metabolic process);GO:0009987(cellular process);GO:0019748(secondary metabolic process);GO:0009058(biosynthetic process);GO:0003824(catalytic activity);GO:0008270(zinc ion binding);GO:0016491(oxidoreductase activity);GO:0055114(oxidation-reduction process)	ko00940(Phenylpropanoid biosynthesis)
LOC_Os02g41630.2	596.22	739.98	558.02	2131.04	2252.33	2182.89	461.12	566.31	470.41	619.88	594.33	525.25	27.88	23.57	22.6	88.44	79.07	83.36	24.24	23.82	22.21	27.05	22.03	22.43	2188.75	631.4	83.62	24.68	1.44	up	0	0	yes	phenylalanine ammonia-lyase		GO:0005737(cytoplasm);GO:0006950(response to stress);GO:0009058(biosynthetic process);GO:0009987(cellular process);GO:0019748(secondary metabolic process);GO:0009628(response to abiotic stimulus);GO:0009056(catabolic process);GO:0007275(multicellular organismal development);GO:0003824(catalytic activity);GO:0008152(metabolic process);GO:0016841(ammonia-lyase activity)	NA
LOC_Os02g41650.1	129.13	179.26	143.96	659.6	840.96	815.46	175.43	235.62	177.86	162.58	156.14	148.91	6	5.67	5.79	27.19	29.32	30.93	9.16	9.84	8.34	7.05	5.75	6.31	772.01	150.78	29.15	5.82	2	up	0	0	yes	phenylalanine ammonia-lyase		GO:0006950(response to stress);GO:0009056(catabolic process);GO:0009987(cellular process);GO:0019748(secondary metabolic process);GO:0003824(catalytic activity);GO:0007275(multicellular organismal development);GO:0008152(metabolic process);GO:0009628(response to abiotic stimulus);GO:0005737(cytoplasm);GO:0009058(biosynthetic process);GO:0016841(ammonia-lyase activity)	ko00360(Phenylalanine metabolism);ko00910(Nitrogen metabolism);ko00940(Phenylpropanoid biosynthesis)
LOC_Os02g41650.2	120.43	155.69	126.02	587.05	693.85	667.07	156.93	195.36	141.93	142.98	117.67	118.96	6.41	5.65	5.81	27.74	27.73	29	9.39	9.36	7.63	7.1	4.97	5.78	649.32	134.05	28.16	5.96	1.92	up	0	0	yes	phenylalanine ammonia-lyase		GO:0009628(response to abiotic stimulus);GO:0009056(catabolic process);GO:0009987(cellular process);GO:0019748(secondary metabolic process);GO:0006950(response to stress);GO:0003824(catalytic activity);GO:0007275(multicellular organismal development);GO:0008152(metabolic process);GO:0009058(biosynthetic process);GO:0005737(cytoplasm);GO:0016841(ammonia-lyase activity)	NA
LOC_Os02g41650.3	122.63	163.76	131.96	632.1	801.96	768.46	162.93	213.62	164.86	155.08	145.14	140.41	5.28	4.8	4.92	24.15	25.91	27.01	7.88	8.27	7.17	6.23	4.95	5.52	734.17	139.45	25.69	5	2.04	up	0	0	yes	phenylalanine ammonia-lyase		GO:0006950(response to stress);GO:0005737(cytoplasm);GO:0008152(metabolic process);GO:0007275(multicellular organismal development);GO:0009628(response to abiotic stimulus);GO:0009987(cellular process);GO:0003824(catalytic activity);GO:0009056(catabolic process);GO:0019748(secondary metabolic process);GO:0009058(biosynthetic process);GO:0016841(ammonia-lyase activity)	ko00360(Phenylalanine metabolism);ko00910(Nitrogen metabolism);ko00940(Phenylpropanoid biosynthesis)
LOC_Os02g41670.1	16.75	19.24	21.57	62.87	75.47	66.19	15.79	18.02	19.54	19.1	15.39	15.95	0.79	0.62	0.88	2.64	2.68	2.55	0.84	0.77	0.93	0.84	0.58	0.69	68.18	19.19	2.62	0.76	1.44	up	0	0	yes	phenylalanine ammonia-lyase		GO:0006950(response to stress);GO:0005737(cytoplasm);GO:0009056(catabolic process);GO:0009987(cellular process);GO:0019748(secondary metabolic process);GO:0009628(response to abiotic stimulus);GO:0008152(metabolic process);GO:0007275(multicellular organismal development);GO:0003824(catalytic activity);GO:0009058(biosynthetic process);GO:0016841(ammonia-lyase activity)	ko00360(Phenylalanine metabolism);ko00910(Nitrogen metabolism);ko00940(Phenylpropanoid biosynthesis)
LOC_Os02g41680.1	16.14	22.33	21.7	90.32	120.02	108.18	14.14	21.21	16.7	21.06	11.87	17.38	0.78	0.73	0.91	3.86	4.34	4.26	0.77	0.92	0.81	0.95	0.45	0.76	106.18	20.06	4.16	0.81	2.04	up	0	0	yes	phenylalanine ammonia-lyase		GO:0019748(secondary metabolic process);GO:0009628(response to abiotic stimulus);GO:0006950(response to stress);GO:0009056(catabolic process);GO:0009987(cellular process);GO:0007275(multicellular organismal development);GO:0003824(catalytic activity);GO:0009058(biosynthetic process);GO:0005737(cytoplasm);GO:0008152(metabolic process);GO:0016841(ammonia-lyase activity)	ko00360(Phenylalanine metabolism);ko00910(Nitrogen metabolism);ko00940(Phenylpropanoid biosynthesis)
LOC_Os04g27670.1	56	99.5	71.5	300.5	391	324.5	24.5	34	42.5	77.5	79.5	90.5	3.19	3.86	3.53	15.18	16.71	15.09	1.57	1.74	2.44	4.12	3.59	4.7	338.67	75.67	15.66	3.52	1.82	up	0	0	yes	terpene synthase 21		GO:0008152(metabolic process);GO:0000287(magnesium ion binding);GO:0010333(terpene synthase activity);GO:0016829(lyase activity)	NA
LOC_Os04g43800.1	24.86	36.11	22.65	90.55	124.37	122.13	20.14	30.36	25.33	42.08	40.88	44.85	1.15	1.13	0.9	3.7	4.3	4.59	1.04	1.26	1.18	1.81	1.49	1.89	112.35	27.87	4.2	1.06	1.66	up	0	0	yes	phenylalanine ammonia-lyase		GO:0005737(cytoplasm);GO:0009056(catabolic process);GO:0009987(cellular process);GO:0019748(secondary metabolic process);GO:0006950(response to stress);GO:0003824(catalytic activity);GO:0009628(response to abiotic stimulus);GO:0009058(biosynthetic process);GO:0007275(multicellular organismal development);GO:0008152(metabolic process);GO:0016841(ammonia-lyase activity)	ko00360(Phenylalanine metabolism);ko00910(Nitrogen metabolism);ko00940(Phenylpropanoid biosynthesis)
LOC_Os04g56210.1	70	98	77	379	412	355	46	53	59	75	82	61	5.95	5.67	5.67	28.57	26.27	24.63	4.39	4.05	5.06	5.94	5.52	4.73	382	81.67	26.49	5.76	1.88	up	0	0	yes	polyprenyl synthetase		GO:0009987(cellular process);GO:0005829(cytosol);GO:0006629(lipid metabolic process);GO:0009058(biosynthetic process);GO:0008152(metabolic process);GO:0016740(transferase activity);GO:0008299(isoprenoid biosynthetic process)	NA
LOC_Os08g38900.1	75	104.83	97.5	235	351.5	371.33	59.5	97.17	91	83	102.17	71.83	6.69	6.37	7.54	18.61	23.54	27.06	5.97	7.8	8.2	6.91	7.23	5.85	319.28	92.44	23.07	6.87	1.43	up	0	0	yes	caffeoyl-CoA O-methyltransferase		GO:0009987(cellular process);GO:0016740(transferase activity);GO:0005829(cytosol);GO:0008150(biological_process);GO:0009058(biosynthetic process);GO:0019748(secondary metabolic process);GO:0008152(metabolic process);GO:0008171(O-methyltransferase activity)	NA
LOC_Os08g38900.3	75	101.83	93.5	222	336.5	354.33	53.5	91.17	88	79	97.17	70.83	6.29	5.81	6.79	16.52	21.18	24.26	5.04	6.88	7.45	6.18	6.46	5.42	304.28	90.11	20.65	6.3	1.4	up	0	0	yes	caffeoyl-CoA O-methyltransferase		GO:0019748(secondary metabolic process);GO:0009987(cellular process);GO:0009058(biosynthetic process);GO:0008152(metabolic process);GO:0016740(transferase activity);GO:0005829(cytosol);GO:0008150(biological_process);GO:0008171(O-methyltransferase activity)	NA
LOC_Os08g38900.2	69	98.33	90	216	323	336.33	52	87.67	86	75	92.67	66.33	6.46	6.27	7.3	17.94	22.7	25.71	5.47	7.38	8.13	6.55	6.88	5.67	291.78	85.78	22.12	6.67	1.41	up	0	0	yes	caffeoyl-CoA O-methyltransferase		NA	NA
LOC_Os11g07960.1	0	2	3	35	59	34	3	10	2	8	13	8	0	0.11	0.21	2.54	3.62	2.27	0.28	0.74	0.17	0.61	0.84	0.6	42.67	1.67	2.81	0.11	4.37	up	0	0	yes	hydroxycinnamoyl-CoA shikimate/quinate hydroxycinnamoyl transferase		GO:0019748(secondary metabolic process);GO:0016740(transferase activity);GO:0005829(cytosol);GO:0008150(biological_process);GO:0009987(cellular process);GO:0009058(biosynthetic process);GO:0008152(metabolic process);GO:0016747(transferase activity, transferring acyl groups other than amino-acyl groups)	NA
LOC_Os04g57300.1	147	230.5	179.5	412	563.5	520	165.5	210.5	191	177	216.5	180.5	6.78	7.24	7.17	16.85	19.5	19.57	8.58	8.73	8.89	7.61	7.91	7.6	498.5	185.67	18.64	7.06	1.08	up	0	0	yes	phosphatidylinositol 3- and 4-kinase family protein		GO:0005575(cellular_component);GO:0016301(kinase activity);GO:0009987(cellular process);GO:0008152(metabolic process);GO:0016773(phosphotransferase activity, alcohol group as acceptor)	NA
LOC_Os04g57300.2	146	235.5	175.5	420	578.5	523	171.5	226.5	198	186	221.5	179.5	6.37	6.99	6.63	16.26	18.94	18.63	8.41	8.89	8.72	7.57	7.66	7.15	507.17	185.67	17.94	6.66	1.11	up	0	0	yes	phosphatidylinositol 3- and 4-kinase family protein		GO:0016301(kinase activity);GO:0009987(cellular process);GO:0008152(metabolic process);GO:0005575(cellular_component);GO:0016773(phosphotransferase activity, alcohol group as acceptor)	NA
LOC_Os04g35210.1	17	20	14	81	108	87	34	15	19	22	17	22	0.55	0.44	0.39	2.31	2.61	2.29	1.23	0.43	0.62	0.66	0.43	0.65	92	17	2.4	0.46	2.07	up	0	0	yes	Leucine Rich Repeat family protein		GO:0005575(cellular_component);GO:0000166(nucleotide binding);GO:0006950(response to stress);GO:0005515(protein binding)	NA
LOC_Os03g12730.1	4	6	8	25	61	49	5	16	8	18.5	15.5	5	0.13	0.13	0.22	0.7	1.45	1.26	0.18	0.45	0.26	0.55	0.39	0.14	45	6	1.14	0.16	2.52	up	0	0	yes	receptor protein kinase CLAVATA1		GO:0007275(multicellular organismal development);GO:0009908(flower development);GO:0005102(receptor binding);GO:0000166(nucleotide binding);GO:0005886(plasma membrane);GO:0009653(anatomical structure morphogenesis);GO:0005515(protein binding);GO:0016301(kinase activity);GO:0006464(cellular protein modification process);GO:0040007(growth);GO:0030154(cell differentiation);GO:0007165(signal transduc…	NA
LOC_Os01g15010.1	133.17	221.83	175.67	362	524.75	566.5	115.17	157.67	127.92	185.58	215.33	227.08	13.2	14.98	15.08	31.85	39.05	45.86	12.83	14.06	12.81	17.17	16.92	20.56	484.42	176.89	38.92	14.42	1.11	up	0	0	yes	miro		GO:0006810(transport);GO:0000166(nucleotide binding);GO:0009987(cellular process);GO:0005886(plasma membrane);GO:0005525(GTP binding);GO:0007264(small GTPase mediated signal transduction);GO:0004871(signal transducer activity);GO:0019001(guanyl nucleotide binding);GO:0007186(G-protein coupled receptor signaling pathway);GO:0005634(nucleus);GO:0005737(cytoplasm);GO:0005622(intracellular);GO:000688…	NA
LOC_Os01g39600.1	20.5	30.5	24.5	57.5	68.5	73	11	22.5	17	15.5	21	15.5	0.86	0.87	0.89	2.15	2.16	2.51	0.52	0.85	0.72	0.61	0.7	0.6	66.33	25.17	2.27	0.88	1.09	up	0	0	yes	NA		GO:0007165(signal transduction);GO:0005623(cell);GO:0016301(kinase activity);GO:0006464(cellular protein modification process);GO:0000166(nucleotide binding);GO:0004672(protein kinase activity);GO:0005524(ATP binding);GO:0006468(protein phosphorylation);GO:0005515(protein binding)	NA
LOC_Os01g39600.2	19.5	32.5	24.5	59.5	71.5	75	11	22.5	17	15.5	21	15.5	0.68	0.77	0.74	1.83	1.86	2.12	0.43	0.7	0.6	0.5	0.58	0.49	68.67	25.5	1.94	0.73	1.11	up	0	0	yes	NA		GO:0000166(nucleotide binding);GO:0016301(kinase activity);GO:0006464(cellular protein modification process);GO:0007165(signal transduction);GO:0005623(cell);GO:0004672(protein kinase activity);GO:0005524(ATP binding);GO:0006468(protein phosphorylation);GO:0005515(protein binding)	NA
LOC_Os01g48000.1	7.5	18	14.5	45	36	43.5	11	13	13	12	12	11	0.33	0.53	0.55	1.74	1.18	1.55	0.54	0.51	0.57	0.49	0.42	0.44	41.5	13.33	1.49	0.47	1.35	up	0	0.01	yes	S-locus-like receptor protein kinase		GO:0030246(carbohydrate binding);GO:0005515(protein binding);GO:0016301(kinase activity);GO:0005886(plasma membrane);GO:0008152(metabolic process);GO:0009987(cellular process);GO:0000166(nucleotide binding);GO:0006464(cellular protein modification process);GO:0004672(protein kinase activity);GO:0005524(ATP binding);GO:0006468(protein phosphorylation);GO:0048544(recognition of pollen)	NA
LOC_Os01g60280.1	50	56.18	43.09	177.09	172	138.09	67.09	52.09	49	75	54.09	62	1.99	1.52	1.49	6.25	5.14	4.49	3	1.86	1.97	2.78	1.71	2.25	162.39	49.76	5.29	1.67	1.34	up	0	0	yes	ATP binding protein		GO:0006464(cellular protein modification process);GO:0007165(signal transduction);GO:0016020(membrane);GO:0016301(kinase activity);GO:0000166(nucleotide binding);GO:0005886(plasma membrane);GO:0004672(protein kinase activity);GO:0005524(ATP binding);GO:0006468(protein phosphorylation)	NA
LOC_Os02g13510.1	23.5	32.5	26.5	57	86.5	71.5	18.5	20.5	12.17	8	15.17	13.17	0.71	0.67	0.69	1.52	1.96	1.76	0.63	0.56	0.37	0.22	0.36	0.36	71.67	27.5	1.75	0.69	1.03	up	0	0	yes	receptor-like protein kinase 5		GO:0009987(cellular process);GO:0016020(membrane);GO:0005886(plasma membrane);GO:0006464(cellular protein modification process);GO:0016301(kinase activity);GO:0008152(metabolic process);GO:0004672(protein kinase activity);GO:0005524(ATP binding);GO:0006468(protein phosphorylation);GO:0005515(protein binding)	NA
LOC_Os02g51970.1	14	24	16	45	63	59	8	31	15	4	10	7	1.19	1.39	1.18	3.39	4.01	4.09	0.76	2.37	1.29	0.32	0.67	0.54	55.67	18	3.83	1.25	1.3	up	0	0	yes	phosphate-induced protein 1 conserved region domain containing protein		GO:0005618(cell wall);GO:0003674(molecular_function);GO:0009719(response to endogenous stimulus)	NA
LOC_Os02g52010.1	23	36	27.5	114	140.5	139.33	33.33	58.5	43	17	24	17.5	1.98	2.11	2.05	8.7	9.07	9.79	3.22	4.53	3.74	1.36	1.64	1.37	131.28	28.83	9.19	2.05	1.84	up	0	0	yes	phosphate-induced protein 1 conserved region domain containing protein		GO:0005618(cell wall);GO:0003674(molecular_function);GO:0009719(response to endogenous stimulus)	NA
LOC_Os03g44140.1	9.5	10.5	7	36.5	33	22	9	9.5	9	8.5	16	16.5	0.34	0.25	0.22	1.15	0.88	0.64	0.36	0.3	0.32	0.28	0.45	0.54	30.5	9	0.89	0.27	1.38	up	0	0.01	yes	OsWAK26 - OsWAK receptor-like protein kinase		GO:0006464(cellular protein modification process);GO:0016301(kinase activity);GO:0005515(protein binding);GO:0005886(plasma membrane);GO:0004672(protein kinase activity);GO:0005524(ATP binding);GO:0006468(protein phosphorylation)	NA
LOC_Os04g03180.1	4.53	2.12	7.6	19.81	24.94	25.75	7.77	12.35	4.4	13.98	16.54	7.98	0.13	0.04	0.2	0.52	0.56	0.62	0.26	0.33	0.13	0.39	0.39	0.22	23.5	4.75	0.57	0.12	1.79	up	0	0	yes	disease resistance protein		GO:0007165(signal transduction);GO:0005575(cellular_component);GO:0005515(protein binding)	NA
LOC_Os04g47330.1	12	7	8	23	32	38	3	23	21	5	13	12	1.61	0.64	0.93	2.73	3.22	4.15	0.45	2.77	2.84	0.62	1.38	1.47	31	9	3.37	1.06	1.35	up	0	0.01	yes	rho-GTPase-activating protein-related		GO:0008150(biological_process);GO:0005575(cellular_component);GO:0003674(molecular_function)	NA
LOC_Os04g49690.1	17	15	10	44	53	53	12	11	9	15	18	15	0.95	0.57	0.48	2.18	2.22	2.42	0.75	0.55	0.51	0.78	0.8	0.76	50	14	2.27	0.67	1.45	up	0	0	yes	FERONIA receptor-like kinase		GO:0009791(post-embryonic development);GO:0008152(metabolic process);GO:0009987(cellular process);GO:0005575(cellular_component);GO:0016301(kinase activity);GO:0006464(cellular protein modification process);GO:0005618(cell wall);GO:0016020(membrane);GO:0009607(response to biotic stimulus);GO:0006950(response to stress);GO:0009856(pollination);GO:0005886(plasma membrane)	NA
LOC_Os05g41230.1	52	70	74	178	233	208	61	88	68	125	145	128	6.24	5.72	7.7	18.97	21	20.4	8.23	9.51	8.25	14	13.8	14.03	206.33	65.33	20.12	6.56	1.29	up	0	0	yes	BRASSINOSTEROID INSENSITIVE 1-associated receptor kinase 1		GO:0005623(cell);GO:0007165(signal transduction);GO:0005515(protein binding)	NA
LOC_Os06g14260.1	2.5	2	2.5	29	42.5	39.5	3	6	4	3	6.5	1	0.14	0.08	0.12	1.45	1.8	1.82	0.19	0.3	0.23	0.16	0.29	0.05	37	2.33	1.69	0.11	3.82	up	0	0	yes	lectin-like receptor kinase		GO:0008150(biological_process);GO:0008152(metabolic process);GO:0009987(cellular process);GO:0016301(kinase activity);GO:0005886(plasma membrane);GO:0004672(protein kinase activity);GO:0005524(ATP binding);GO:0006468(protein phosphorylation);GO:0005488(binding)	NA
LOC_Os06g23190.1	11	24	12	51	65	52	27	16	11	34	31	30	0.44	0.65	0.41	1.8	1.94	1.69	1.21	0.57	0.44	1.26	0.98	1.09	56	15.67	1.81	0.5	1.53	up	0	0	yes	receptor-like protein kinase 5 precursor		GO:0006464(cellular protein modification process);GO:0016301(kinase activity);GO:0000166(nucleotide binding);GO:0007165(signal transduction);GO:0005623(cell);GO:0004672(protein kinase activity);GO:0005524(ATP binding);GO:0006468(protein phosphorylation);GO:0005515(protein binding)	NA
LOC_Os06g39875.1	32	28	30	94	88	71	31	26	27	42	46	41	5.74	3.42	4.66	14.97	11.86	10.41	6.26	4.2	4.89	7.03	6.55	6.72	84.33	30	12.41	4.61	1.1	up	0	0	yes	ras-related protein		GO:0009056(catabolic process);GO:0006139(nucleobase-containing compound metabolic process);GO:0006810(transport);GO:0009987(cellular process);GO:0000166(nucleotide binding);GO:0016787(hydrolase activity);GO:0005515(protein binding);GO:0005575(cellular_component);GO:0005525(GTP binding);GO:0007264(small GTPase mediated signal transduction);GO:0005622(intracellular)	NA
LOC_Os06g46330.1	20	20	28	84	70	64	19	36	21	39	41	28	1.32	0.9	1.6	4.93	3.47	3.46	1.41	2.14	1.4	2.41	2.15	1.69	72.67	22.67	3.95	1.28	1.3	up	0	0	yes	Protein kinase superfamily protein		GO:0006464(cellular protein modification process);GO:0005575(cellular_component);GO:0009987(cellular process);GO:0016301(kinase activity);GO:0008152(metabolic process);GO:0004672(protein kinase activity);GO:0005524(ATP binding);GO:0006468(protein phosphorylation)	NA
LOC_Os07g05370.1	24	26	18	70	77	72	20	6	13	21	22	17	0.82	0.6	0.53	2.11	1.97	2	0.77	0.18	0.45	0.67	0.59	0.53	73	22.67	2.03	0.65	1.32	up	0	0	yes	TKL_IRAK_CrRLK1L-1.15 - The CrRLK1L-1 subfamily has homology to the CrRLK1L homolog		GO:0016043(cellular component organization);GO:0016049(cell growth);GO:0009653(anatomical structure morphogenesis);GO:0009719(response to endogenous stimulus);GO:0016301(kinase activity);GO:0005886(plasma membrane);GO:0006464(cellular protein modification process);GO:0009987(cellular process);GO:0008152(metabolic process);GO:0004672(protein kinase activity);GO:0005524(ATP binding);GO:0006468(prot…	NA
LOC_Os07g08150.1	0	0	0	23.58	57.58	45.4	0	0	0	0	0	1	0	0	0	2.22	4.58	3.93	0	0	0	0	0	0.1	42.19	0	3.57	0	inf	up	0	0	yes	early light-induced protein		GO:0009628(response to abiotic stimulus);GO:0006950(response to stress);GO:0005488(binding)	NA
LOC_Os07g08160.1	0	0	0.5	22.08	42.58	29.23	0	0	0	0	0	0	0	0	0.06	2.79	4.54	3.39	0	0	0	0	0	0	31.3	0.17	3.57	0.02	inf	up	0	0	yes	early light-induced protein		GO:0005488(binding);GO:0009628(response to abiotic stimulus);GO:0006950(response to stress)	NA
LOC_Os07g30300.1	70	119	81	235	304	271	59	92	64	90	109	100	4.26	4.93	4.27	12.69	13.89	13.47	4.04	5.04	3.93	5.11	5.26	5.56	270	90	13.35	4.49	1.25	up	0	0	yes	small G protein family protein / RhoGAP family protein		GO:0007165(signal transduction);GO:0006139(nucleobase-containing compound metabolic process);GO:0009056(catabolic process);GO:0030234(enzyme regulator activity);GO:0005622(intracellular)	NA
LOC_Os07g38130.1	325	537	506	2047	2394	2480	232	286	249	469	454	399	27.29	30.71	36.8	152.52	150.89	170.03	21.89	21.6	21.11	36.74	30.22	30.59	2307	456	157.81	31.6	2	up	0	0	yes	polygalacturonase inhibiting protein 1		GO:0030234(enzyme regulator activity);GO:0005618(cell wall);GO:0007165(signal transduction);GO:0005575(cellular_component);GO:0006950(response to stress);GO:0008152(metabolic process);GO:0005515(protein binding)	NA
LOC_Os07g43470.1	102	151	96	376	419	304	96	118	98	163	200	150	7.64	7.7	6.22	24.98	23.55	18.58	8.08	7.95	7.41	11.38	11.87	10.25	366.33	116.33	22.37	7.19	1.31	up	0	0	yes	GTP-binding protein-related		GO:0009056(catabolic process);GO:0016787(hydrolase activity);GO:0000166(nucleotide binding);GO:0005829(cytosol);GO:0006139(nucleobase-containing compound metabolic process);GO:0005525(GTP binding);GO:0015093(ferrous iron transmembrane transporter activity);GO:0015684(ferrous iron transport);GO:0016021(integral to membrane);GO:0005622(intracellular)	NA
LOC_Os08g39550.1	6	18	15	109	211	236	7	15	22	10	12	7	0.44	0.9	0.95	7.07	11.57	14.08	0.57	0.99	1.62	0.68	0.7	0.47	185.33	13	10.91	0.76	3.53	up	0	0	yes	polygalacturonase inhibitor 2 precursor		GO:0009628(response to abiotic stimulus);GO:0008150(biological_process);GO:0007165(signal transduction);GO:0000166(nucleotide binding);GO:0009536(plastid);GO:0005515(protein binding)	NA
LOC_Os09g04490.1	21	16	12	53	53	61	7	13	13	16	21	8	3.09	1.6	1.53	6.92	5.85	7.33	1.16	1.72	1.93	2.2	2.45	1.07	55.67	16.33	6.7	2.07	1.37	up	0	0	yes	inactive receptor kinase At1g27190 precursor		GO:0005886(plasma membrane);GO:0007165(signal transduction);GO:0005515(protein binding)	NA
LOC_Os09g25330.1	3	11	4	41	45	37	4	4	4	3	2	6	0.14	0.35	0.16	1.7	1.58	1.41	0.21	0.17	0.19	0.13	0.07	0.26	41	6	1.57	0.22	2.53	up	0	0	yes	BTBN19 - Bric-a-Brac, Tramtrack, Broad Complex BTB domain with non-phototropic hypocotyl 3 NPH3 domain		GO:0007275(multicellular organismal development);GO:0005886(plasma membrane);GO:0000003(reproduction);GO:0009791(post-embryonic development);GO:0009790(embryo development);GO:0007165(signal transduction);GO:0005768(endosome);GO:0009628(response to abiotic stimulus);GO:0006810(transport);GO:0008150(biological_process);GO:0009908(flower development);GO:0004871(signal transducer activity);GO:0009416…	NA
LOC_Os10g25180.1	7	11	6	103	60	48	4	4	5	17	9	10	0.9	0.96	0.67	11.75	5.79	5.04	0.58	0.46	0.65	2.04	0.92	1.17	70.33	8	7.53	0.84	2.83	up	0	0	yes	phosphoinositide phosphatase family protein		GO:0016787(hydrolase activity);GO:0008150(biological_process);GO:0008152(metabolic process);GO:0009987(cellular process)	NA
LOC_Os10g28240.1	8	12	15	49.5	77	86	17	25	17	17	21	24	0.29	0.3	0.47	1.59	2.09	2.54	0.69	0.81	0.62	0.57	0.6	0.79	70.83	11.67	2.07	0.35	2.25	up	0	0	yes	calcium-transporting ATPase, plasma membrane-type		GO:0009058(biosynthetic process);GO:0006139(nucleobase-containing compound metabolic process);GO:0005515(protein binding);GO:0005215(transporter activity);GO:0006810(transport);GO:0016787(hydrolase activity);GO:0009056(catabolic process);GO:0008152(metabolic process);GO:0009987(cellular process);GO:0000166(nucleotide binding);GO:0046872(metal ion binding);GO:0003824(catalytic activity);GO:0016020…	NA
LOC_Os10g33040.1	41.5	79.07	63.33	175.75	204.58	161.7	50.83	68.17	47.89	98.57	92.92	68.28	1	1.3	1.32	3.76	3.7	3.18	1.38	1.48	1.16	2.21	1.77	1.5	180.68	61.3	3.54	1.21	1.23	up	0	0	yes	receptor-like protein kinase precursor		GO:0016301(kinase activity);GO:0005623(cell);GO:0007165(signal transduction);GO:0006464(cellular protein modification process);GO:0000166(nucleotide binding);GO:0004672(protein kinase activity);GO:0005524(ATP binding);GO:0006468(protein phosphorylation);GO:0005515(protein binding)	NA
LOC_Os10g40100.1	30.5	33.5	32	107	105.5	80.5	26	28.5	25	56	55	43	1.22	0.91	1.11	3.79	3.16	2.62	1.17	1.02	1.01	2.09	1.74	1.57	97.67	32	3.19	1.08	1.24	up	0	0	yes	protein kinase		GO:0005622(intracellular);GO:0016301(kinase activity);GO:0003824(catalytic activity);GO:0006464(cellular protein modification process);GO:0006950(response to stress);GO:0000166(nucleotide binding);GO:0009987(cellular process);GO:0008152(metabolic process);GO:0004672(protein kinase activity);GO:0005524(ATP binding);GO:0006468(protein phosphorylation);GO:0004842(ubiquitin-protein ligase activity);G…	NA
LOC_Os10g40100.2	35.5	39.5	38	116	120.5	89.5	27	34.5	29	62	62	47	1.32	1	1.23	3.84	3.38	2.73	1.13	1.16	1.09	2.16	1.83	1.6	108.67	37.67	3.31	1.19	1.14	up	0	0	yes	protein kinase		GO:0016301(kinase activity);GO:0008152(metabolic process);GO:0005622(intracellular);GO:0009987(cellular process);GO:0000166(nucleotide binding);GO:0006950(response to stress);GO:0006464(cellular protein modification process);GO:0003824(catalytic activity);GO:0004672(protein kinase activity);GO:0005524(ATP binding);GO:0006468(protein phosphorylation);GO:0004842(ubiquitin-protein ligase activity);G…	NA
LOC_Os11g07250.1	33.17	33.29	16.5	103.68	72.71	79.43	30	19.29	24	54.6	53.91	29.79	1.33	0.91	0.57	3.68	2.18	2.6	1.35	0.69	0.97	2.04	1.71	1.09	85.28	27.65	2.82	0.94	1.29	up	0	0.01	yes	receptor kinase		GO:0000166(nucleotide binding);GO:0005886(plasma membrane);GO:0006464(cellular protein modification process);GO:0016301(kinase activity);GO:0007165(signal transduction);GO:0004672(protein kinase activity);GO:0005524(ATP binding);GO:0006468(protein phosphorylation);GO:0005515(protein binding)	NA
LOC_Os11g10710.1	8.5	12	9	70.5	82.5	51	3.5	5	3	33	19	23.5	0.53	0.51	0.49	3.9	3.86	2.6	0.25	0.28	0.19	1.92	0.94	1.34	68	9.83	3.46	0.51	2.46	up	0	0	yes	protein kinase domain containing protein		GO:0008152(metabolic process);GO:0009987(cellular process);GO:0006464(cellular protein modification process);GO:0016301(kinase activity);GO:0004672(protein kinase activity);GO:0005524(ATP binding);GO:0006468(protein phosphorylation)	NA
LOC_Os11g12530.1	23	36	23	92	139.33	136.2	15	17	14	24	29	10	0.76	0.81	0.66	2.69	3.45	3.66	0.56	0.5	0.47	0.74	0.76	0.3	122.51	27.33	3.27	0.74	1.82	up	0	0	yes	receptor-like protein kinase 5 precursor		GO:0006464(cellular protein modification process);GO:0016301(kinase activity);GO:0000166(nucleotide binding);GO:0007165(signal transduction);GO:0005575(cellular_component);GO:0004672(protein kinase activity);GO:0005524(ATP binding);GO:0006468(protein phosphorylation);GO:0005515(protein binding)	NA
LOC_Os11g47310.1	6.5	3	1.5	50	48.5	35	4.5	4	3.5	4	3	5	0.22	0.07	0.04	1.52	1.25	0.98	0.17	0.12	0.12	0.13	0.08	0.16	44.5	3.67	1.25	0.11	3.15	up	0	0	yes	receptor kinase-like protein, identical		GO:0006464(cellular protein modification process);GO:0016301(kinase activity);GO:0005623(cell);GO:0007165(signal transduction);GO:0000166(nucleotide binding);GO:0004672(protein kinase activity);GO:0005524(ATP binding);GO:0006468(protein phosphorylation);GO:0005515(protein binding)	NA
LOC_Os01g14410.1	0	0	0.5	14.83	33.33	26.57	0	0	0	0	0	0	0	0	0.06	1.68	3.19	2.77	0	0	0	0	0	0	24.91	0.17	2.55	0.02	inf	up	0	0	yes	early light-induced protein, chloroplast precursor		GO:0009628(response to abiotic stimulus);GO:0005488(binding);GO:0006950(response to stress)	NA
ChrSy.fgenesh.mRNA.42	2	4	5.5	18	24.5	17.5	3	6	3.5	5	1.5	4.5	0.09	0.12	0.21	0.71	0.81	0.63	0.15	0.24	0.16	0.21	0.05	0.18	20	3.83	0.72	0.14	1.97	up	0	0.01	yes	NB-ARC domain-containing disease resistance protein		GO:0006950(response to stress);GO:0005886(plasma membrane);GO:0000166(nucleotide binding);GO:0005515(protein binding);GO:0008219(cell death);GO:0043531(ADP binding);GO:0006915(apoptotic process);GO:0005524(ATP binding)	NA
LOC_Os01g06790.1	8	7	7	37	29	22	15	11	16	29	21	14	0.33	0.2	0.25	1.35	0.89	0.74	0.69	0.41	0.66	1.11	0.68	0.52	29.33	7.33	0.99	0.26	1.62	up	0	0	yes	disease resistance protein		GO:0006950(response to stress);GO:0005623(cell);GO:0008152(metabolic process);GO:0009987(cellular process);GO:0007165(signal transduction);GO:0016301(kinase activity);GO:0005515(protein binding)	NA
LOC_Os01g08560.1	190.5	265.5	238	689.5	831.5	741	195.5	275	225	294.5	339.5	303.5	7.3	6.93	7.9	23.46	23.93	23.2	8.43	9.49	8.71	10.54	10.32	10.63	754	231.33	23.53	7.38	1.35	up	0	0	yes	Heat shock protein 70 (Hsp 70) family protein		GO:0005886(plasma membrane);GO:0005829(cytosol);GO:0005618(cell wall);GO:0005575(cellular_component);GO:0000166(nucleotide binding);GO:0005634(nucleus);GO:0000902(cell morphogenesis);GO:0005524(ATP binding)	NA	abiotic stress
LOC_Os01g08560.2	188.5	264.5	235	676.5	815.5	731	194.5	268	220	290.5	331.5	299.5	7.24	6.92	7.81	23.05	23.5	22.92	8.39	9.26	8.53	10.41	10.09	10.5	741	229.33	23.16	7.32	1.34	up	0	0	yes	Heat shock protein 70 (Hsp 70) family protein		GO:0005634(nucleus);GO:0005575(cellular_component);GO:0005618(cell wall);GO:0005829(cytosol);GO:0005886(plasma membrane);GO:0000166(nucleotide binding);GO:0000902(cell morphogenesis);GO:0005524(ATP binding)	NA	abiotic stress
LOC_Os01g08860.1	12.5	27	21.5	172	266	244.5	10.5	29.5	23.5	28.5	58	42.5	1.81	2.66	2.69	22.08	28.89	28.88	1.71	3.84	3.43	3.85	6.65	5.61	227.5	20.33	26.62	2.39	3.16	up	0	0	yes	17.6 kDa class II heat shock protein		GO:0009628(response to abiotic stimulus);GO:0006950(response to stress)	NA	abiotic stress
LOC_Os01g08860.2	9.5	25	20.5	153	240	216.5	9.5	24.5	21.5	25.5	50	35.5	1.56	2.79	2.91	22.25	29.52	28.97	1.75	3.61	3.56	3.9	6.49	5.31	203.17	18.33	26.91	2.42	3.15	up	0	0	yes	17.6 kDa class II heat shock protein		GO:0009628(response to abiotic stimulus);GO:0006950(response to stress)	NA	abiotic stress
LOC_Os01g15580.1	35	51	53	178	181	139	34	31	25	47	32	33	0.98	0.97	1.28	4.41	3.79	3.17	1.07	0.78	0.7	1.22	0.71	0.84	166	46.33	3.79	1.08	1.49	up	0	0	yes	disease resistance protein RGA2		GO:0000166(nucleotide binding);GO:0006950(response to stress);GO:0005515(protein binding);GO:0043531(ADP binding);GO:0006915(apoptotic process);GO:0005524(ATP binding)	NA
LOC_Os01g53240.1	8	10	11	93	147	151	4	9	8	3	6	9	0.55	0.47	0.66	5.72	7.65	8.54	0.31	0.56	0.56	0.19	0.33	0.57	130.33	9.67	7.3	0.56	3.38	up	0	0	yes	BURP domain-containing protein		GO:0009628(response to abiotic stimulus);GO:0005623(cell);GO:0003674(molecular_function);GO:0006950(response to stress);GO:0009719(response to endogenous stimulus)	NA	abiotic stress
LOC_Os02g02670.1	30.5	47	42	116	125	100.5	44	42	44	46	44.5	28	0.72	0.75	0.86	2.43	2.21	1.94	1.17	0.89	1.05	1.01	0.83	0.6	113.83	39.83	2.19	0.78	1.18	up	0	0	yes	NBS-LRR disease resistance protein		GO:0000166(nucleotide binding);GO:0006950(response to stress);GO:0043531(ADP binding);GO:0006915(apoptotic process);GO:0005524(ATP binding)	NA
LOC_Os02g52150.1	4.5	11	7	42.33	70	84.33	0.5	2.33	1	14.33	36.67	26.5	0.31	0.52	0.42	2.61	3.66	4.79	0.04	0.15	0.07	0.93	2.02	1.68	65.56	7.5	3.69	0.42	2.86	up	0	0	yes	heat shock 22 kDa protein		GO:0009628(response to abiotic stimulus);GO:0006950(response to stress);GO:0003674(molecular_function)	NA	abiotic stress
LOC_Os02g52150.2	4.5	11	7	43.33	74	92.33	0.5	2.33	1	14.33	37.67	28.5	0.31	0.52	0.42	2.68	3.87	5.25	0.04	0.15	0.07	0.93	2.08	1.81	69.89	7.5	3.94	0.42	2.95	up	0	0	yes	heat shock 22 kDa protein		GO:0003674(molecular_function);GO:0009628(response to abiotic stimulus);GO:0006950(response to stress)	NA	abiotic stress
LOC_Os02g54130.2	14.75	27.33	23.5	46.17	60.67	65.08	18.58	25.92	24.67	23.25	19.92	16.92	1.19	1.51	1.65	3.31	3.68	4.3	1.69	1.89	2.02	1.75	1.28	1.25	57.31	21.86	3.77	1.45	1.05	up	0	0.01	yes	heat shock protein DnaJ		GO:0005575(cellular_component);GO:0009987(cellular process);GO:0019538(protein metabolic process);GO:0005515(protein binding);GO:0031072(heat shock protein binding)	NA	abiotic stress
LOC_Os03g02260.1	162.67	218.5	161.83	879.25	907.67	796	191.33	221	190.83	343.33	345.33	278	7.64	6.99	6.58	36.64	32	30.53	10.1	9.34	9.05	15.04	12.86	11.92	860.97	181	33.06	7.07	1.9	up	0	0	yes	heat-shock protein 70		GO:0019538(protein metabolic process);GO:0009987(cellular process);GO:0005739(mitochondrion);GO:0000166(nucleotide binding);GO:0006950(response to stress);GO:0009628(response to abiotic stimulus);GO:0016020(membrane);GO:0005773(vacuole);GO:0008150(biological_process);GO:0005618(cell wall);GO:0009607(response to biotic stimulus);GO:0009536(plastid);GO:0000902(cell morphogenesis);GO:0005524(ATP bin…	ko03040(Spliceosome);ko04010(MAPK signaling pathway);ko04144(Endocytosis);ko04612(Antigen processing and presentation)	abiotic stress
LOC_Os03g11910.1	21	30	21	146	138	113.5	20.5	34	22	33.5	26	29	1.11	1.08	0.96	6.83	5.46	4.88	1.21	1.61	1.17	1.65	1.09	1.4	132.5	24	5.72	1.05	2.13	up	0	0	yes	heat-shock protein 70T-2		GO:0005575(cellular_component);GO:0009987(cellular process);GO:0009628(response to abiotic stimulus);GO:0006950(response to stress);GO:0000166(nucleotide binding);GO:0019538(protein metabolic process);GO:0005524(ATP binding)	NA	abiotic stress
LOC_Os03g11910.2	20	29	20	142	136	111.5	20.5	34	22	33.5	25	29	1.02	1.01	0.89	6.45	5.23	4.66	1.18	1.57	1.14	1.6	1.01	1.36	129.83	23	5.45	0.97	2.16	up	0	0	yes	heat-shock protein 70T-2		GO:0000166(nucleotide binding);GO:0009628(response to abiotic stimulus);GO:0005575(cellular_component);GO:0006950(response to stress);GO:0019538(protein metabolic process);GO:0009987(cellular process);GO:0005524(ATP binding)	NA	abiotic stress
LOC_Os03g14050.1	68.5	105.08	92.5	183.08	281.83	265.17	75.25	125	105.75	68.33	94.5	93.17	4.25	4.44	4.97	10.08	13.13	13.44	5.25	6.98	6.63	3.96	4.65	5.28	243.36	88.69	12.22	4.55	1.11	up	0	0	yes	thaumatin-like protein 1 precursor		GO:0003674(molecular_function);GO:0016020(membrane);GO:0009607(response to biotic stimulus)	NA
LOC_Os03g14050.2	88.5	119.08	103.5	256.08	339.83	307.17	94.25	145	128.75	83.33	109.5	104.17	3.5	3.21	3.54	8.98	10.08	9.91	4.19	5.16	5.14	3.07	3.43	3.76	301.03	103.69	9.66	3.42	1.18	up	0	0	yes	thaumatin-like protein 1 precursor		GO:0016020(membrane);GO:0003674(molecular_function);GO:0009607(response to biotic stimulus)	NA
LOC_Os03g14900.1	15	20	14	52	67	70	8	18	16	20	23	18	0.57	0.52	0.46	1.76	1.92	2.18	0.34	0.62	0.62	0.71	0.7	0.63	63	16.33	1.95	0.52	1.6	up	0	0	yes	NB-ARC/LRR disease resistance protein		GO:0008219(cell death);GO:0005886(plasma membrane);GO:0005515(protein binding);GO:0006950(response to stress);GO:0009607(response to biotic stimulus);GO:0009605(response to external stimulus);GO:0043531(ADP binding);GO:0006915(apoptotic process);GO:0005524(ATP binding)	NA
LOC_Os03g15960.1	10.6	16.75	21.07	146.08	232.87	273.43	5.97	17.13	15.25	30.38	39.43	41.77	1.25	1.35	2.16	15.31	20.65	26.37	0.79	1.82	1.82	3.35	3.69	4.5	217.46	16.14	20.78	1.58	3.38	up	0	0	yes	hsp20/alpha crystallin family protein		GO:0006950(response to stress);GO:0009628(response to abiotic stimulus)	NA	abiotic stress
LOC_Os03g15960.2	9.1	16.25	17.07	123.67	200.2	232.18	5.38	13.38	14	24.13	32.52	37.68	1.12	1.36	1.82	13.51	18.5	23.34	0.74	1.48	1.74	2.77	3.17	4.24	185.35	14.14	18.45	1.43	3.38	up	0	0	yes	hsp20/alpha crystallin family protein		GO:0009628(response to abiotic stimulus);GO:0006950(response to stress)	NA	abiotic stress
LOC_Os03g16020.1	4.52	3.83	5.57	43.5	73.7	78.35	3.13	6.3	5.92	7.88	17.02	16.77	1.19	0.69	1.27	10.15	14.54	16.82	0.93	1.49	1.57	1.93	3.55	4.02	65.18	4.64	13.84	1.05	3.29	up	0	0	yes	hsp20/alpha crystallin family protein		GO:0006950(response to stress);GO:0009628(response to abiotic stimulus)	NA	abiotic stress
LOC_Os03g16030.1	8.43	8.75	10.4	78.92	110.45	119.93	4.47	9.8	11.25	19.38	26.43	19.6	1.05	0.74	1.12	8.74	10.34	12.22	0.63	1.1	1.42	2.26	2.61	2.23	103.1	9.19	10.43	0.97	3.14	up	0	0	yes	hsp20/alpha crystallin family protein		GO:0009628(response to abiotic stimulus);GO:0006950(response to stress)	NA	abiotic stress
LOC_Os03g16040.1	4.35	7.42	5.9	33.43	53.12	57.23	1.85	3.18	5.38	7.22	15.6	16.65	1.11	1.29	1.3	7.56	10.15	11.9	0.53	0.73	1.38	1.71	3.15	3.87	47.93	5.89	9.87	1.23	2.73	up	0	0	yes	hsp20/alpha crystallin family protein		GO:0009628(response to abiotic stimulus);GO:0006950(response to stress)	NA	abiotic stress
LOC_Os03g18200.1	49.5	84.5	68	183	224	196	65.5	81	66.5	64.5	77.5	79.5	2	2.33	2.38	6.57	6.81	6.48	2.98	2.95	2.72	2.44	2.49	2.94	201	67.33	6.62	2.24	1.24	up	0	0	yes	heat-shock protein 40		GO:0030154(cell differentiation);GO:0019538(protein metabolic process);GO:0009987(cellular process);GO:0005783(endoplasmic reticulum);GO:0005575(cellular_component);GO:0006950(response to stress);GO:0009628(response to abiotic stimulus);GO:0003824(catalytic activity);GO:0007275(multicellular organismal development);GO:0016049(cell growth);GO:0008152(metabolic process);GO:0009856(pollination);GO:0…	NA	abiotic stress
LOC_Os03g18200.2	78.5	115.5	94	255	347	289	92.5	112	96.5	76.5	118.5	107.5	4.89	4.9	5.07	14.09	16.21	14.69	6.47	6.27	6.06	4.44	5.85	6.11	297	96	15	4.95	1.28	up	0	0	yes	heat-shock protein 40		GO:0030154(cell differentiation);GO:0007275(multicellular organismal development);GO:0006950(response to stress);GO:0009628(response to abiotic stimulus);GO:0003824(catalytic activity);GO:0005783(endoplasmic reticulum);GO:0005575(cellular_component);GO:0019538(protein metabolic process);GO:0009987(cellular process);GO:0008152(metabolic process);GO:0009856(pollination);GO:0016043(cellular componen…	NA	abiotic stress
LOC_Os03g18770.1	52	80	56	204	192	186	90	92	89	43	33	49	5.07	5.31	4.73	17.65	14.05	14.81	9.86	8.07	8.76	3.91	2.55	4.36	194	62.67	15.5	5.04	1.3	up	0	0	yes	wound-induced protein WI12		GO:0006950(response to stress);GO:0005575(cellular_component);GO:0003674(molecular_function);GO:0009607(response to biotic stimulus);GO:0008150(biological_process);GO:0005515(protein binding)	NA	abiotic stress
LOC_Os03g19200.1	27	39	28	97.5	122	127	37	32	30	34	52	51	1.12	1.1	1.01	3.59	3.8	4.3	1.73	1.19	1.26	1.32	1.71	1.93	115.5	31.33	3.9	1.08	1.54	up	0	0	yes	Heat shock protein DnaJ with tetratricopeptide repeat		GO:0019538(protein metabolic process);GO:0009987(cellular process);GO:0005575(cellular_component);GO:0005515(protein binding);GO:0005488(binding);GO:0031072(heat shock protein binding)	NA	abiotic stress
LOC_Os03g30470.1	1.83	3.33	3.33	21	22.83	25.5	0.33	1.33	0.5	9.33	15	14.33	0.21	0.26	0.33	2.11	1.94	2.35	0.04	0.14	0.06	0.98	1.34	1.48	23.11	2.83	2.13	0.26	2.79	up	0	0	yes	CHIT4 - Chitinase family protein precursor		GO:0008152(metabolic process);GO:0016020(membrane);GO:0005773(vacuole);GO:0016787(hydrolase activity);GO:0007165(signal transduction);GO:0009719(response to endogenous stimulus);GO:0009607(response to biotic stimulus);GO:0006950(response to stress);GO:0005829(cytosol);GO:0008150(biological_process);GO:0004568(chitinase activity);GO:0006032(chitin catabolic process);GO:0016998(cell wall macromolec…	NA
LOC_Os03g46060.1	2	7	2	168	258	277	1	0	3	1	4	3	0.28	0.68	0.25	21.12	27.43	32.04	0.16	0	0.43	0.13	0.45	0.39	234.33	3.67	26.86	0.4	5.75	up	0	0	yes	thaumatin family domain containing protein		GO:0009628(response to abiotic stimulus);GO:0009607(response to biotic stimulus);GO:0006950(response to stress);GO:0005623(cell)	NA
LOC_Os03g57340.1	608.5	1172.5	921.5	2131	2810	2595	564	989.5	819	1008.5	1270	1038.5	47.74	62.66	62.62	148.38	165.51	166.26	49.74	69.84	64.89	73.83	78.99	74.4	2512	900.83	160.05	57.67	1.15	up	0	0	yes	heat-shock protein 40		GO:0009056(catabolic process);GO:0006139(nucleobase-containing compound metabolic process);GO:0005515(protein binding);GO:0005575(cellular_component);GO:0000166(nucleotide binding);GO:0009908(flower development);GO:0005618(cell wall);GO:0005730(nucleolus);GO:0009987(cellular process);GO:0019538(protein metabolic process);GO:0005829(cytosol);GO:0006950(response to stress);GO:0009628(response to ab…	NA	abiotic stress
LOC_Os03g63240.1	9.67	22	18	76.33	78.33	58.92	27.75	16.67	18.75	15.25	14.58	11.25	0.53	0.82	0.85	3.7	3.21	2.63	1.7	0.82	1.03	0.78	0.63	0.56	71.19	16.56	3.18	0.73	1.78	up	0	0	yes	disease resistance protein		GO:0006950(response to stress);GO:0000166(nucleotide binding);GO:0005515(protein binding);GO:0043531(ADP binding);GO:0006915(apoptotic process);GO:0005524(ATP binding)	NA
LOC_Os04g53496.1	18	26	21	71	77.14	60	29	33	11	25	22	26	0.41	0.4	0.41	1.42	1.31	1.1	0.73	0.67	0.25	0.53	0.39	0.54	69.38	21.67	1.28	0.4	1.33	up	0	0	yes	NBS-LRR disease resistance protein		GO:0006950(response to stress);GO:0005515(protein binding);GO:0043531(ADP binding);GO:0006915(apoptotic process);GO:0005524(ATP binding)	NA
LOC_Os05g23740.1	176.5	243	184	720	770	664	198	203	188	301	327.5	241.5	8.61	8.08	7.78	31.18	28.21	26.46	10.86	8.91	9.26	13.7	12.67	10.76	718	201.17	28.62	8.16	1.49	up	0	0	yes	chloroplast heat shock protein 70-2		GO:0005739(mitochondrion);GO:0009536(plastid);GO:0005515(protein binding);GO:0008150(biological_process);GO:0009579(thylakoid);GO:0009987(cellular process);GO:0006810(transport);GO:0009628(response to abiotic stimulus);GO:0006950(response to stress);GO:0000166(nucleotide binding);GO:0005634(nucleus);GO:0019538(protein metabolic process);GO:0000902(cell morphogenesis);GO:0005524(ATP binding)	ko03040(Spliceosome);ko04010(MAPK signaling pathway);ko04144(Endocytosis);ko04612(Antigen processing and presentation)	abiotic stress
LOC_Os05g44340.1	3	10	5	233	298	274	10	9	17	15	17	8	0.11	0.26	0.16	7.74	8.38	8.38	0.42	0.3	0.64	0.52	0.5	0.27	268.33	6	8.17	0.18	5.21	up	0	0	yes	heat shock protein 101		GO:0009987(cellular process);GO:0009056(catabolic process);GO:0016787(hydrolase activity);GO:0006139(nucleobase-containing compound metabolic process);GO:0009628(response to abiotic stimulus);GO:0000166(nucleotide binding);GO:0006950(response to stress);GO:0005515(protein binding);GO:0019538(protein metabolic process);GO:0005524(ATP binding);GO:0008134(transcription factor binding);GO:0006355(reg…	NA	abiotic stress
LOC_Os05g48810.1	20	29	26	232	315	306	11	25	20	34	47	41	1.51	1.49	1.7	15.5	17.8	18.81	0.93	1.69	1.52	2.39	2.8	2.82	284.33	25	17.37	1.56	3.15	up	0	0	yes	heat-shock protein 40		GO:0005515(protein binding);GO:0009987(cellular process);GO:0019538(protein metabolic process);GO:0031072(heat shock protein binding);GO:0051082(unfolded protein binding);GO:0006457(protein folding)	NA	abiotic stress
LOC_Os06g09560.1	27	57	48	387	463	422	27	31	25	51	87	55	3.05	4.38	4.69	38.77	39.23	38.9	3.43	3.15	2.85	5.37	7.78	5.67	424	44	38.96	4.04	2.95	up	0	0	yes	heat-shock protein 40		GO:0019538(protein metabolic process);GO:0005515(protein binding);GO:0005575(cellular_component);GO:0009987(cellular process);GO:0031072(heat shock protein binding)	NA	abiotic stress
LOC_Os06g11610.1	1.24	5.28	6.23	12.66	35.52	34.96	1.14	5.35	8.17	1.54	2.81	1.38	0.12	0.34	0.51	1.07	2.54	2.72	0.12	0.46	0.79	0.14	0.21	0.12	27.71	4.25	2.11	0.32	2.49	up	0	0.01	yes	heat shock 22 kDa protein		GO:0006950(response to stress);GO:0003674(molecular_function);GO:0009628(response to abiotic stimulus)	NA	abiotic stress
LOC_Os06g14240.1	0	0	1	9	30	22	2	2	1	0	2	0	0	0	0.13	1.24	3.5	2.79	0.35	0.28	0.16	0	0.25	0	20.33	0.33	2.51	0.04	5.47	up	0	0	yes	hsp20/alpha crystallin family protein		GO:0005777(peroxisome);GO:0005515(protein binding);GO:0006950(response to stress);GO:0003674(molecular_function);GO:0009628(response to abiotic stimulus);GO:0019538(protein metabolic process);GO:0009987(cellular process)	NA	abiotic stress
LOC_Os06g17950.1	50	59	64	221	235	231	42	49	43	105	116	83	1.44	1.16	1.6	5.65	5.08	5.43	1.36	1.27	1.25	2.82	2.65	2.18	229	57.67	5.38	1.4	1.62	up	0	0	yes	NBS-LRR disease resistance protein		GO:0000166(nucleotide binding);GO:0005623(cell);GO:0006950(response to stress);GO:0043531(ADP binding);GO:0006915(apoptotic process);GO:0005524(ATP binding)	NA
LOC_Os06g41640.1	11.67	11.17	10.67	30.5	42.33	37.5	10.5	16.17	12.5	13.83	17.67	18.33	0.36	0.24	0.29	0.84	0.98	0.95	0.36	0.45	0.39	0.4	0.43	0.52	36.78	11.17	0.92	0.29	1.3	up	0	0.01	yes	CC-NBS-LRR protein		GO:0006950(response to stress);GO:0005515(protein binding);GO:0043531(ADP binding);GO:0006915(apoptotic process);GO:0005524(ATP binding)	NA
LOC_Os06g46900.1	30.17	45.42	39.33	143.75	158.75	132	29.08	42.5	41.75	47.92	62.5	46.83	2.68	2.75	3.02	11.33	10.58	9.57	2.9	3.39	3.74	3.97	4.4	3.8	144.83	38.31	10.49	2.82	1.59	up	0	0	yes	phosphosulfolactate synthase-related protein		GO:0005618(cell wall);GO:0003824(catalytic activity);GO:0006950(response to stress);GO:0009628(response to abiotic stimulus);GO:0016787(hydrolase activity);GO:0008152(metabolic process);GO:0019295(coenzyme M biosynthetic process)	NA	abiotic stress
LOC_Os06g46900.2	30.17	47.42	37.33	155.25	171.75	135.5	27.58	44	44.25	48.92	63	47.33	1.9	2.03	2.04	8.67	8.12	6.96	1.95	2.49	2.81	2.87	3.14	2.72	154.17	38.31	7.92	1.99	1.68	up	0	0	yes	phosphosulfolactate synthase-related protein		GO:0009628(response to abiotic stimulus);GO:0008152(metabolic process);GO:0006950(response to stress);GO:0016787(hydrolase activity);GO:0005618(cell wall);GO:0003824(catalytic activity);GO:0019295(coenzyme M biosynthetic process)	NA	abiotic stress
LOC_Os06g46900.3	30.17	46.42	37.33	149.25	169.75	135.5	27.58	44	43.25	47.92	63	47.33	2.11	2.21	2.26	9.27	8.92	7.75	2.17	2.77	3.06	3.13	3.5	3.03	151.5	37.97	8.65	2.2	1.67	up	0	0	yes	phosphosulfolactate synthase-related protein		GO:0003824(catalytic activity);GO:0005618(cell wall);GO:0008152(metabolic process);GO:0009628(response to abiotic stimulus);GO:0006950(response to stress);GO:0016787(hydrolase activity);GO:0019295(coenzyme M biosynthetic process)	NA	abiotic stress
LOC_Os06g46900.4	28.5	43.75	38	138.75	153.75	127	28.75	41.5	39.75	47.25	60.5	43.5	2.34	2.45	2.7	10.11	9.48	8.51	2.65	3.06	3.3	3.62	3.94	3.26	139.83	36.75	9.37	2.5	1.59	up	0	0	yes	phosphosulfolactate synthase-related protein		GO:0016787(hydrolase activity);GO:0009628(response to abiotic stimulus);GO:0006950(response to stress);GO:0003824(catalytic activity);GO:0005618(cell wall);GO:0008152(metabolic process);GO:0019295(coenzyme M biosynthetic process)	NA	abiotic stress
LOC_Os07g01660.1	8	18	10	30	43	49	4	5	4	9	13	10	0.73	1.12	0.79	2.43	2.95	3.66	0.41	0.41	0.37	0.77	0.94	0.83	40.67	12	3.01	0.88	1.46	up	0	0	yes	Disease resistance-responsive (dirigent-like protein) family protein		GO:0009987(cellular process);GO:0003674(molecular_function);GO:0005618(cell wall);GO:0006950(response to stress);GO:0009058(biosynthetic process);GO:0019748(secondary metabolic process)	NA
LOC_Os08g08960.1	5	9	8	72	93	103	3	4	3	1	3	2	0.6	0.74	0.84	7.73	8.44	10.17	0.41	0.44	0.37	0.11	0.29	0.22	89.33	7.33	8.78	0.73	3.27	up	0	0	yes	Cupin domain containing protein		GO:0005623(cell);GO:0005488(binding);GO:0005576(extracellular region);GO:0008150(biological_process);GO:0003674(molecular_function);GO:0045735(nutrient reservoir activity)	NA	abiotic stress
LOC_Os08g28540.1	4.5	15.5	5	38	25.5	27.5	11	11	10	18	17	13	0.2	0.47	0.19	1.51	0.86	1.01	0.55	0.44	0.45	0.75	0.6	0.53	30.33	8.33	1.12	0.29	1.67	up	0	0.01	yes	resistance protein LR10		GO:0000166(nucleotide binding);GO:0005623(cell);GO:0006950(response to stress);GO:0043531(ADP binding);GO:0006915(apoptotic process);GO:0005524(ATP binding)	NA
LOC_Os08g39140.1	125.85	229.69	174.99	949.01	1166.14	1109.86	156.62	207.11	159.46	343.16	361.16	326.25	6	7.45	7.22	40.12	41.7	43.18	8.39	8.88	7.67	15.25	13.64	14.19	1075	176.84	41.67	6.89	2.27	up	0	0	yes	HEAT SHOCK PROTEIN 81.4		GO:0006950(response to stress);GO:0009628(response to abiotic stimulus);GO:0000166(nucleotide binding);GO:0009987(cellular process);GO:0005515(protein binding);GO:0005829(cytosol);GO:0007275(multicellular organismal development);GO:0005739(mitochondrion);GO:0008152(metabolic process);GO:0006139(nucleobase-containing compound metabolic process);GO:0016787(hydrolase activity);GO:0019538(protein met…	ko04612(Antigen processing and presentation);ko04621(NOD-like receptor signaling pathway);ko04626(Plant-pathogen interaction);ko04914(Progesterone-mediated oocyte maturation)	abiotic stress
LOC_Os08g39140.3	125.45	228.29	172.39	949.94	1158.29	1095.6	155.42	202.71	159.06	340.49	355.42	327.45	4.23	5.24	5.03	28.41	29.3	30.14	5.89	6.14	5.41	10.7	9.49	10.07	1067.94	175.37	29.28	4.83	2.28	up	0	0	yes	HEAT SHOCK PROTEIN 81.4		GO:0009628(response to abiotic stimulus);GO:0007275(multicellular organismal development);GO:0008152(metabolic process);GO:0006139(nucleobase-containing compound metabolic process);GO:0009056(catabolic process);GO:0009791(post-embryonic development);GO:0006950(response to stress);GO:0005618(cell wall);GO:0009908(flower development);GO:0009607(response to biotic stimulus);GO:0005575(cellular_compo…	NA	abiotic stress
LOC_Os09g29840.1	81.5	101.75	76.25	300	289.33	208	85.5	80.75	76.25	138.5	137.5	96.5	3.42	2.91	2.77	11.18	9.12	7.13	4.03	3.05	3.23	5.42	4.58	3.7	265.78	86.5	9.14	3.03	1.26	up	0	0	yes	Heat shock protein 90		GO:0008150(biological_process);GO:0019538(protein metabolic process);GO:0009987(cellular process);GO:0006950(response to stress);GO:0009628(response to abiotic stimulus);GO:0000166(nucleotide binding);GO:0016020(membrane);GO:0005773(vacuole);GO:0009536(plastid);GO:0005739(mitochondrion);GO:0000003(reproduction);GO:0009791(post-embryonic development);GO:0009790(embryo development);GO:0005524(ATP b…	NA	abiotic stress
LOC_Os09g29840.2	80.5	101.75	75.25	300	284.33	203	84.5	78.75	73.25	132.5	133.5	95.5	3.28	2.82	2.65	10.83	8.69	6.75	3.87	2.88	3.01	5.03	4.31	3.55	262.44	85.83	8.76	2.92	1.26	up	0	0	yes	Heat shock protein 90		GO:0019538(protein metabolic process);GO:0009987(cellular process);GO:0008150(biological_process);GO:0009536(plastid);GO:0009791(post-embryonic development);GO:0009628(response to abiotic stimulus);GO:0006950(response to stress);GO:0000166(nucleotide binding);GO:0009790(embryo development);GO:0000003(reproduction);GO:0005739(mitochondrion);GO:0016020(membrane);GO:0005773(vacuole);GO:0005524(ATP b…	NA	abiotic stress
LOC_Os09g30412.1	1138.4	1722.12	1347.04	4366.94	4782.95	4311.75	858.77	1187.08	1063.48	2100.89	2145.44	1840.92	53.26	54.87	54.58	181.3	167.97	164.72	45.16	49.96	50.24	91.7	79.57	78.64	4487.21	1402.52	171.33	54.24	1.34	up	0	0	yes	Heat shock protein 90		GO:0005829(cytosol);GO:0005515(protein binding);GO:0009987(cellular process);GO:0000166(nucleotide binding);GO:0009628(response to abiotic stimulus);GO:0007275(multicellular organismal development);GO:0008152(metabolic process);GO:0006139(nucleobase-containing compound metabolic process);GO:0009056(catabolic process);GO:0006950(response to stress);GO:0009791(post-embryonic development);GO:0005618…	ko04612(Antigen processing and presentation);ko04621(NOD-like receptor signaling pathway);ko04626(Plant-pathogen interaction);ko04914(Progesterone-mediated oocyte maturation)	abiotic stress
LOC_Os09g30418.1	1100.14	1739.97	1423.94	4319.34	4880.62	4509.38	858.25	1223.1	1046.11	2012.06	2200.67	1840.37	53.95	58.11	60.48	187.96	179.65	180.56	47.31	53.95	51.8	92.05	85.54	82.4	4569.78	1421.35	182.73	57.51	1.35	up	0	0	yes	Heat shock protein 90		GO:0005515(protein binding);GO:0000166(nucleotide binding);GO:0009628(response to abiotic stimulus);GO:0006950(response to stress);GO:0008152(metabolic process);GO:0007275(multicellular organismal development);GO:0005618(cell wall);GO:0009908(flower development);GO:0009791(post-embryonic development);GO:0009056(catabolic process);GO:0006139(nucleobase-containing compound metabolic process);GO:000…	ko04612(Antigen processing and presentation);ko04621(NOD-like receptor signaling pathway);ko04626(Plant-pathogen interaction);ko04914(Progesterone-mediated oocyte maturation)	abiotic stress
LOC_Os09g36420.1	53.67	60.14	52.5	227.33	187.33	148.5	44.67	51.83	41.67	92.67	92.48	74.67	2.09	1.59	1.77	7.85	5.47	4.72	1.95	1.81	1.64	3.36	2.85	2.65	187.72	55.44	6.01	1.82	1.39	up	0	0	yes	Heat shock protein 90		GO:0009607(response to biotic stimulus);GO:0008150(biological_process);GO:0005886(plasma membrane);GO:0005515(protein binding);GO:0005829(cytosol);GO:0005618(cell wall);GO:0009628(response to abiotic stimulus);GO:0006950(response to stress);GO:0000166(nucleotide binding);GO:0005524(ATP binding);GO:0051082(unfolded protein binding);GO:0006457(protein folding)	NA	abiotic stress
LOC_Os10g04180.1	17	25	29	86	74	77	21	24	21	60	42	43	0.58	0.58	0.85	2.59	1.88	2.13	0.8	0.73	0.72	1.9	1.13	1.33	79	23.67	2.2	0.67	1.4	up	0	0	yes	NB-ARC domain containing protein		GO:0006950(response to stress);GO:0000166(nucleotide binding);GO:0005886(plasma membrane);GO:0005515(protein binding);GO:0008219(cell death);GO:0043531(ADP binding);GO:0006915(apoptotic process);GO:0005524(ATP binding)	NA
LOC_Os10g34930.1	3	4	7	23	28.5	18	1	0.5	2	17	15	21.5	0.4	0.37	0.81	2.74	2.87	1.97	0.15	0.06	0.27	2.13	1.6	2.63	23.17	4.67	2.53	0.53	1.92	up	0	0	yes	Plant basic secretory protein (BSP) family protein		GO:0006950(response to stress);GO:0005623(cell)	NA
LOC_Os10g42280.1	3	7	4	28	31	29	2	10	3	6	9	5	0.57	0.91	0.66	4.75	4.45	4.53	0.43	1.72	0.58	1.07	1.36	0.87	29.33	4.67	4.58	0.72	2.36	up	0	0	yes	cyclase/dehydrase family protein		GO:0005515(protein binding);GO:0007165(signal transduction);GO:0009719(response to endogenous stimulus);GO:0008289(lipid binding);GO:0009987(cellular process);GO:0008152(metabolic process);GO:0004872(receptor activity)	NA	abiotic stress
LOC_Os11g10800.1	3	3.5	4	29	40.5	33	0	0	0	2	1.5	5	0.42	0.33	0.48	3.57	4.21	3.73	0	0	0	0.26	0.16	0.63	34.17	3.5	3.84	0.41	2.85	up	0	0	yes	Disease resistance-responsive (dirigent-like protein) family protein		GO:0003674(molecular_function);GO:0006950(response to stress);GO:0005623(cell)	NA
LOC_Os11g11580.1	9	11	5	48	45	30	15	4	10	11	11	7	0.25	0.2	0.12	1.17	0.92	0.67	0.46	0.1	0.28	0.28	0.24	0.17	41	8.33	0.92	0.19	1.95	up	0	0	yes	NB-ARC domain containing protein		GO:0006950(response to stress);GO:0005623(cell);GO:0000166(nucleotide binding);GO:0043531(ADP binding);GO:0006915(apoptotic process);GO:0005524(ATP binding)	NA
LOC_Os11g37950.1	0	0	2	22	46	51	0	0	1	3	4	1	0	0	0.23	2.57	4.54	5.47	0	0	0.13	0.37	0.42	0.12	39.67	0.67	4.19	0.08	5.46	up	0	0	yes	WIP3 - Wound-induced protein precursor		GO:0006950(response to stress);GO:0009607(response to biotic stimulus);GO:0009719(response to endogenous stimulus);GO:0005623(cell);GO:0030246(carbohydrate binding);GO:0005515(protein binding);GO:0009628(response to abiotic stimulus);GO:0042742(defense response to bacterium);GO:0050832(defense response to fungus)	NA	abiotic stress
LOC_Os11g37960.1	2	3	1	20	36	32	0	1	0	4	6	12	0.33	0.34	0.14	2.94	4.48	4.33	0	0.15	0	0.62	0.79	1.82	29.33	2	3.92	0.27	3.54	up	0	0	yes	WIP4 - Wound-induced protein precursor		GO:0009719(response to endogenous stimulus);GO:0005623(cell);GO:0006950(response to stress);GO:0009607(response to biotic stimulus);GO:0009628(response to abiotic stimulus);GO:0005515(protein binding);GO:0030246(carbohydrate binding);GO:0042742(defense response to bacterium);GO:0050832(defense response to fungus)	NA	abiotic stress
LOC_Os11g37970.1	2	2	1	51	67	64	0	2	0	1	4	1	0.36	0.24	0.15	8.08	8.98	9.33	0	0.32	0	0.17	0.57	0.16	60.67	1.67	8.79	0.25	4.81	up	0	0	yes	WIP5 - Wound-induced protein precursor		GO:0009607(response to biotic stimulus);GO:0006950(response to stress);GO:0009719(response to endogenous stimulus);GO:0009628(response to abiotic stimulus);GO:0005623(cell);GO:0005515(protein binding);GO:0030246(carbohydrate binding);GO:0042742(defense response to bacterium);GO:0050832(defense response to fungus)	NA	abiotic stress
LOC_Os11g39190.1	16.72	25.33	20.2	88.33	93.75	75.37	29.52	27.78	29.78	23.15	25.28	20.83	0.59	0.6	0.61	2.75	2.47	2.16	1.16	0.88	1.05	0.76	0.7	0.67	85.82	20.75	2.46	0.6	1.71	up	0	0	yes	NB-ARC domain-containing disease resistance protein		GO:0006950(response to stress);GO:0008219(cell death);GO:0005515(protein binding);GO:0000166(nucleotide binding);GO:0005886(plasma membrane);GO:0043531(ADP binding);GO:0006915(apoptotic process);GO:0005524(ATP binding)	NA
LOC_Os11g39190.2	16.22	23.67	20.2	87.5	90.08	72.87	28.85	27.45	29.28	23.15	24.53	20.83	0.59	0.58	0.63	2.81	2.45	2.16	1.18	0.89	1.07	0.78	0.7	0.69	83.48	20.03	2.47	0.6	1.72	up	0	0	yes	NB-ARC domain-containing disease resistance protein		GO:0006950(response to stress);GO:0005515(protein binding);GO:0043531(ADP binding);GO:0006915(apoptotic process);GO:0005524(ATP binding)	NA
LOC_Os11g39190.3	16.22	24.33	20.2	87.5	90.42	72.87	29.52	27.78	29.28	23.15	24.53	20.83	0.58	0.59	0.62	2.76	2.41	2.12	1.18	0.89	1.05	0.77	0.69	0.68	83.59	20.25	2.43	0.6	1.72	up	0	0	yes	NB-ARC domain-containing disease resistance protein		GO:0005515(protein binding);GO:0006950(response to stress);GO:0043531(ADP binding);GO:0006915(apoptotic process);GO:0005524(ATP binding)	NA
LOC_Os11g39290.1	11	8	8	37	25	28	5	6	11	12	10	5	0.49	0.24	0.31	1.45	0.83	1.01	0.25	0.24	0.49	0.5	0.35	0.2	30	9	1.1	0.34	1.35	up	0	0.01	yes	Disease resistance protein (CC-NBS-LRR class) family		GO:0006950(response to stress);GO:0000166(nucleotide binding);GO:0005515(protein binding);GO:0043531(ADP binding);GO:0006915(apoptotic process);GO:0005524(ATP binding)	NA
LOC_Os11g43700.1	8	14	6	31	52	34	7	8	4	9	8	6	0.27	0.33	0.18	0.94	1.34	0.95	0.27	0.25	0.14	0.29	0.22	0.19	39	9.33	1.08	0.26	1.73	up	0	0	yes	Disease resistance protein (CC-NBS-LRR class) family， RGH1A		GO:0000166(nucleotide binding);GO:0006950(response to stress);GO:0005886(plasma membrane);GO:0043531(ADP binding);GO:0006915(apoptotic process);GO:0005524(ATP binding)	NA
LOC_Os11g45790.1	16	19.5	18.83	84.5	80.83	61.5	17.83	21.5	31.5	32.33	36	14.5	0.6	0.5	0.61	2.82	2.28	1.89	0.75	0.73	1.2	1.14	1.07	0.5	75.61	18.11	2.33	0.57	1.69	up	0	0	yes	NB-ARC domain-containing disease resistance protein		GO:0008219(cell death);GO:0006950(response to stress);GO:0000166(nucleotide binding);GO:0005886(plasma membrane);GO:0005515(protein binding);GO:0043531(ADP binding);GO:0006915(apoptotic process);GO:0005524(ATP binding)	NA
LOC_Os11g47760.1	200.07	295.32	266.88	1450.56	1657.44	1460.18	242.86	300.3	276.97	486.19	479.4	399.07	10.24	10.29	11.83	65.87	63.67	61.01	13.97	13.82	14.31	23.21	19.45	18.64	1522.73	254.09	63.52	10.79	2.23	up	0	0	yes	heat shock cognate protein 70-1		GO:0005829(cytosol);GO:0005840(ribosome);GO:0009607(response to biotic stimulus);GO:0009791(post-embryonic development);GO:0005618(cell wall);GO:0008150(biological_process);GO:0005773(vacuole);GO:0016020(membrane);GO:0009628(response to abiotic stimulus);GO:0006950(response to stress);GO:0005575(cellular_component);GO:0005634(nucleus);GO:0009987(cellular process);GO:0019538(protein metabolic proc…	ko03040(Spliceosome);ko04010(MAPK signaling pathway);ko04144(Endocytosis);ko04612(Antigen processing and presentation)	abiotic stress
LOC_Os11g47760.2	177.97	250.96	224.32	1231.1	1412.41	1251.48	207.07	261.55	234.97	421.71	414.97	352.87	9.51	9.14	10.39	58.4	56.67	54.62	12.44	12.58	12.68	21.03	17.58	17.22	1298.33	217.75	56.57	9.68	2.22	up	0	0	yes	heat shock cognate protein 70-1		GO:0005829(cytosol);GO:0005840(ribosome);GO:0009607(response to biotic stimulus);GO:0009791(post-embryonic development);GO:0005618(cell wall);GO:0008150(biological_process);GO:0005773(vacuole);GO:0016020(membrane);GO:0009628(response to abiotic stimulus);GO:0006950(response to stress);GO:0005575(cellular_component);GO:0005634(nucleus);GO:0009987(cellular process);GO:0019538(protein metabolic proc…	NA	abiotic stress
LOC_Os11g47760.3	188.21	278.52	253.02	1333.2	1558.76	1389.68	228.92	280.63	261.08	445.92	450.75	377.07	9.78	9.86	11.39	61.49	60.82	58.98	13.37	13.12	13.7	21.62	18.57	17.89	1427.21	239.92	60.43	10.34	2.22	up	0	0	yes	heat shock cognate protein 70-1		GO:0019538(protein metabolic process);GO:0006950(response to stress);GO:0005515(protein binding);GO:0009536(plastid);GO:0005886(plasma membrane);GO:0005829(cytosol);GO:0005730(nucleolus);GO:0005737(cytoplasm);GO:0009607(response to biotic stimulus);GO:0009987(cellular process);GO:0000166(nucleotide binding);GO:0005576(extracellular region);GO:0016020(membrane);GO:0005840(ribosome);GO:0009791(post…	NA	abiotic stress
LOC_Os11g47760.4	181.96	275.56	248.59	1348.74	1525.86	1334.28	225.88	275.22	258.54	441.44	447.24	362.11	10.5	10.83	12.42	69.05	66.08	62.86	14.65	14.28	15.06	23.76	20.45	19.07	1402.96	235.37	66	11.25	2.23	up	0	0	yes	heat shock cognate protein 70-1		GO:0009607(response to biotic stimulus);GO:0006950(response to stress);GO:0009628(response to abiotic stimulus);GO:0000166(nucleotide binding);GO:0009987(cellular process);GO:0005737(cytoplasm);GO:0005515(protein binding);GO:0005730(nucleolus);GO:0005829(cytosol);GO:0005886(plasma membrane);GO:0009536(plastid);GO:0009791(post-embryonic development);GO:0005618(cell wall);GO:0005575(cellular_compon…	NA	abiotic stress
LOC_Os11g47760.5	186.91	277.42	250.14	1312.91	1544.68	1379.52	226.72	279.93	260.01	440.47	445.35	372.95	9.73	9.84	11.28	60.66	60.37	58.65	13.27	13.11	13.67	21.4	18.38	17.73	1412.37	238.16	59.89	10.28	2.22	up	0	0	yes	heat shock cognate protein 70-1		GO:0016020(membrane);GO:0005576(extracellular region);GO:0000166(nucleotide binding);GO:0009987(cellular process);GO:0006950(response to stress);GO:0009607(response to biotic stimulus);GO:0005737(cytoplasm);GO:0005515(protein binding);GO:0005730(nucleolus);GO:0005829(cytosol);GO:0005886(plasma membrane);GO:0009536(plastid);GO:0019538(protein metabolic process);GO:0005634(nucleus);GO:0005575(cellu…	NA	abiotic stress
LOC_Os11g47760.6	91.31	124.02	102.37	579.47	742.92	658.77	95.62	127.46	118.86	198.37	193.99	186.1	6.86	6.35	6.66	38.64	41.9	40.42	8.08	8.61	9.02	13.91	11.55	12.77	660.39	105.9	40.32	6.62	2.29	up	0	0	yes	heat shock cognate protein 70-1		GO:0005829(cytosol);GO:0005840(ribosome);GO:0009607(response to biotic stimulus);GO:0009791(post-embryonic development);GO:0005618(cell wall);GO:0008150(biological_process);GO:0005773(vacuole);GO:0016020(membrane);GO:0009628(response to abiotic stimulus);GO:0006950(response to stress);GO:0005575(cellular_component);GO:0005634(nucleus);GO:0009987(cellular process);GO:0019538(protein metabolic proc…	ko03040(Spliceosome);ko04010(MAPK signaling pathway);ko04144(Endocytosis);ko04612(Antigen processing and presentation)	abiotic stress
LOC_Os12g06260.1	59.83	80.83	91	146	213.83	245.5	36.83	50.33	38.5	51.83	64	53.5	5.24	4.82	6.9	11.34	14.05	17.54	3.62	3.96	3.4	4.23	4.44	4.27	201.78	77.22	14.31	5.65	1.02	up	0	0.01	yes	harpin-induced protein 1 domain containing protein		GO:0003674(molecular_function);GO:0005575(cellular_component);GO:0008150(biological_process)	NA
LOC_Os12g32986.1	243	332	279	1316	1114	893	306	296	280	486	482	425	10.08	9.38	10.02	48.44	34.69	30.25	14.27	11.04	11.73	18.81	15.85	16.1	1107.67	284.67	37.79	9.83	1.62	up	0	0	yes	HEAT SHOCK PROTEIN 90		GO:0019538(protein metabolic process);GO:0005618(cell wall);GO:0006950(response to stress);GO:0005739(mitochondrion);GO:0000166(nucleotide binding);GO:0009987(cellular process);GO:0005524(ATP binding);GO:0051082(unfolded protein binding);GO:0006457(protein folding)	NA	abiotic stress
LOC_Os12g02080.1	3.33	5.83	6.67	24.5	34.67	31.75	5.5	6.67	3.83	4.5	9	6.67	0.3	0.36	0.52	1.97	2.35	2.35	0.56	0.54	0.35	0.38	0.65	0.55	30.31	5.28	2.22	0.39	2.17	up	0	0	yes	Peroxidase superfamily protein		GO:0005576(extracellular region);GO:0005618(cell wall);GO:0003824(catalytic activity);GO:0008152(metabolic process);GO:0005829(cytosol);GO:0006950(response to stress);GO:0005515(protein binding);GO:0004601(peroxidase activity);GO:0020037(heme binding);GO:0006979(response to oxidative stress);GO:0055114(oxidation-reduction process)	ko00360(Phenylalanine metabolism);ko00680(Methane metabolism);ko00940(Phenylpropanoid biosynthesis)
LOC_Os12g02080.2	3.33	5.83	4.67	22.5	31.67	30.25	5	6.17	3.33	4.5	9	6.67	0.29	0.34	0.35	1.72	2.04	2.12	0.48	0.48	0.29	0.36	0.61	0.52	28.14	4.61	1.96	0.33	2.26	up	0	0	yes	Peroxidase superfamily protein		GO:0003824(catalytic activity);GO:0005829(cytosol);GO:0008152(metabolic process);GO:0006950(response to stress);GO:0005576(extracellular region);GO:0005515(protein binding);GO:0005618(cell wall);GO:0004601(peroxidase activity);GO:0020037(heme binding);GO:0006979(response to oxidative stress);GO:0055114(oxidation-reduction process)	NA
LOC_Os03g03810.1	71	137	97	236	497	480	27	56	43	46	102	91	14.99	19.7	17.74	44.22	78.77	82.75	6.41	10.64	9.17	9.06	17.07	17.54	404.33	101.67	68.58	17.48	1.66	up	0	0	yes	DEF8 - Defensin and Defensin-like DEFL family		GO:0005886(plasma membrane);GO:0030234(enzyme regulator activity);GO:0006950(response to stress);GO:0005618(cell wall);GO:0008152(metabolic process);GO:0006952(defense response)	NA
LOC_Os03g18850.1	2	5	3	58	100	70	1	4	1	7	8	6	0.28	0.47	0.36	7.14	10.42	7.93	0.16	0.5	0.14	0.91	0.88	0.76	76	3.33	8.5	0.37	4.2	up	0	0	yes	pathogenesis-related Bet v I family protein		GO:0008150(biological_process);GO:0003674(molecular_function);GO:0005515(protein binding);GO:0006952(defense response);GO:0009607(response to biotic stimulus)	NA
LOC_Os04g38390.1	27	26.5	32	89.5	139	136	30.5	44	23	31	49.5	35.5	3.26	2.18	3.34	9.58	12.58	13.39	4.13	4.77	2.8	3.49	4.73	3.91	121.5	28.5	11.85	2.92	1.71	up	0	0	yes	wound/stress protein		GO:0009536(plastid);GO:0016020(membrane);GO:0009579(thylakoid);GO:0005773(vacuole);GO:0003674(molecular_function);GO:0005886(plasma membrane);GO:0008150(biological_process);GO:0005515(protein binding)	NA	abiotic stress
LOC_Os05g28980.3	14.5	21	15.5	54.75	52	62.25	10.75	18.5	22.25	20	20.25	24	0.53	0.52	0.49	1.78	1.43	1.86	0.44	0.61	0.82	0.68	0.59	0.8	56.33	17	1.69	0.52	1.4	up	0	0	yes	drought induced 19 protein		NA	NA	abiotic stress
LOC_Os06g30901.1	30	52	49	115	137	116	72	75	49	77	75	65	1.1	1.3	1.56	3.74	3.77	3.47	2.97	2.47	1.81	2.63	2.18	2.17	122.67	43.67	3.66	1.32	1.15	up	0	0	yes	HEAT repeat-containing protein		GO:0005975(carbohydrate metabolic process);GO:0005488(binding);GO:0009987(cellular process);GO:0005829(cytosol)	NA
LOC_Os07g48490.2	6.42	10.2	7.73	42.12	53	43.83	2.75	6.75	6.25	4.75	4.28	6.87	0.5	0.55	0.53	2.94	3.13	2.82	0.24	0.48	0.5	0.35	0.27	0.49	46.32	8.12	2.96	0.53	2.19	up	0	0	yes	stress responsive protein		GO:0008150(biological_process);GO:0003674(molecular_function);GO:0005575(cellular_component)	NA
LOC_Os07g48490.4	4.42	7.2	6.73	24.12	28	30.83	1.75	5.75	5.25	2.75	4.28	5.87	0.4	0.44	0.52	1.92	1.89	2.26	0.18	0.46	0.48	0.23	0.3	0.48	27.65	6.12	2.02	0.45	1.87	up	0	0	yes	stress responsive protein		GO:0008150(biological_process);GO:0005575(cellular_component);GO:0003674(molecular_function)	NA
LOC_Os08g15545.1	42	71	71	210	324	237	19	34	17	64	162	151	10.19	11.73	14.92	45.2	58.99	46.94	5.18	7.42	4.16	14.48	31.15	33.44	257	61.33	50.38	12.28	1.71	up	0	0	yes	DEFL55 - Defensin and Defensin-like DEFL family		NA	NA
LOC_Os08g17680.1	41	79	56	255	332	287	31	68	43	46	75	57	3.95	5.18	4.67	21.78	23.99	22.56	3.35	5.89	4.18	4.13	5.72	5.01	291.33	58.67	22.78	4.6	1.99	up	0	0	yes	stromal cell-derived factor 2-like protein precursor		GO:0009607(response to biotic stimulus);GO:0006950(response to stress);GO:0003674(molecular_function);GO:0016020(membrane);GO:0005783(endoplasmic reticulum)	NA
LOC_Os11g26750.1	1	8	2	23	20.73	22.5	1	5.2	6	10.2	12	9.53	0.13	0.7	0.22	2.62	2	2.36	0.14	0.6	0.78	1.22	1.22	1.12	22.08	3.67	2.33	0.35	2.41	up	0	0	yes	dehydrin		GO:0003674(molecular_function);GO:0006950(response to stress);GO:0009628(response to abiotic stimulus);GO:0005575(cellular_component);GO:0009415(response to water)	NA
LOC_Os11g39190.4	17.72	26.33	21.2	90.33	98.42	78.37	33.52	29.78	33.58	23.15	30.28	24.83	0.6	0.61	0.62	2.73	2.51	2.18	1.28	0.91	1.15	0.73	0.82	0.77	89.04	21.75	2.47	0.61	1.69	up	0	0	yes	NB-ARC domain-containing disease resistance protein		GO:0005515(protein binding);GO:0006950(response to stress);GO:0043531(ADP binding);GO:0006915(apoptotic process);GO:0005524(ATP binding)	NA
LOC_Os05g03130.1	2	0	0	10	25	31	1	6	4	4	4	5	0.37	0	0	1.66	3.51	4.74	0.21	1.01	0.76	0.7	0.59	0.85	22	0.67	3.3	0.12	4.41	up	0	0	yes	Low temperature and salt responsive protein family		GO:0016020(membrane);GO:0005623(cell);GO:0006950(response to stress);GO:0009628(response to abiotic stimulus);GO:0016021(integral to membrane)	NA	abiotic stress
LOC_Os05g04700.1	55	70.5	58	217.5	239.5	200	69.5	87	80.5	90	107	78.5	24.1	21.04	22.01	84.57	78.77	71.56	34.23	34.29	35.62	36.79	37.16	31.4	219	61.17	78.3	22.38	1.49	up	0	0	yes	OsRCI2-6 - Hydrophobic protein LTI6B		GO:0006950(response to stress);GO:0009628(response to abiotic stimulus);GO:0016020(membrane);GO:0005623(cell);GO:0016021(integral to membrane)	NA
LOC_Os07g20130.1	32	57	34	98	162	199	8	30	13	44	69	82	4	4.85	3.68	10.87	15.2	20.31	1.12	3.37	1.64	5.13	6.84	9.36	153	41	15.46	4.18	1.58	up	0	0.01	yes	MATH domain containing protein		GO:0005829(cytosol);GO:0009628(response to abiotic stimulus);GO:0006950(response to stress);GO:0007154(cell communication);GO:0009991(response to extracellular stimulus);GO:0009987(cellular process);GO:0005515(protein binding)	NA
LOC_Os08g36150.1	35	56	54.5	136	151	127.5	38.5	47.5	40.5	55	66.5	62.5	2.85	3.1	3.84	9.82	9.23	8.47	3.52	3.48	3.33	4.18	4.29	4.64	138.17	48.5	9.17	3.26	1.17	up	0	0	yes	activator of 90 kDa heat shock protein ATPase homolog		GO:0006950(response to stress);GO:0005515(protein binding);GO:0009056(catabolic process);GO:0030234(enzyme regulator activity);GO:0005829(cytosol);GO:0006139(nucleobase-containing compound metabolic process);GO:0001671(ATPase activator activity);GO:0051087(chaperone binding);GO:0005737(cytoplasm)	NA	abiotic stress
LOC_Os08g36150.2	34	55	50.5	163	175	139.5	38.5	44.5	39.5	55	67.5	57.5	1.05	1.16	1.35	4.46	4.05	3.51	1.33	1.23	1.23	1.58	1.65	1.62	159.17	46.5	4.01	1.18	1.44	up	0	0	yes	activator of 90 kDa heat shock protein ATPase homolog		GO:0005829(cytosol);GO:0030234(enzyme regulator activity);GO:0006139(nucleobase-containing compound metabolic process);GO:0009056(catabolic process);GO:0006950(response to stress);GO:0005515(protein binding);GO:0001671(ATPase activator activity);GO:0051087(chaperone binding);GO:0005737(cytoplasm)	NA	abiotic stress
LOC_Os02g43020.1	92	134	129.5	702.5	797	612	86	125	91.5	194	261	197	5.08	5.03	6.19	34.39	33	27.57	5.33	6.2	5.1	9.98	11.41	9.92	703.83	118.5	31.65	5.43	2.21	up	0	0	yes	heat shock protein STI		GO:0008150(biological_process);GO:0005634(nucleus);GO:0005829(cytosol);GO:0006950(response to stress);GO:0005886(plasma membrane);GO:0005488(binding);GO:0005515(protein binding)	NA	abiotic stress
LOC_Os04g45480.1	86	140	111.5	402.5	340	241	91	77	81.5	145	123	120	5.23	5.79	5.87	21.7	15.51	11.96	6.21	4.21	5	8.22	5.92	6.66	327.83	112.5	16.39	5.63	1.21	up	0	0	yes	heat shock protein STI		GO:0005829(cytosol);GO:0008150(biological_process);GO:0006950(response to stress);GO:0005886(plasma membrane);GO:0005488(binding);GO:0005634(nucleus);GO:0005515(protein binding)	NA	abiotic stress
LOC_Os06g03750.1	12	16	17	37	53	67	6	11	11	14.5	18	11	0.56	0.51	0.69	1.54	1.87	2.57	0.32	0.47	0.52	0.64	0.67	0.47	52.33	15	2	0.59	1.44	up	0	0	yes	dehydration response related protein		GO:0008150(biological_process);GO:0005794(Golgi apparatus);GO:0008168(methyltransferase activity);GO:0008152(metabolic process)	NA
LOC_Os03g12230.1	6.5	12.5	7.5	60	46.5	48.5	5	8	5.5	6.5	12	8.5	0.66	0.87	0.66	5.42	3.55	4.03	0.57	0.73	0.56	0.62	0.97	0.79	51.67	8.83	4.33	0.73	2.27	up	0	0	yes	Caleosin-related family protein		GO:0009628(response to abiotic stimulus);GO:0006950(response to stress);GO:0003824(catalytic activity);GO:0009536(plastid);GO:0016020(membrane);GO:0005488(binding);GO:0008150(biological_process);GO:0006629(lipid metabolic process);GO:0009987(cellular process);GO:0005773(vacuole);GO:0009719(response to endogenous stimulus);GO:0008152(metabolic process);GO:0009607(response to biotic stimulus);GO:00…	NA
LOC_Os03g12230.2	6.5	12.5	7.5	60	47.5	47.5	5	7	5.5	10.5	12	7.5	0.58	0.76	0.58	4.77	3.19	3.47	0.5	0.56	0.5	0.88	0.85	0.61	51.67	8.83	3.81	0.64	2.28	up	0	0	yes	Caleosin-related family protein		GO:0005773(vacuole);GO:0009987(cellular process);GO:0009607(response to biotic stimulus);GO:0005623(cell);GO:0006950(response to stress);GO:0009628(response to abiotic stimulus);GO:0003824(catalytic activity);GO:0009536(plastid);GO:0016020(membrane);GO:0008152(metabolic process);GO:0009719(response to endogenous stimulus);GO:0005488(binding);GO:0008150(biological_process);GO:0006629(lipid metabol…	NA
LOC_Os06g13560.1	11.05	18.9	14.65	48.35	48.08	44.27	7.45	11.17	9.13	8.65	9.43	8.32	0.88	1.03	1.01	3.43	2.89	2.89	0.67	0.8	0.74	0.65	0.6	0.61	46.9	14.87	3.07	0.98	1.31	up	0	0	yes	SAM dependent carboxyl methyltransferase		GO:0006950(response to stress);GO:0005575(cellular_component);GO:0016740(transferase activity);GO:0009607(response to biotic stimulus);GO:0008152(metabolic process);GO:0009987(cellular process);GO:0008168(methyltransferase activity)	NA
LOC_Os06g13560.2	11.05	18.65	14.65	46.35	47.75	43.77	7.2	11.17	8.8	8.65	9.1	7.65	0.89	1.02	1.02	3.3	2.88	2.87	0.65	0.81	0.71	0.65	0.58	0.56	45.96	14.78	3.02	0.97	1.29	up	0	0	yes	SAM dependent carboxyl methyltransferase		GO:0009987(cellular process);GO:0008152(metabolic process);GO:0009607(response to biotic stimulus);GO:0006950(response to stress);GO:0016740(transferase activity);GO:0005575(cellular_component);GO:0008168(methyltransferase activity)	NA
LOC_Os06g13560.3	13.05	22.9	19.65	56.35	56.75	48.27	12.45	14.17	10.8	9.65	13.1	10.65	0.92	1.1	1.2	3.52	3	2.78	0.99	0.9	0.77	0.63	0.73	0.69	53.79	18.53	3.1	1.07	1.19	up	0	0	yes	SAM dependent carboxyl methyltransferase		GO:0009987(cellular process);GO:0008152(metabolic process);GO:0009607(response to biotic stimulus);GO:0006950(response to stress);GO:0016740(transferase activity);GO:0005575(cellular_component);GO:0008168(methyltransferase activity)	NA
LOC_Os06g13560.4	9.05	17.15	11.4	41.1	43.33	38.27	5.45	8.67	8.38	5.65	7.93	7.07	0.83	1.07	0.9	3.33	2.97	2.85	0.56	0.71	0.77	0.48	0.57	0.59	40.9	12.53	3.05	0.93	1.41	up	0	0	yes	SAM dependent carboxyl methyltransferase		GO:0005575(cellular_component);GO:0006950(response to stress);GO:0008152(metabolic process);GO:0016740(transferase activity);GO:0009987(cellular process);GO:0009607(response to biotic stimulus);GO:0008168(methyltransferase activity)	NA
LOC_Os06g13560.5	12.8	22.4	17.65	51.85	49.08	46.27	7.45	11.67	8.88	8.4	9.43	10.32	0.96	1.14	1.14	3.44	2.75	2.82	0.63	0.78	0.67	0.59	0.56	0.7	49.07	17.62	3	1.08	1.14	up	0	0.01	yes	SAM dependent carboxyl methyltransferase		GO:0016740(transferase activity);GO:0008152(metabolic process);GO:0009987(cellular process);GO:0008150(biological_process);GO:0008168(methyltransferase activity)	NA
LOC_Os01g73200.1	40.58	45.33	44.08	124.08	127.42	128.08	54.33	41.33	50.33	44.25	48.33	37.25	3.82	2.91	3.59	10.36	9	9.84	5.75	3.5	4.78	3.89	3.61	3.2	126.53	43.33	9.74	3.44	1.17	up	0	0	yes	Peroxidase superfamily protein		GO:0016020(membrane);GO:0005773(vacuole);GO:0006950(response to stress);GO:0005618(cell wall);GO:0003824(catalytic activity);GO:0008152(metabolic process);GO:0005575(cellular_component);GO:0005488(binding);GO:0004601(peroxidase activity);GO:0020037(heme binding);GO:0006979(response to oxidative stress);GO:0055114(oxidation-reduction process)	NA
LOC_Os04g59150.1	7.5	19.5	13.5	33.75	58.58	56.75	11.5	20	12	24.25	33.5	40.75	0.53	0.95	0.83	2.13	3.13	3.3	0.92	1.28	0.86	1.61	1.89	2.65	49.69	13.5	2.85	0.77	1.53	up	0	0	yes	Peroxidase superfamily protein		GO:0005575(cellular_component);GO:0005618(cell wall);GO:0003824(catalytic activity);GO:0006950(response to stress);GO:0005773(vacuole);GO:0008152(metabolic process);GO:0016020(membrane);GO:0005488(binding);GO:0004601(peroxidase activity);GO:0020037(heme binding);GO:0006979(response to oxidative stress);GO:0055114(oxidation-reduction process)	NA
LOC_Os04g59150.2	7.5	14.5	10.5	28.75	42.58	47.75	10.5	16	11	16.25	23.5	27.75	0.68	0.89	0.82	2.31	2.89	3.52	1.07	1.3	1	1.37	1.68	2.29	39.69	10.83	2.91	0.8	1.58	up	0	0	yes	Peroxidase superfamily protein		GO:0005773(vacuole);GO:0005488(binding);GO:0005575(cellular_component);GO:0008152(metabolic process);GO:0006950(response to stress);GO:0005618(cell wall);GO:0003824(catalytic activity);GO:0016020(membrane);GO:0004601(peroxidase activity);GO:0020037(heme binding);GO:0006979(response to oxidative stress);GO:0055114(oxidation-reduction process)	NA
LOC_Os07g49360.1	4	2	2	19	28	20	1	2	3	0	1	5	0.36	0.12	0.16	1.52	1.89	1.47	0.1	0.16	0.27	0	0.07	0.41	22.33	2.67	1.63	0.21	2.61	up	0	0	yes	Peroxidase superfamily protein		GO:0003824(catalytic activity);GO:0005515(protein binding);GO:0005488(binding);GO:0009607(response to biotic stimulus);GO:0006950(response to stress);GO:0008152(metabolic process);GO:0005829(cytosol);GO:0004601(peroxidase activity);GO:0020037(heme binding);GO:0006979(response to oxidative stress);GO:0055114(oxidation-reduction process)	ko00360(Phenylalanine metabolism);ko00680(Methane metabolism);ko00940(Phenylpropanoid biosynthesis)
LOC_Os07g07930.1	11	16	18	39	70	66	9	20	23	8	17	17	1.38	1.37	1.96	4.34	6.6	6.76	1.27	2.26	2.91	0.94	1.69	1.95	58.33	15	5.9	1.57	1.59	up	0	0	yes	LTPL78 - Protease inhibitor/seed storage/LTP family protein precursor		GO:0008289(lipid binding);GO:0016020(membrane);GO:0006810(transport)	NA
LOC_Os01g62980.2	0.5	2.5	2.5	56.5	64	43	2.5	3.5	5.5	7.5	9.5	7.5	0.09	0.3	0.39	8.92	8.55	6.25	0.5	0.56	0.99	1.25	1.34	1.22	54.5	1.83	7.91	0.26	5.1	up	0	0	yes	LTPL101 - Protease inhibitor/seed storage/LTP family protein precursor		GO:0005623(cell);GO:0008289(lipid binding);GO:0006810(transport)	NA
LOC_Os04g33920.1	3.5	4	7	40	51.5	36.5	3.5	6	4.5	3	3	6	0.4	0.31	0.69	4.04	4.4	3.39	0.45	0.61	0.52	0.32	0.27	0.62	42.67	4.83	3.94	0.47	2.69	up	0	0	yes	LTPL102 - Protease inhibitor/seed storage/LTP family protein precursor		GO:0006810(transport);GO:0005623(cell);GO:0008289(lipid binding)	NA
LOC_Os01g03914.1	70.67	102.33	90.17	200.67	270.5	243.17	64.17	98.17	72.83	82	94	82.5	3.85	3.8	4.26	9.71	11.08	10.83	3.93	4.82	4.01	4.17	4.06	4.11	238.11	87.72	10.54	3.97	1.09	up	0	0	yes	Cation efflux family protein		GO:0009987(cellular process);GO:0006810(transport);GO:0005215(transporter activity);GO:0016020(membrane);GO:0008324(cation transmembrane transporter activity);GO:0006812(cation transport);GO:0055085(transmembrane transport);GO:0016021(integral to membrane)	NA
LOC_Os01g03914.2	68.17	111.83	85.67	192.67	259	232.17	61.17	97.17	70.83	82	96.5	86	3.73	4.17	4.06	9.36	10.64	10.38	3.76	4.78	3.92	4.19	4.19	4.3	227.94	88.56	10.13	3.99	1.02	up	0	0	yes	Cation efflux family protein		GO:0006810(transport);GO:0016020(membrane);GO:0009987(cellular process);GO:0005215(transporter activity);GO:0005886(plasma membrane);GO:0008324(cation transmembrane transporter activity);GO:0006812(cation transport);GO:0055085(transmembrane transport);GO:0016021(integral to membrane)	NA
LOC_Os01g03914.3	71.17	97.83	87.17	197.67	261.5	232.67	63.67	93.67	69.33	80	91.5	80.5	3.76	3.52	3.99	9.27	10.37	10.04	3.78	4.45	3.7	3.94	3.83	3.88	230.61	85.39	9.89	3.76	1.08	up	0	0	yes	Cation efflux family protein		GO:0016020(membrane);GO:0006810(transport);GO:0009987(cellular process);GO:0005215(transporter activity);GO:0008324(cation transmembrane transporter activity);GO:0006812(cation transport);GO:0055085(transmembrane transport);GO:0016021(integral to membrane)	NA
LOC_Os01g32330.1	8	11	13	45	63	67	12	15	11	13	23	15	0.84	0.79	1.18	4.19	4.96	5.74	1.42	1.42	1.17	1.27	1.91	1.44	58.33	10.67	4.96	0.94	2.09	up	0	0	yes	Heavy metal transport/detoxification superfamily protein		GO:0005488(binding);GO:0006810(transport);GO:0005575(cellular_component);GO:0046872(metal ion binding);GO:0030001(metal ion transport)	NA
LOC_Os01g38670.1	16.5	28	30.08	176.83	234.2	241	16.75	25.92	19.17	43.25	33.33	40.58	1.11	1.28	1.75	10.52	11.78	13.19	1.26	1.56	1.3	2.7	1.77	2.48	217.34	24.86	11.83	1.38	2.8	up	0	0	yes	sugar transporter 1		GO:0006810(transport);GO:0009987(cellular process);GO:0005575(cellular_component);GO:0005634(nucleus);GO:0005886(plasma membrane);GO:0005773(vacuole);GO:0005215(transporter activity);GO:0016020(membrane);GO:0022857(transmembrane transporter activity);GO:0055085(transmembrane transport);GO:0016021(integral to membrane)	NA
LOC_Os01g38680.1	3	9	5.25	40.67	45.2	43	5.42	5.25	6.83	13.75	10.17	7.58	0.24	0.49	0.36	2.87	2.7	2.79	0.48	0.38	0.55	1.02	0.64	0.55	42.96	5.75	2.78	0.36	2.65	up	0	0	yes	sugar transporter 1		GO:0006810(transport);GO:0005575(cellular_component);GO:0005886(plasma membrane);GO:0005773(vacuole);GO:0016020(membrane);GO:0005215(transporter activity);GO:0009987(cellular process);GO:0005634(nucleus);GO:0022857(transmembrane transporter activity);GO:0055085(transmembrane transport);GO:0016021(integral to membrane)	NA
LOC_Os01g43460.1	30.5	26.29	21.67	84.93	78.73	75.23	23.39	27.92	21.83	31.17	29.5	27.17	1.5	0.88	0.93	3.72	2.91	3.03	1.3	1.24	1.09	1.43	1.15	1.22	79.63	26.15	3.22	1.1	1.23	up	0	0	yes	C4-dicarboxylate transporter/malic acid transport protein		GO:0009987(cellular process);GO:0016020(membrane);GO:0005215(transporter activity);GO:0006810(transport);GO:0005886(plasma membrane);GO:0055085(transmembrane transport);GO:0016021(integral to membrane)	NA
LOC_Os01g43460.2	30.5	28.29	22.67	87.93	78.73	73.23	23.39	26.92	21.83	31.17	29.5	27.17	1.56	0.99	1.01	4	3.03	3.06	1.35	1.24	1.13	1.49	1.2	1.27	79.96	27.15	3.36	1.18	1.19	up	0	0	yes	C4-dicarboxylate transporter/malic acid transport protein		GO:0006810(transport);GO:0009987(cellular process);GO:0016020(membrane);GO:0005886(plasma membrane);GO:0005215(transporter activity);GO:0055085(transmembrane transport);GO:0016021(integral to membrane)	NA
LOC_Os01g48680.1	33	35.5	45	139	155	99.5	30	44	40	47.5	45	38.5	1.38	1.01	1.64	5.17	4.88	3.41	1.41	1.66	1.69	1.86	1.5	1.47	131.17	37.83	4.49	1.34	1.4	up	0	0	yes	two pore calcium channel protein 1		GO:0009058(biosynthetic process);GO:0005773(vacuole);GO:0016020(membrane);GO:0005886(plasma membrane);GO:0005215(transporter activity);GO:0009987(cellular process);GO:0006810(transport);GO:0006629(lipid metabolic process);GO:0007165(signal transduction);GO:0009791(post-embryonic development);GO:0005216(ion channel activity);GO:0006811(ion transport);GO:0055085(transmembrane transport)	NA
LOC_Os01g48680.2	33	34.5	44	133	150	94.5	28	42	36	46.5	45	38.5	1.39	0.99	1.6	4.95	4.73	3.24	1.32	1.59	1.53	1.82	1.5	1.48	125.83	37.17	4.31	1.32	1.37	up	0	0	yes	two pore calcium channel protein 1		GO:0006629(lipid metabolic process);GO:0006810(transport);GO:0009987(cellular process);GO:0005215(transporter activity);GO:0009791(post-embryonic development);GO:0007165(signal transduction);GO:0005773(vacuole);GO:0016020(membrane);GO:0009058(biosynthetic process);GO:0005886(plasma membrane);GO:0005216(ion channel activity);GO:0006811(ion transport);GO:0055085(transmembrane transport)	NA
LOC_Os01g56420.1	2	6	7	23	38	26.5	4	11	7	12	19	15	0.29	0.58	0.87	2.91	4.07	3.09	0.64	1.41	1.01	1.6	2.15	1.96	29.17	5	3.36	0.58	2.2	up	0	0	yes	Ctr copper transporter family		GO:0016020(membrane);GO:0005215(transporter activity);GO:0007275(multicellular organismal development);GO:0030154(cell differentiation);GO:0006810(transport);GO:0000003(reproduction);GO:0009987(cellular process);GO:0005375(copper ion transmembrane transporter activity);GO:0035434(copper ion transmembrane transport);GO:0016021(integral to membrane)	NA
LOC_Os01g61180.1	48	70.5	50	119	171	168.5	26	55.5	35	79	76.5	64	2.39	2.39	2.15	5.25	6.38	6.84	1.45	2.48	1.76	3.67	3.02	2.91	152.83	56.17	6.16	2.31	1.1	up	0	0	yes	exocyst subunit exo70 family protein B1		GO:0006810(transport);GO:0005576(extracellular region);GO:0005737(cytoplasm);GO:0009987(cellular process);GO:0005829(cytosol);GO:0005886(plasma membrane);GO:0006887(exocytosis);GO:0000145(exocyst)	NA
LOC_Os01g65670.1	16	22	16	37	75	69	9	13	9	13	19	17	1.09	1.02	0.94	2.23	3.83	3.83	0.69	0.8	0.62	0.82	1.02	1.06	60.33	18	3.3	1.02	1.38	up	0	0	yes	amino acid permease 5		GO:0006810(transport);GO:0016020(membrane);GO:0009987(cellular process);GO:0005215(transporter activity)	NA
LOC_Os01g73300.1	5	15	8	29	41	25	6	6	5	5	15	6	0.55	1.12	0.76	2.81	3.36	2.23	0.74	0.59	0.55	0.51	1.3	0.6	31.67	9.33	2.8	0.81	1.47	up	0	0.01	yes	VAMP-like protein YKT62		GO:0006810(transport);GO:0005829(cytosol);GO:0003674(molecular_function);GO:0009987(cellular process);GO:0016192(vesicle-mediated transport);GO:0016021(integral to membrane)	ko04130(SNARE interactions in vesicular transport)
LOC_Os02g13870.1	49	89	68.33	209.67	217.67	231.33	37	52.33	45.33	91.67	140	109.33	3.51	4.34	4.24	13.32	11.69	13.52	2.98	3.37	3.28	6.12	7.94	7.14	219.56	68.78	12.84	4.03	1.36	up	0	0	yes	aquaporin protein		GO:0006810(transport);GO:0005215(transporter activity);GO:0016020(membrane);GO:0009987(cellular process);GO:0008150(biological_process);GO:0005886(plasma membrane)	NA
LOC_Os02g30230.1	15.67	30.58	16.17	58.67	56	47.5	16.92	16.5	17.67	29	22.17	28.42	0.33	0.44	0.29	1.09	0.88	0.81	0.4	0.31	0.37	0.57	0.37	0.55	54.06	20.81	0.93	0.35	1.07	up	0	0.01	yes	exocyst subunit exo70 family protein F1		GO:0005829(cytosol);GO:0005737(cytoplasm);GO:0009987(cellular process);GO:0005886(plasma membrane);GO:0006810(transport);GO:0006887(exocytosis);GO:0000145(exocyst)	ko04910(Insulin signaling pathway)
LOC_Os02g36490.1	7.67	8.83	6.17	30.17	36.67	33.17	8	7	9.17	5.17	11.33	8	0.51	0.4	0.35	1.77	1.82	1.79	0.59	0.42	0.61	0.32	0.59	0.48	33.33	7.56	1.79	0.42	1.75	up	0	0	yes	General substrate transporter domain containing protein		GO:0005215(transporter activity);GO:0009987(cellular process);GO:0006810(transport);GO:0016020(membrane);GO:0022857(transmembrane transporter activity);GO:0055085(transmembrane transport);GO:0016021(integral to membrane)	NA
LOC_Os02g36490.2	7.67	8.83	5.17	28.17	34.67	32.17	8	7	9.17	5.17	11.33	8	0.56	0.44	0.32	1.81	1.89	1.9	0.65	0.46	0.67	0.35	0.65	0.53	31.67	7.22	1.87	0.44	1.74	up	0	0	yes	General substrate transporter domain containing protein		GO:0009987(cellular process);GO:0006810(transport);GO:0005215(transporter activity);GO:0016020(membrane);GO:0022857(transmembrane transporter activity);GO:0055085(transmembrane transport);GO:0016021(integral to membrane)	NA
LOC_Os02g36490.3	7.67	7.33	4.67	26.67	31.67	29.67	8	6	8.67	4.67	10.33	8	0.56	0.37	0.3	1.74	1.75	1.78	0.66	0.4	0.64	0.32	0.6	0.54	29.33	6.56	1.76	0.41	1.76	up	0	0	yes	General substrate transporter domain containing protein		GO:0022857(transmembrane transporter activity);GO:0055085(transmembrane transport);GO:0016021(integral to membrane)	NA
LOC_Os02g41860.1	173.04	285.17	221.47	706.8	1065.36	1014.48	217.61	308.34	254.96	273.04	333.43	307.16	13.89	15.59	15.4	50.35	64.19	66.49	19.63	22.26	20.66	20.45	21.22	22.51	928.88	226.56	60.34	14.96	1.69	up	0	0	yes	plasma membrane intrinsic protein 2;4		GO:0005215(transporter activity);GO:0009719(response to endogenous stimulus);GO:0016049(cell growth);GO:0007275(multicellular organismal development);GO:0030154(cell differentiation);GO:0009653(anatomical structure morphogenesis);GO:0009987(cellular process);GO:0006810(transport);GO:0005575(cellular_component);GO:0016020(membrane)	NA
LOC_Os02g41860.2	284.54	447.17	351.47	986.3	1641.86	1538.48	286.61	486.84	387.96	376.04	497.93	444.16	20.88	22.35	22.34	64.22	90.44	92.18	23.64	32.13	28.74	25.74	28.96	29.76	1388.88	361.06	82.28	21.85	1.59	up	0	0	yes	plasma membrane intrinsic protein 2		GO:0009536(plastid);GO:0005886(plasma membrane);GO:0009628(response to abiotic stimulus);GO:0006950(response to stress);GO:0005215(transporter activity);GO:0009719(response to endogenous stimulus);GO:0005575(cellular_component);GO:0009987(cellular process);GO:0006810(transport);GO:0016020(membrane)	NA
LOC_Os02g41860.3	121.54	148.17	134.47	488.3	607.86	602.48	170.61	194.34	146.96	193.04	200.43	200.66	13.22	10.98	12.67	47.13	49.63	53.51	20.86	19.01	16.14	19.59	17.28	19.93	566.22	134.73	50.09	12.29	1.71	up	0	0	yes	plasma membrane intrinsic protein 2;4		GO:0016020(membrane);GO:0009719(response to endogenous stimulus);GO:0016049(cell growth);GO:0007275(multicellular organismal development);GO:0030154(cell differentiation);GO:0009653(anatomical structure morphogenesis);GO:0009987(cellular process);GO:0006810(transport);GO:0005575(cellular_component);GO:0005215(transporter activity)	NA
LOC_Os02g41860.4	66.7	99.5	87.81	314.46	430.03	420.07	97.94	131.01	97.38	119.71	143.01	130.83	8.27	8.4	9.43	34.6	40.02	42.53	13.65	14.61	12.19	13.85	14.06	14.81	388.19	84.67	39.05	8.7	1.84	up	0	0	yes	plasma membrane intrinsic protein 2		GO:0009628(response to abiotic stimulus);GO:0005575(cellular_component);GO:0009719(response to endogenous stimulus);GO:0005215(transporter activity);GO:0006950(response to stress);GO:0006810(transport);GO:0016020(membrane);GO:0005886(plasma membrane);GO:0009536(plastid);GO:0009987(cellular process)	NA
LOC_Os02g46460.1	2	5	2.5	15.5	33.5	26.5	3	5.5	7	3	7	2.5	0.1	0.18	0.11	0.72	1.31	1.13	0.18	0.26	0.37	0.15	0.29	0.12	25.17	3.17	1.05	0.13	2.78	up	0	0	yes	peptide transporter PTR2		GO:0005215(transporter activity);GO:0006810(transport);GO:0005886(plasma membrane);GO:0016020(membrane);GO:0009987(cellular process);GO:0008150(biological_process);GO:0006857(oligopeptide transport)	NA
LOC_Os02g46460.2	2	5	2.5	14.5	33.5	26.5	3	5.5	7	3	7	2.5	0.1	0.16	0.1	0.62	1.21	1.04	0.16	0.24	0.34	0.13	0.27	0.11	24.83	3.17	0.96	0.12	2.74	up	0	0	yes	peptide transporter PTR2		GO:0005215(transporter activity);GO:0008150(biological_process);GO:0005886(plasma membrane);GO:0009987(cellular process);GO:0006810(transport);GO:0016020(membrane);GO:0006857(oligopeptide transport)	NA
LOC_Os02g57720.1	36.77	58.77	58.47	145.53	169.73	160.72	45.11	41.8	47.45	47.12	54.53	45.39	2.9	3.16	4	10.19	10.06	10.36	4	2.97	3.78	3.47	3.41	3.27	158.66	51.34	10.2	3.35	1.29	up	0	0	yes	plasma membrane intrinsic protein 1;4		GO:0006810(transport);GO:0005886(plasma membrane);GO:0009628(response to abiotic stimulus);GO:0006950(response to stress);GO:0005575(cellular_component);GO:0009987(cellular process);GO:0016020(membrane);GO:0005215(transporter activity)	NA
LOC_Os03g04570.1	2	1	7	26	29	32.5	6	6	5	4.5	2.5	5	0.11	0.04	0.33	1.27	1.19	1.46	0.37	0.3	0.28	0.23	0.11	0.25	29.17	3.33	1.31	0.16	2.69	up	0	0	yes	peptide transporter PTR3-A		GO:0008150(biological_process);GO:0016020(membrane);GO:0005215(transporter activity);GO:0006950(response to stress);GO:0009607(response to biotic stimulus);GO:0009719(response to endogenous stimulus);GO:0006810(transport);GO:0009628(response to abiotic stimulus);GO:0006857(oligopeptide transport)	NA
LOC_Os03g05290.1	509.17	518.33	529.58	2859.92	2950.42	2577.25	700.25	735.75	603.17	1098.67	1080.67	833.75	53.52	37.11	48.21	266.77	232.8	221.21	82.73	69.57	64.02	107.74	90.04	80.02	2795.86	519.03	240.26	46.28	2.05	up	0	0	yes	gamma tonoplast intrinsic protein		GO:0006950(response to stress);GO:0006810(transport);GO:0016020(membrane);GO:0005773(vacuole);GO:0009628(response to abiotic stimulus);GO:0009536(plastid);GO:0009987(cellular process);GO:0009719(response to endogenous stimulus);GO:0007165(signal transduction);GO:0005215(transporter activity)	NA
LOC_Os03g05620.1	65.79	90.94	61.8	173.38	186.08	204.82	83.17	103.96	90.11	141.08	134.19	119.13	3.79	3.56	3.08	8.86	8.04	9.63	5.38	5.38	5.24	7.58	6.12	6.26	188.1	72.85	8.84	3.48	1.02	up	0	0	yes	phosphate transporter 1;7		GO:0009987(cellular process);GO:0006810(transport);GO:0005215(transporter activity);GO:0005886(plasma membrane);GO:0016020(membrane);GO:0022857(transmembrane transporter activity);GO:0055085(transmembrane transport);GO:0016021(integral to membrane)	NA
LOC_Os03g10090.1	2.5	2	3	46	47	60.5	2.5	4	4	8	6	6	0.13	0.07	0.13	2.12	1.83	2.56	0.15	0.19	0.21	0.39	0.25	0.28	51.17	2.5	2.17	0.11	4.07	up	0	0	yes	polyol/monosaccharide transporter 5		GO:0006810(transport);GO:0005215(transporter activity);GO:0005886(plasma membrane);GO:0009987(cellular process);GO:0005623(cell);GO:0016020(membrane);GO:0022857(transmembrane transporter activity);GO:0055085(transmembrane transport);GO:0016021(integral to membrane)	NA
LOC_Os03g11900.1	17	44.5	35.5	60.5	102.5	93	18	26.5	22.5	25	42	33	0.81	1.45	1.47	2.56	3.67	3.62	0.97	1.14	1.08	1.11	1.59	1.44	85.33	32.33	3.28	1.24	1.08	up	0	0	yes	monosaccharide transporter		GO:0006810(transport);GO:0016020(membrane);GO:0008152(metabolic process);GO:0009987(cellular process);GO:0005575(cellular_component);GO:0005215(transporter activity);GO:0005886(plasma membrane);GO:0022857(transmembrane transporter activity);GO:0055085(transmembrane transport);GO:0016021(integral to membrane)	NA
LOC_Os03g21890.1	63.6	83.2	68	187.4	217.2	218.4	75.8	77.8	85.8	66.4	48.8	54	3.02	2.69	2.79	7.89	7.73	8.46	4.04	3.32	4.11	2.94	1.84	2.34	207.67	71.6	8.03	2.83	1.18	up	0	0	yes	potassium transporter 2		GO:0016020(membrane);GO:0005215(transporter activity);GO:0005886(plasma membrane);GO:0009987(cellular process);GO:0006810(transport);GO:0015079(potassium ion transmembrane transporter activity);GO:0071805(potassium ion transmembrane transport)	NA
LOC_Os03g37411.1	9.17	4.5	3.67	23	23.83	20.83	16.17	8.17	9.67	16.33	5.67	6	0.65	0.22	0.22	1.44	1.26	1.2	1.28	0.52	0.69	1.08	0.32	0.39	22.56	5.78	1.3	0.36	1.54	up	0	0.01	yes	MATE efflux family protein		GO:0006810(transport);GO:0016020(membrane);GO:0009987(cellular process);GO:0005773(vacuole);GO:0005215(transporter activity);GO:0015238(drug transmembrane transporter activity);GO:0015297(antiporter activity);GO:0006855(drug transmembrane transport);GO:0055085(transmembrane transport)	NA
LOC_Os03g37490.1	283.17	439.67	354.67	1047.67	1177.5	1099.33	371.5	406.83	317.17	392.33	433	342.67	16.32	17.26	17.7	53.59	50.95	51.74	24.07	21.09	18.46	21.1	19.78	18.03	1108.17	359.17	52.09	17.09	1.29	up	0	0	yes	MATE efflux family protein		GO:0005215(transporter activity);GO:0016020(membrane);GO:0006810(transport);GO:0009987(cellular process);GO:0005773(vacuole);GO:0015238(drug transmembrane transporter activity);GO:0015297(antiporter activity);GO:0006855(drug transmembrane transport);GO:0055085(transmembrane transport)	NA
LOC_Os03g37640.1	3.5	8.67	6.5	23.17	26.17	22.83	9.83	7.17	3.5	9	7.83	8.17	0.22	0.37	0.35	1.28	1.23	1.16	0.69	0.4	0.22	0.52	0.39	0.47	24.06	6.22	1.22	0.31	1.62	up	0	0.01	yes	MATE efflux family protein		GO:0005215(transporter activity);GO:0006810(transport);GO:0009987(cellular process);GO:0016020(membrane);GO:0005773(vacuole);GO:0015238(drug transmembrane transporter activity);GO:0015297(antiporter activity);GO:0006855(drug transmembrane transport);GO:0055085(transmembrane transport)	NA
LOC_Os03g48310.1	141.58	262.33	191	529.5	571.33	476	174.58	218.33	176	191.25	203.33	152.12	5.2	6.56	6.08	17.27	15.76	14.28	7.21	7.22	6.53	6.56	5.92	5.1	525.61	198.31	15.77	5.95	1.08	up	0	0	yes	plasma membrane ATPase		GO:0016787(hydrolase activity);GO:0006139(nucleobase-containing compound metabolic process);GO:0009058(biosynthetic process);GO:0016020(membrane);GO:0008152(metabolic process);GO:0009056(catabolic process);GO:0006810(transport);GO:0005886(plasma membrane);GO:0000166(nucleotide binding);GO:0046872(metal ion binding);GO:0003824(catalytic activity);GO:0015662(ATPase activity, coupled to transmembran…	ko00190(Oxidative phosphorylation)
LOC_Os04g16450.1	8.42	27.44	10.28	77.53	125.49	122.16	27.04	43.46	20.07	14.62	24.53	33.19	0.63	1.4	0.67	5.16	7.07	7.49	2.28	2.93	1.52	1.02	1.46	2.27	108.4	15.38	6.57	0.9	2.59	up	0	0	yes	plasma membrane intrinsic protein 2;8		GO:0009987(cellular process);GO:0016020(membrane);GO:0005215(transporter activity);GO:0006810(transport);GO:0009719(response to endogenous stimulus)	NA
LOC_Os04g35540.1	14	24	22	62	89	68	10	26	18	26	26	15	0.83	0.97	1.13	3.25	3.95	3.28	0.66	1.38	1.07	1.43	1.22	0.81	73	20	3.5	0.97	1.52	up	0	0	yes	amino acid permease family protein		GO:0006810(transport);GO:0005215(transporter activity);GO:0016020(membrane);GO:0009987(cellular process);GO:0055085(transmembrane transport);GO:0015171(amino acid transmembrane transporter activity);GO:0003333(amino acid transmembrane transport)	NA
LOC_Os04g37990.1	11	16	17	44	39	54	18	13	14	17	26	19	0.58	0.57	0.77	2.05	1.53	2.31	1.06	0.61	0.74	0.83	1.08	0.91	45.67	14.67	1.96	0.64	1.3	up	0	0	yes	monosaccharide transporter		GO:0005215(transporter activity);GO:0016020(membrane);GO:0006810(transport);GO:0009987(cellular process);GO:0022857(transmembrane transporter activity);GO:0055085(transmembrane transport);GO:0016021(integral to membrane)	NA
LOC_Os04g39030.1	51	99	98	234	400	429	30	93	51	46	71	70	3.5	4.63	5.83	14.27	20.63	24.07	2.32	5.75	3.54	2.95	3.87	4.39	354.33	82.67	19.66	4.66	1.76	up	0	0	yes	peptide transporter PTR2		GO:0005215(transporter activity);GO:0006810(transport);GO:0016020(membrane);GO:0006857(oligopeptide transport)	NA
LOC_Os04g43210.1	44.83	69.83	74	222.83	276.17	250	42.67	56.83	43.67	80.67	109.83	93	2.36	2.5	3.37	10.41	10.91	10.74	2.52	2.69	2.32	3.96	4.58	4.47	249.67	62.89	10.69	2.74	1.64	up	0	0	yes	MFS general substrate transporter		GO:0016020(membrane);GO:0006810(transport);GO:0005623(cell);GO:0005886(plasma membrane);GO:0009987(cellular process);GO:0005215(transporter activity);GO:0008150(biological_process);GO:0022857(transmembrane transporter activity);GO:0055085(transmembrane transport);GO:0016021(integral to membrane)	NA
LOC_Os04g43210.2	47.33	72.33	70	216.33	257.67	225.5	41.67	56.33	41.67	79.67	103.33	88.5	2.33	2.42	2.98	9.44	9.51	9.05	2.3	2.49	2.07	3.65	4.03	3.97	233.17	63.22	9.33	2.58	1.54	up	0	0	yes	MFS general substrate transporter		GO:0006810(transport);GO:0005886(plasma membrane);GO:0005623(cell);GO:0008150(biological_process);GO:0005215(transporter activity);GO:0009987(cellular process);GO:0016020(membrane);GO:0022857(transmembrane transporter activity);GO:0055085(transmembrane transport);GO:0016021(integral to membrane)	NA
LOC_Os04g43210.3	43.83	67.83	73	216.83	265.17	235.5	38.67	55.83	41.67	80.67	104.83	91.5	2.31	2.44	3.33	10.15	10.5	10.14	2.29	2.65	2.22	3.97	4.38	4.41	239.17	61.56	10.26	2.69	1.6	up	0	0	yes	MFS general substrate transporter		GO:0005623(cell);GO:0005886(plasma membrane);GO:0008150(biological_process);GO:0005215(transporter activity);GO:0009987(cellular process);GO:0006810(transport);GO:0016020(membrane);GO:0022857(transmembrane transporter activity);GO:0055085(transmembrane transport);GO:0016021(integral to membrane)	NA
LOC_Os04g44060.1	145.66	213.4	188.12	393.51	531.35	509.03	84.51	141.73	133.91	113.69	200.58	153.02	13.79	13.76	15.43	33.07	37.77	39.36	8.99	12.07	12.8	10.04	15.06	13.23	477.97	182.39	36.73	14.33	1.04	up	0	0	yes	plasma membrane intrinsic protein 2		GO:0009536(plastid);GO:0006950(response to stress);GO:0009628(response to abiotic stimulus);GO:0005886(plasma membrane);GO:0006810(transport);GO:0016020(membrane);GO:0009987(cellular process);GO:0005575(cellular_component);GO:0009719(response to endogenous stimulus);GO:0005215(transporter activity)	NA
LOC_Os04g47220.1	494.92	600.2	489.12	1906.95	2680.58	2501.88	360.62	503.71	425.25	676.83	709.82	697.7	45.08	37.24	38.59	154.15	183.3	186.1	36.92	41.27	39.11	57.52	51.26	58.03	2363.14	528.08	174.52	40.3	1.79	up	0	0	yes	plasma membrane intrinsic protein 1;4		GO:0006810(transport);GO:0006950(response to stress);GO:0009628(response to abiotic stimulus);GO:0005886(plasma membrane);GO:0005575(cellular_component);GO:0009987(cellular process);GO:0016020(membrane);GO:0005215(transporter activity)	NA
LOC_Os04g53930.1	12.83	25.83	26.33	48.17	82.83	76.17	18.83	39.67	32.5	8.5	11.67	16.33	0.89	1.22	1.58	2.97	4.31	4.32	1.47	2.48	2.28	0.55	0.64	1.03	69.06	21.67	3.86	1.23	1.33	up	0	0	yes	organic cation transporter protein		GO:0009987(cellular process);GO:0006810(transport);GO:0016020(membrane);GO:0009579(thylakoid);GO:0005215(transporter activity);GO:0009536(plastid);GO:0022857(transmembrane transporter activity);GO:0055085(transmembrane transport);GO:0016021(integral to membrane)	NA
LOC_Os04g53930.2	12.83	21.83	27.33	52.17	82.83	66.17	16.83	34.67	30.5	9.5	11.67	17.33	0.69	0.8	1.27	2.49	3.35	2.91	1.02	1.68	1.66	0.48	0.5	0.85	67.06	20.67	2.91	0.92	1.34	up	0	0	yes	organic cation transporter protein		GO:0005215(transporter activity);GO:0006810(transport);GO:0009987(cellular process);GO:0009579(thylakoid);GO:0009536(plastid);GO:0016020(membrane);GO:0022857(transmembrane transporter activity);GO:0055085(transmembrane transport);GO:0016021(integral to membrane)	NA
LOC_Os05g06780.1	15.5	26	42	178	253.5	250.5	13.5	30	22.5	11	26	22	2.58	2.95	6.06	26.31	31.69	34.07	2.53	4.49	3.78	1.71	3.43	3.35	227.33	27.83	30.69	3.86	2.66	up	0	0	yes	LTPL104 - Protease inhibitor/seed storage/LTP family protein precursor		GO:0005623(cell);GO:0006810(transport);GO:0008289(lipid binding)	NA
LOC_Os05g14820.1	1	3	3.17	31.67	32.83	37	2.33	0	4.83	1	1.5	1.83	0.09	0.18	0.24	2.51	2.2	2.69	0.23	0	0.44	0.08	0.11	0.15	33.83	2.39	2.47	0.17	3.57	up	0	0	yes	transmembrane amino acid transporter protein		GO:0005215(transporter activity);GO:0006810(transport);GO:0016020(membrane);GO:0005886(plasma membrane);GO:0009987(cellular process);GO:0009628(response to abiotic stimulus)	NA
LOC_Os05g18470.1	4	1	2	20	31	22	2	3	0	3	2	4	0.4	0.07	0.17	1.76	2.3	1.78	0.22	0.27	0	0.28	0.16	0.36	24.33	2.33	1.95	0.21	2.87	up	0	0	yes	CRAL/TRIO domain containing protein		GO:0005215(transporter activity);GO:0006810(transport)	NA
LOC_Os05g37470.1	17.4	25.81	23.97	62.1	82.65	81.49	11.87	18.08	11.37	23.07	27.76	28.15	0.88	0.89	1.05	2.78	3.13	3.36	0.67	0.82	0.58	1.09	1.11	1.3	75.41	22.39	3.09	0.94	1.4	up	0	0	yes	Transmembrane amino acid transporter family protein		GO:0006810(transport);GO:0009987(cellular process);GO:0005886(plasma membrane);GO:0005215(transporter activity);GO:0007275(multicellular organismal development);GO:0009653(anatomical structure morphogenesis);GO:0005794(Golgi apparatus);GO:0030154(cell differentiation);GO:0005623(cell);GO:0005768(endosome);GO:0009607(response to biotic stimulus);GO:0005488(binding);GO:0016020(membrane);GO:0009719(…	NA
LOC_Os05g37470.2	17.4	25.81	24.63	62.77	83.65	83.49	11.87	18.08	11.37	23.4	27.76	28.82	0.9	0.91	1.11	2.89	3.25	3.53	0.69	0.84	0.59	1.13	1.14	1.36	76.64	22.61	3.22	0.97	1.41	up	0	0	yes	Transmembrane amino acid transporter family protein		GO:0009653(anatomical structure morphogenesis);GO:0005623(cell);GO:0006810(transport);GO:0005768(endosome);GO:0009607(response to biotic stimulus);GO:0005488(binding);GO:0009987(cellular process);GO:0016020(membrane);GO:0009719(response to endogenous stimulus);GO:0009628(response to abiotic stimulus);GO:0009606(tropism);GO:0009791(post-embryonic development);GO:0005886(plasma membrane);GO:0005215…	NA
LOC_Os05g37470.3	17.4	25.31	24.63	62.77	80.65	79.49	11.87	18.08	11.37	23.4	25.76	27.82	1.08	1.07	1.32	3.45	3.75	4.02	0.83	1.01	0.71	1.35	1.27	1.57	74.3	22.45	3.74	1.16	1.38	up	0	0	yes	Transmembrane amino acid transporter family protein		GO:0016020(membrane);GO:0009719(response to endogenous stimulus);GO:0009628(response to abiotic stimulus);GO:0009606(tropism);GO:0009653(anatomical structure morphogenesis);GO:0009791(post-embryonic development);GO:0005215(transporter activity);GO:0007275(multicellular organismal development);GO:0005794(Golgi apparatus);GO:0030154(cell differentiation);GO:0005623(cell);GO:0006810(transport);GO:00…	NA
LOC_Os06g14030.1	107	173	118	819	920	825	107	144	122	78	103	89	4.3	4.74	4.11	29.22	27.76	27.08	4.83	5.21	4.95	2.93	3.28	3.27	854.67	132.67	28.02	4.38	2.35	up	0	0	yes	potassium channel SKOR		GO:0006810(transport);GO:0000166(nucleotide binding);GO:0009987(cellular process);GO:0009719(response to endogenous stimulus);GO:0005215(transporter activity);GO:0005515(protein binding);GO:0005216(ion channel activity);GO:0006811(ion transport);GO:0055085(transmembrane transport);GO:0016020(membrane)	NA
LOC_Os06g42720.1	953.75	1557	1195.25	3437.5	3982	3614.25	994.5	1187.75	1018.75	1257.5	1491.5	1225.75	48.54	53.97	52.69	155.25	152.13	150.2	56.89	54.38	52.35	59.71	60.17	56.96	3677.92	1235.33	152.53	51.73	1.24	up	0	0	yes	Transmembrane amino acid transporter family protein		GO:0006810(transport);GO:0016020(membrane);GO:0005215(transporter activity);GO:0009987(cellular process);GO:0005773(vacuole)	NA
LOC_Os06g48720.1	80	116	99	234	273	244	104	122	117	157	144	127	5.58	5.51	5.98	14.48	14.29	13.89	8.15	7.65	8.24	10.21	7.96	8.09	250.33	98.33	14.22	5.69	1	up	0	0	yes	Transmembrane amino acid transporter family protein		GO:0009987(cellular process);GO:0006139(nucleobase-containing compound metabolic process);GO:0006810(transport);GO:0009056(catabolic process);GO:0005215(transporter activity);GO:0016787(hydrolase activity);GO:0016020(membrane);GO:0009058(biosynthetic process)	NA
LOC_Os07g26630.1	21.1	21.04	15.65	86.18	107.52	102.33	15.89	20.36	11.74	23.01	28.47	26.05	1.96	1.33	1.26	7.09	7.49	7.75	1.66	1.7	1.1	1.99	2.09	2.21	98.67	19.26	7.44	1.51	1.97	up	0	0	yes	plasma membrane intrinsic protein 2		GO:0009536(plastid);GO:0006810(transport);GO:0016020(membrane);GO:0009987(cellular process);GO:0006950(response to stress);GO:0009628(response to abiotic stimulus);GO:0005575(cellular_component);GO:0009719(response to endogenous stimulus);GO:0005215(transporter activity);GO:0005886(plasma membrane)	NA
LOC_Os07g26660.1	30.09	37.5	33.98	165.86	200.31	192.56	23.83	30.81	27.92	36.36	45.07	47.26	3.2	2.71	3.13	15.65	15.98	16.72	2.85	2.95	3	3.61	3.8	4.59	186.24	33.86	16.11	3.01	2.1	up	0	0	yes	plasma membrane intrinsic protein 2		GO:0005215(transporter activity);GO:0006810(transport);GO:0009536(plastid);GO:0005886(plasma membrane);GO:0009628(response to abiotic stimulus);GO:0006950(response to stress);GO:0009719(response to endogenous stimulus);GO:0005575(cellular_component);GO:0009987(cellular process);GO:0016020(membrane)	NA
LOC_Os07g26690.1	142.9	183.7	158.33	666.84	893.11	922.67	95.02	144.3	128.44	154.26	184.56	178.55	12.94	11.33	12.42	53.59	60.71	68.22	9.67	11.75	11.74	13.03	13.25	14.76	827.54	161.64	60.84	12.23	2	up	0	0	yes	plasma membrane intrinsic protein 2		GO:0016020(membrane);GO:0006810(transport);GO:0009987(cellular process);GO:0005215(transporter activity)	NA
LOC_Os07g26690.2	132.9	172.7	152.33	628.84	840.11	864.67	94.02	136.3	125.44	147.26	173.56	166.55	11.02	9.75	10.94	46.28	52.3	58.56	8.76	10.17	10.5	11.39	11.41	12.61	777.87	152.64	52.38	10.57	1.99	up	0	0	yes	plasma membrane intrinsic protein 2		GO:0006810(transport);GO:0016020(membrane);GO:0009719(response to endogenous stimulus);GO:0005773(vacuole);GO:0005215(transporter activity);GO:0006950(response to stress);GO:0009628(response to abiotic stimulus);GO:0005886(plasma membrane);GO:0009536(plastid);GO:0009987(cellular process);GO:0005575(cellular_component);GO:0005515(protein binding)	NA
LOC_Os08g05910.1	6.08	12.08	7.83	41.42	62.75	60.42	8.5	14.58	8.58	4.33	8.17	6.75	0.32	0.43	0.35	1.91	2.44	2.56	0.5	0.68	0.45	0.21	0.34	0.32	54.86	8.67	2.3	0.36	2.33	up	0	0	yes	peptide transporter PTR2		GO:0008150(biological_process);GO:0005886(plasma membrane);GO:0006810(transport);GO:0005215(transporter activity);GO:0006950(response to stress);GO:0009628(response to abiotic stimulus);GO:0005515(protein binding);GO:0009987(cellular process);GO:0006857(oligopeptide transport);GO:0016020(membrane)	NA
LOC_Os08g05910.2	6.08	10.08	7.5	35.75	53.5	52.17	8.25	13.58	8.58	4.33	6.92	5.75	0.39	0.45	0.42	2.06	2.6	2.76	0.6	0.79	0.56	0.26	0.36	0.34	47.14	7.89	2.47	0.42	2.22	up	0	0	yes	peptide transporter PTR2		GO:0005215(transporter activity);GO:0005886(plasma membrane);GO:0009987(cellular process);GO:0008150(biological_process);GO:0006810(transport);GO:0005515(protein binding);GO:0009628(response to abiotic stimulus);GO:0006950(response to stress);GO:0006857(oligopeptide transport);GO:0016020(membrane)	NA
LOC_Os08g35470.1	18	24.5	18	53.5	58	46	10	27	19	33	18.5	33	1.01	0.94	0.88	2.67	2.45	2.11	0.63	1.37	1.08	1.73	0.82	1.69	52.5	20.17	2.41	0.94	1.04	up	0	0.01	yes	exocyst subunit exo70 family protein D1		GO:0009987(cellular process);GO:0006810(transport);GO:0005737(cytoplasm);GO:0005829(cytosol);GO:0006887(exocytosis);GO:0000145(exocyst)	ko04910(Insulin signaling pathway)
LOC_Os09g23300.1	4.33	3.33	0.33	30	39	35.33	1.33	2	2.33	2.33	2	1.33	0.43	0.23	0.03	2.65	2.91	2.87	0.15	0.18	0.23	0.22	0.16	0.12	34.78	2.67	2.81	0.23	3.49	up	0	0	yes	integral membrane protein		GO:0016020(membrane);GO:0019725(cellular homeostasis);GO:0006810(transport);GO:0005773(vacuole);GO:0009987(cellular process);GO:0008150(biological_process);GO:0005215(transporter activity)	NA
LOC_Os09g39910.1	23.42	43.22	30.72	67.94	92.71	93.91	22.98	40.49	30.54	34.03	43.87	36.54	1.12	1.41	1.27	2.88	3.32	3.66	1.23	1.74	1.47	1.52	1.66	1.59	84.85	32.46	3.29	1.26	1.07	up	0	0	yes	ABC transporter family protein		GO:0005215(transporter activity);GO:0005886(plasma membrane);GO:0006810(transport);GO:0005524(ATP binding);GO:0016887(ATPase activity)	NA
LOC_Os09g39910.2	23.42	45.22	30.72	68.44	96.71	96.91	22.98	41.49	30.54	34.53	44.87	38.54	1.13	1.49	1.28	2.93	3.5	3.82	1.25	1.8	1.49	1.55	1.72	1.7	87.35	33.12	3.42	1.3	1.08	up	0	0	yes	ABC transporter family protein		GO:0005215(transporter activity);GO:0005886(plasma membrane);GO:0006810(transport);GO:0005524(ATP binding);GO:0016887(ATPase activity)	NA
LOC_Os10g21590.2	4	6	6.83	35.17	69.83	77	8.5	10.5	7.5	16.17	17.5	22	0.26	0.27	0.39	2.07	3.47	4.16	0.63	0.63	0.5	1	0.92	1.33	60.67	5.61	3.23	0.31	3.06	up	0	0	yes	MFS general substrate transporter		GO:0009987(cellular process);GO:0005215(transporter activity);GO:0016020(membrane);GO:0006810(transport);GO:0022857(transmembrane transporter activity);GO:0055085(transmembrane transport);GO:0016021(integral to membrane)	NA
LOC_Os10g30450.1	22	34	31	62	86	87	18	26	29	28	29	41	1.82	1.92	2.23	4.56	5.35	5.89	1.68	1.94	2.43	2.17	1.91	3.1	78.33	29	5.27	1.99	1.09	up	0	0	yes	Heavy metal transport/detoxification superfamily protein		GO:0006810(transport);GO:0005488(binding);GO:0046872(metal ion binding);GO:0030001(metal ion transport)	NA
LOC_Os10g37210.1	70	117	89	206	260	255	68	86	73	99	107	116	4.15	4.72	4.57	10.83	11.56	12.33	4.53	4.58	4.37	5.47	5.02	6.27	240.33	92	11.57	4.48	1.05	up	0	0	yes	FAD dependent oxidoreductase domain containing protein		GO:0009628(response to abiotic stimulus);GO:0003824(catalytic activity);GO:0005739(mitochondrion);GO:0008152(metabolic process);GO:0003674(molecular_function);GO:0009987(cellular process);GO:0009056(catabolic process);GO:0009055(electron carrier activity);GO:0016491(oxidoreductase activity);GO:0055114(oxidation-reduction process);GO:0004174(electron-transferring-flavoprotein dehydrogenase activit…	NA
LOC_Os10g42960.1	12	29.5	20	59.5	74.5	62.5	8	11	4.5	12	13	12	0.58	0.97	0.84	2.55	2.7	2.46	0.43	0.48	0.22	0.54	0.5	0.53	65.5	20.5	2.57	0.79	1.36	up	0	0	yes	urea active transporter		GO:0007154(cell communication);GO:0009991(response to extracellular stimulus);GO:0009987(cellular process);GO:0006810(transport);GO:0005886(plasma membrane);GO:0005215(transporter activity);GO:0006950(response to stress);GO:0055085(transmembrane transport);GO:0016020(membrane)	NA
LOC_Os11g02464.1	61.5	105.5	69.5	219	234.5	183	59.5	64	55	84	87	85.5	2.88	3.36	2.81	9.09	8.23	6.99	3.13	2.69	2.6	3.66	3.22	3.65	212.17	78.83	8.1	3.02	1.09	up	0	0	yes	vacuolar sorting receptor homolog 1		GO:0005794(Golgi apparatus);GO:0005886(plasma membrane);GO:0005515(protein binding);GO:0005488(binding);GO:0009987(cellular process);GO:0006810(transport)	NA
LOC_Os12g02390.1	64.5	98.5	82.5	216	244	192	61.5	73	56	84	95	84.5	3	3.12	3.33	8.92	8.53	7.3	3.22	3.06	2.63	3.65	3.51	3.59	217.33	81.83	8.25	3.15	1.07	up	0	0	yes	vacuolar sorting receptor homolog 1		GO:0005794(Golgi apparatus);GO:0006810(transport);GO:0005488(binding);GO:0005886(plasma membrane);GO:0005515(protein binding);GO:0009987(cellular process)	NA
LOC_Os12g14100.1	141.5	185.5	148.67	532.67	678.83	698	79.83	109	78.33	228	203	210.83	9.77	8.73	8.89	32.65	35.19	39.37	6.2	6.77	5.46	14.69	11.11	13.3	636.5	158.56	35.74	9.13	1.65	up	0	0	yes	amino acid transporter		GO:0006810(transport);GO:0005215(transporter activity);GO:0016020(membrane);GO:0009987(cellular process)	NA
LOC_Os12g37840.1	1701.5	2212.5	1607.5	4637	5575	5279.5	1131	1515	1229	1179.5	1102.5	1088.5	73.55	65.14	60.18	177.88	180.91	186.36	54.95	58.91	53.64	47.57	37.78	42.96	5163.83	1840.5	181.71	66.29	1.13	up	0	0	yes	boron transporter protein		GO:0006810(transport);GO:0009987(cellular process);GO:0005737(cytoplasm);GO:0005886(plasma membrane);GO:0005215(transporter activity);GO:0005576(extracellular region);GO:0005768(endosome);GO:0005773(vacuole);GO:0008150(biological_process);GO:0006820(anion transport);GO:0016021(integral to membrane);GO:0016020(membrane);GO:0005452(inorganic anion exchanger activity)	NA
LOC_Os12g37840.2	1565.5	2106.5	1540.5	4456	5275	5014.5	1088	1438	1179	1120.5	1066.5	1042.5	64.41	59.03	54.9	162.71	162.93	168.48	50.32	53.22	48.98	43.01	34.79	39.16	4915.17	1737.5	164.71	59.45	1.15	up	0	0	yes	boron transporter protein		GO:0006810(transport);GO:0005886(plasma membrane);GO:0005215(transporter activity);GO:0005576(extracellular region);GO:0005768(endosome);GO:0005773(vacuole);GO:0008150(biological_process);GO:0009987(cellular process);GO:0005737(cytoplasm);GO:0006820(anion transport);GO:0016021(integral to membrane);GO:0016020(membrane);GO:0005452(inorganic anion exchanger activity)	NA
LOC_Os12g41890.1	5.5	12	10	39.5	73	72.5	2	9	6.5	2	10.5	3	0.37	0.55	0.59	2.37	3.71	4.01	0.15	0.55	0.44	0.13	0.56	0.19	61.67	9.17	3.36	0.5	2.39	up	0	0	yes	amino acid permease family protein		GO:0005886(plasma membrane);GO:0006810(transport);GO:0009987(cellular process);GO:0005215(transporter activity);GO:0016020(membrane);GO:0055085(transmembrane transport);GO:0015171(amino acid transmembrane transporter activity);GO:0003333(amino acid transmembrane transport)	NA
LOC_Os12g42200.1	15.58	14.33	23.92	41.33	52	53.25	12.58	25.67	21.58	18.33	30	16	0.63	0.4	0.84	1.48	1.58	1.76	0.57	0.93	0.88	0.69	0.96	0.59	48.86	17.94	1.61	0.62	1.03	up	0	0.01	yes	cation/H+ exchanger 19		GO:0006810(transport);GO:0009987(cellular process);GO:0005215(transporter activity);GO:0015299(solute:hydrogen antiporter activity);GO:0006812(cation transport);GO:0055085(transmembrane transport);GO:0016021(integral to membrane)	NA
LOC_Os12g42910.1	2.5	12	4	28	59	80	3	16	7.5	4	10	11	0.15	0.49	0.21	1.48	2.65	3.9	0.2	0.86	0.45	0.22	0.47	0.6	55.67	6.17	2.68	0.28	3	up	0	0.01	yes	sodium/calcium exchanger protein		GO:0006810(transport);GO:0009987(cellular process);GO:0005623(cell);GO:0016020(membrane);GO:0005215(transporter activity);GO:0055085(transmembrane transport);GO:0016021(integral to membrane)	NA
LOC_Os03g02050.1	7	8	5	51	100	114	1	1	3	9	9	3	1.06	0.82	0.65	6.82	11.32	14.03	0.17	0.14	0.46	1.27	1.08	0.41	88.33	6.67	10.72	0.84	3.35	up	0	0	yes	LTPL151 - Protease inhibitor/seed storage/LTP family protein		GO:0006810(transport);GO:0005623(cell);GO:0008289(lipid binding)	NA
LOC_Os03g02070.1	8	12	7.5	39.5	42.5	22.5	10.5	12.5	14.5	15.5	18	12.5	1.53	1.56	1.24	6.71	6.1	3.51	2.26	2.15	2.8	2.77	2.73	2.18	34.83	9.17	5.44	1.45	1.55	up	0	0	yes	heavy-metal-associated domain-containing protein		GO:0005575(cellular_component);GO:0005488(binding);GO:0046872(metal ion binding);GO:0030001(metal ion transport)	NA
LOC_Os03g02070.2	8	10	7.5	38.5	44.5	22.5	10.5	9.5	13.5	14.5	17	11.5	1.55	1.32	1.26	6.64	6.49	3.57	2.29	1.66	2.65	2.63	2.62	2.04	35.17	8.5	5.57	1.38	1.63	up	0	0	yes	heavy-metal-associated domain-containing protein		GO:0005488(binding);GO:0005575(cellular_component);GO:0046872(metal ion binding);GO:0030001(metal ion transport)	NA
LOC_Os03g26820.1	59	141	130.5	260.5	683	636	68.5	151.5	147.5	62	225.5	142	7.91	12.87	15.15	30.99	68.72	69.61	10.32	18.27	19.96	7.75	23.96	17.38	526.5	110.17	56.44	11.98	1.92	up	0	0.01	yes	LTPL52 - Protease inhibitor/seed storage/LTP family protein		GO:0006810(transport);GO:0016020(membrane);GO:0008289(lipid binding);GO:0005886(plasma membrane)	NA
LOC_Os05g40010.1	35	96	83	247	845	878	37	153	134	36	102	97	3.31	6.18	6.79	20.71	59.93	67.73	3.93	13	12.78	3.17	7.64	8.37	656.67	71.33	49.45	5.42	2.88	up	0	0.01	yes	LTPL17 - Protease inhibitor/seed storage/LTP family protein		GO:0006810(transport);GO:0005623(cell);GO:0008289(lipid binding)	NA
LOC_Os06g49190.1	3	16	9	33	88	86	2	15	13	11	14	13	0.56	2.05	1.47	5.51	12.42	13.21	0.42	2.54	2.47	1.93	2.09	2.23	69	9.33	10.38	1.36	2.62	up	0	0	yes	LTPL154 - Protease inhibitor/seed storage/LTP family protein		GO:0008289(lipid binding);GO:0006810(transport);GO:0005623(cell)	NA
LOC_Os10g05720.2	1.83	2.33	0	20.17	35	25.17	0.5	1.5	1.33	6.83	5.67	7	0.37	0.32	0	3.57	5.24	4.1	0.11	0.27	0.27	1.27	0.9	1.27	26.78	1.39	4.3	0.23	3.94	up	0	0	yes	LTPL37 - Protease inhibitor/seed storage/LTP family protein		GO:0005623(cell);GO:0008289(lipid binding);GO:0006810(transport)	NA
LOC_Os11g02350.1	31.5	52	39.5	194.5	345	394	9	20.5	17	35	50	55	4.16	4.68	4.52	22.79	34.19	42.47	1.34	2.43	2.27	4.31	5.23	6.63	311.17	41	33.15	4.45	2.57	up	0	0	yes	LTPL25 - Protease inhibitor/seed storage/LTP family protein		GO:0005576(extracellular region);GO:0009628(response to abiotic stimulus);GO:0006950(response to stress);GO:0005618(cell wall);GO:0009719(response to endogenous stimulus);GO:0008289(lipid binding)	NA
LOC_Os11g02369.1	4.83	5.37	4.5	45.87	77.98	62.35	2.57	2.97	2.53	4.4	4.4	4.37	1.66	1.25	1.33	13.94	20.05	17.43	0.99	0.91	0.88	1.41	1.19	1.37	62.07	4.9	17.14	1.41	3.34	up	0	0	yes	LTPL7 - Protease inhibitor/seed storage/LTP family protein		GO:0005576(extracellular region);GO:0005515(protein binding);GO:0006810(transport);GO:0005618(cell wall)	NA
LOC_Os11g02389.1	619.47	1054.03	825.63	4441.67	5624.88	4667.82	449.23	526.8	501.73	771.23	1181.73	900.87	94.78	109.83	109.41	603.07	646.03	583.17	77.26	72.5	77.51	110.09	143.32	125.85	4911.46	833.04	610.76	104.67	2.22	up	0	0	yes	protease inhibitor/seed storage/LTP family		GO:0006810(transport);GO:0005515(protein binding);GO:0005576(extracellular region);GO:0005618(cell wall)	NA
LOC_Os12g02300.1	27.5	50	38.5	167.5	318	361	7	20.5	12	34	42	50	4.14	5.13	5.02	22.38	35.94	44.38	1.18	2.78	1.82	4.78	5.01	6.87	282.17	38.67	34.23	4.76	2.53	up	0	0	yes	LTPL26 - Protease inhibitor/seed storage/LTP family protein		GO:0009719(response to endogenous stimulus);GO:0005618(cell wall);GO:0009628(response to abiotic stimulus);GO:0006950(response to stress);GO:0005576(extracellular region);GO:0008289(lipid binding)	NA
LOC_Os12g02310.1	9.33	7.37	6.5	221.47	390.05	357.08	4.07	3.97	6.23	5.4	9.4	6.87	1	0.54	0.6	21.06	31.37	31.24	0.49	0.38	0.67	0.54	0.8	0.67	322.87	7.73	27.89	0.71	5.04	up	0	0	yes	LTPL11 - Protease inhibitor/seed storage/LTP family protein		GO:0005618(cell wall);GO:0005576(extracellular region);GO:0006810(transport);GO:0005515(protein binding)	NA
LOC_Os12g02310.2	7.33	6.37	6.5	193.97	347.55	314.58	3.07	3.97	6.23	5.4	8.4	6.87	0.72	0.43	0.55	16.93	25.66	25.26	0.34	0.35	0.62	0.5	0.65	0.62	285.37	6.73	22.62	0.57	5.08	up	0	0	yes	LTPL11 - Protease inhibitor/seed storage/LTP family protein		GO:0006810(transport);GO:0005515(protein binding);GO:0005576(extracellular region);GO:0005618(cell wall)	NA
LOC_Os12g02320.1	166.17	164.03	160.83	1067.47	1321.3	1150.17	115.73	121.3	83.73	167.73	190.73	173.87	57.87	38.91	48.52	329.93	345.45	327.1	45.31	38	29.45	54.5	52.66	55.29	1179.64	163.68	334.16	48.43	2.46	up	0	0	yes	LTPL12 - Protease inhibitor/seed storage/LTP family protein		GO:0005515(protein binding);GO:0006810(transport);GO:0005576(extracellular region);GO:0005618(cell wall)	NA
LOC_Os01g45830.1	40	72	67.33	115	165.67	187.67	38	54.33	43.33	31	47.67	44	2.74	3.36	3.99	6.99	8.51	10.49	2.92	3.35	2.99	1.98	2.59	2.75	156.11	59.78	8.66	3.36	1.05	up	0	0	yes	sulfate transmembrane transporters		GO:0006810(transport);GO:0009987(cellular process);GO:0005215(transporter activity);GO:0005773(vacuole)	NA
LOC_Os02g52220.1	6	8	7	20	42	34	6	12	15	11	21	17	0.28	0.25	0.28	0.83	1.47	1.29	0.31	0.5	0.71	0.48	0.78	0.72	32	7	1.2	0.27	1.82	up	0	0	yes	Pentatricopeptide repeat (PPR) superfamily protein		GO:0003674(molecular_function);GO:0005575(cellular_component);GO:0008150(biological_process)	NA
LOC_Os12g17160.1	605	875	646	2373	2706	2385	497	640	679	529	600	592	37.97	37.4	35.11	132.15	127.48	122.22	35.06	36.13	43.03	30.97	29.85	33.92	2488	708.67	127.28	36.83	1.47	up	0	0	yes	flavonol sulfotransferase		GO:0016740(transferase activity);GO:0009719(response to endogenous stimulus);GO:0008152(metabolic process);GO:0005575(cellular_component);GO:0008146(sulfotransferase activity)	NA
LOC_Os10g14920.1	36.35	51.28	36.36	98.78	145.72	114.29	15.12	15.12	15.08	70.67	80.73	78.34	1.51	1.45	1.31	3.63	4.53	3.87	0.7	0.56	0.63	2.73	2.65	2.97	119.6	41.33	4.01	1.42	1.19	up	0	0	yes	integral membrane protein DUF6 containing protein		GO:0005623(cell);GO:0016020(membrane)	NA
LOC_Os10g14920.3	32.43	41.03	26.13	91.1	114.13	102.03	12.37	13.63	16.27	62.17	66.67	66.3	1.83	1.57	1.27	4.55	4.82	4.69	0.78	0.69	0.92	3.27	2.98	3.41	102.42	33.2	4.69	1.56	1.28	up	0	0	yes	integral membrane protein DUF6 containing protein		GO:0016020(membrane);GO:0005623(cell)	NA
LOC_Os10g14920.5	39.6	50.53	37.86	95.53	141.72	113.04	15.87	16.37	17.33	73.42	80.98	77.09	1.63	1.42	1.35	3.5	4.39	3.81	0.74	0.61	0.72	2.82	2.65	2.9	116.76	42.66	3.9	1.47	1.08	up	0	0	yes	integral membrane protein DUF6 containing protein		GO:0005623(cell);GO:0016020(membrane)	NA
LOC_Os10g14920.7	29.18	41.78	24.63	93.85	117.63	102.78	11.62	11.88	14.02	59.42	66.42	67.05	1.7	1.66	1.25	4.86	5.16	4.9	0.76	0.62	0.83	3.24	3.07	3.57	104.76	31.87	4.97	1.54	1.37	up	0	0	yes	integral membrane protein DUF6 containing protein		GO:0005623(cell);GO:0016020(membrane)	NA
LOC_Os11g11020.1	52	86	80	215	269	196	49	70	76	97	144	85	4.08	4.6	5.44	14.98	15.85	12.57	4.32	4.94	6.03	7.11	8.96	6.09	226.67	72.67	14.47	4.71	1.29	up	0	0	yes	DAG protein		NA	NA
LOC_Os04g26910.1	44.57	52.73	43.65	129.6	140.18	101.81	34.67	30.07	26.95	69.98	73.09	77.86	3.71	2.99	3.14	9.56	8.75	6.91	3.24	2.25	2.26	5.43	4.82	5.91	123.86	46.98	8.41	3.28	1.02	up	0	0	yes	oxidoreductase, aldo/keto reductase family protein		GO:0008152(metabolic process);GO:0008150(biological_process);GO:0005829(cytosol);GO:0003824(catalytic activity);GO:0055114(oxidation-reduction process);GO:0016491(oxidoreductase activity)	NA
LOC_Os12g29400.1	10	11	11	51	74	72	16	27	22	12	31	40	1.36	1.02	1.3	6.17	7.57	8.01	2.45	3.31	3.03	1.53	3.35	4.98	65.67	10.67	7.25	1.23	2.24	up	0	0	yes	GRAM domain family protein		GO:0008150(biological_process);GO:0003674(molecular_function)	NA
LOC_Os01g04630.1	49	59	51	117	176	152	40	84	49	50	75	58	3.43	2.81	3.09	7.27	9.25	8.69	3.15	5.29	3.46	3.27	4.16	3.71	148.33	53	8.4	3.11	1.11	up	0	0	yes	muconate cycloisomerase		GO:0009536(plastid);GO:0003824(catalytic activity);GO:0008152(metabolic process)	NA
LOC_Os01g24710.1	0	0.25	0	21.67	33.92	27.08	0.25	0.25	0	0.25	0.25	0.25	0	0.02	0	2.56	3.39	2.94	0.04	0.03	0	0.03	0.03	0.03	27.56	0.08	2.96	0.01	inf	up	0	0	yes	jacalin-like lectin domain containing protein		GO:0008150(biological_process);GO:0003674(molecular_function);GO:0005575(cellular_component)	NA
LOC_Os01g24710.2	0	0.25	0	19.67	30.92	23.58	0.25	0.25	0	0.25	0.25	0.25	0	0.02	0	1.72	2.29	1.9	0.03	0.02	0	0.02	0.02	0.02	24.72	0.08	1.97	0.01	inf	up	0	0	yes	jacalin-like lectin domain containing protein		GO:0003674(molecular_function);GO:0005575(cellular_component);GO:0008150(biological_process)	NA
LOC_Os01g24710.3	0	0.25	0	19.67	30.92	23.58	0.25	0.25	0	0.25	0.25	0.25	0	0.02	0	1.95	2.59	2.15	0.03	0.03	0	0.03	0.02	0.03	24.72	0.08	2.23	0.01	inf	up	0	0	yes	jacalin-like lectin domain containing protein		GO:0003674(molecular_function);GO:0008150(biological_process);GO:0005575(cellular_component)	NA
LOC_Os01g24710.4	0	0.25	0	21	31.25	23.75	0.25	0.25	0	0.25	0.25	0.25	0	0.02	0	2.59	3.26	2.69	0.04	0.03	0	0.03	0.03	0.03	25.33	0.08	2.84	0.01	inf	up	0	0	yes	jacalin-like lectin domain containing protein		GO:0005575(cellular_component);GO:0003674(molecular_function);GO:0008150(biological_process)	NA
LOC_Os02g42280.1	42	57	37	120	122	112	51	48	48	58	46	38	3.29	3.04	2.51	8.34	7.18	7.17	4.49	3.38	3.8	4.24	2.86	2.72	118	45.33	7.56	2.95	1.04	up	0	0	yes	UDP-glucoronosyl/UDP-glucosyl transferase family protein		GO:0016740(transferase activity);GO:0008152(metabolic process);GO:0016758(transferase activity, transferring hexosyl groups)	NA
LOC_Os03g14400.1	44	71.5	74.5	126.5	200	194.5	30	84.5	57	51.5	97	78.5	3.01	3.33	4.41	7.68	10.27	10.86	2.31	5.2	3.94	3.29	5.26	4.9	173.67	63.33	9.6	3.59	1.1	up	0	0	yes	cytochrome P450, family 76, subfamily C, polypeptide 1		GO:0003824(catalytic activity);GO:0005488(binding);GO:0003674(molecular_function);GO:0005623(cell);GO:0008152(metabolic process);GO:0005506(iron ion binding);GO:0009055(electron carrier activity);GO:0016705(oxidoreductase activity, acting on paired donors, with incorporation or reduction of molecular oxygen);GO:0020037(heme binding);GO:0055114(oxidation-reduction process)	NA
LOC_Os03g21480.1	5	3	2	16	24	28	2	8	10	2	6	7	0.56	0.23	0.19	1.6	2.02	2.57	0.25	0.81	1.13	0.21	0.53	0.72	22.67	3.33	2.06	0.33	2.33	up	0	0	yes	HAD superfamily, subfamily IIIB acid phosphatase		GO:0008150(biological_process);GO:0009987(cellular process);GO:0008152(metabolic process);GO:0005623(cell);GO:0016787(hydrolase activity);GO:0003993(acid phosphatase activity)	NA
LOC_Os04g28990.1	7	6	8	29	27	27.5	2	7	5	13	15	14	0.69	0.4	0.68	2.52	1.98	2.2	0.22	0.62	0.49	1.19	1.16	1.25	27.83	7	2.23	0.59	1.61	up	0	0	yes	dehydrogenase		GO:0003824(catalytic activity);GO:0008152(metabolic process);GO:0005488(binding);GO:0009579(thylakoid);GO:0009536(plastid);GO:0016020(membrane);GO:0005773(vacuole);GO:0005886(plasma membrane);GO:0008270(zinc ion binding);GO:0016491(oxidoreductase activity);GO:0055114(oxidation-reduction process)	NA
LOC_Os04g33240.1	3	4	1	20	32	47	3	4	3	1	2	1	0.35	0.31	0.1	2.05	2.78	4.43	0.39	0.42	0.35	0.11	0.18	0.11	33	2.67	3.09	0.25	3.3	up	0	0	yes	sex determination protein tasselseed-2		GO:0008152(metabolic process);GO:0005488(binding);GO:0003824(catalytic activity);GO:0005575(cellular_component);GO:0016491(oxidoreductase activity)	NA
LOC_Os04g47270.1	24	36	22	69	82	63	20	27	21	35	35	54	0.99	1.02	0.79	2.54	2.55	2.13	0.93	1.01	0.88	1.35	1.15	2.04	71.33	27.33	2.41	0.93	1.04	up	0	0	yes	amine oxidase		GO:0000003(reproduction);GO:0006464(cellular protein modification process);GO:0016043(cellular component organization);GO:0009908(flower development);GO:0009791(post-embryonic development);GO:0008152(metabolic process);GO:0003824(catalytic activity);GO:0009536(plastid);GO:0009055(electron carrier activity);GO:0016491(oxidoreductase activity);GO:0055114(oxidation-reduction process);GO:0005515(prot…	NA
LOC_Os06g01250.1	122	115	100	488	378	379	94	78	74	151	118	100	6.76	4.34	4.8	24.01	15.73	17.16	5.86	3.89	4.14	7.81	5.19	5.06	415	112.33	18.97	5.3	1.51	up	0	0	yes	cytochrome P450, family 93, subfamily D, polypeptide 1		GO:0005488(binding);GO:0005623(cell);GO:0003674(molecular_function);GO:0003824(catalytic activity);GO:0008152(metabolic process);GO:0019825(oxygen binding);GO:0005506(iron ion binding);GO:0009055(electron carrier activity);GO:0016705(oxidoreductase activity, acting on paired donors, with incorporation or reduction of molecular oxygen);GO:0020037(heme binding);GO:0055114(oxidation-reduction proces…	NA
LOC_Os06g30640.1	7	8	5	23	32	39	7	4	3	2	3	6	0.56	0.44	0.35	1.64	1.93	2.56	0.63	0.29	0.24	0.15	0.19	0.44	31.33	6.67	2.05	0.45	1.87	up	0	0	yes	cytochrome P450, family 76, subfamily C, polypeptide 4		GO:0003674(molecular_function);GO:0003824(catalytic activity);GO:0005488(binding);GO:0019825(oxygen binding);GO:0008152(metabolic process);GO:0005506(iron ion binding);GO:0009055(electron carrier activity);GO:0016705(oxidoreductase activity, acting on paired donors, with incorporation or reduction of molecular oxygen);GO:0020037(heme binding);GO:0055114(oxidation-reduction process)	NA
LOC_Os07g09050.1	1	0	2	17	26.5	27.5	1	1.5	2	0.5	1.5	1.5	0.05	0	0.09	0.76	1.01	1.14	0.06	0.07	0.1	0.02	0.06	0.07	23.67	1	0.97	0.05	4.07	up	0	0	yes	Exostosin family protein		GO:0016020(membrane)	NA
LOC_Os11g25160.1	1.64	2.83	1.5	18.92	26.58	26.06	3.67	6.14	6.33	1.83	3	2.92	0.07	0.09	0.06	0.75	0.89	0.95	0.18	0.25	0.29	0.08	0.11	0.12	23.85	1.99	0.87	0.07	3.02	up	0	0	yes	tropinone reductase 2		GO:0008152(metabolic process);GO:0005488(binding);GO:0003824(catalytic activity);GO:0005829(cytosol);GO:0016491(oxidoreductase activity)	NA
LOC_Os11g25160.2	4.14	6.53	2.5	34.57	37.73	36.41	10.17	15.84	12.53	4.53	9.5	6.07	0.09	0.1	0.05	0.69	0.64	0.67	0.26	0.32	0.29	0.1	0.17	0.13	36.24	4.39	0.67	0.08	2.77	up	0	0	yes	tropinone reductase 2		GO:0008152(metabolic process);GO:0003824(catalytic activity);GO:0009536(plastid);GO:0005488(binding);GO:0016491(oxidoreductase activity)	NA
LOC_Os11g25160.3	1.89	3.03	1.75	20.32	30.98	28.41	3.92	6.59	6.78	2.03	3.5	3.57	0.11	0.12	0.09	1.09	1.4	1.4	0.27	0.36	0.41	0.11	0.17	0.2	26.57	2.23	1.29	0.11	3.15	up	0	0	yes	tropinone reductase 2		GO:0008152(metabolic process);GO:0005829(cytosol);GO:0003824(catalytic activity);GO:0005488(binding);GO:0016491(oxidoreductase activity);GO:0050662(coenzyme binding);GO:0044237(cellular metabolic process)	NA
LOC_Os11g25160.4	2.23	4.37	2.42	22.32	32.98	32.41	5.25	7.59	8.12	2.03	3.5	3.57	0.13	0.17	0.12	1.13	1.41	1.51	0.34	0.39	0.47	0.11	0.16	0.19	29.24	3	1.35	0.14	3.13	up	0	0	yes	tropinone reductase 2		GO:0008152(metabolic process);GO:0003824(catalytic activity);GO:0005488(binding);GO:0005829(cytosol);GO:0016491(oxidoreductase activity)	NA
LOC_Os06g51210.1	2	4	3	10	31	29	1	2	1	1	8	7	0.15	0.21	0.2	0.67	1.75	1.78	0.08	0.14	0.08	0.07	0.48	0.48	23.33	3	1.4	0.18	2.62	up	0	0.01	yes	zinc finger family protein		GO:0005575(cellular_component);GO:0008150(biological_process);GO:0003674(molecular_function)	NA
LOC_Os11g25780.1	55	60	56	179	256	245	69	83	75	84	102	77	5.39	4	4.75	15.56	18.82	19.6	7.6	7.31	7.42	7.68	7.92	6.89	226.67	57	17.99	4.71	1.61	up	0	0	yes	PB1 domain containing protein		GO:0008150(biological_process);GO:0005515(protein binding)	NA
LOC_Os01g05810.1	96.5	164.5	106.5	268	349	353	94.5	171.5	125	112.5	152.5	149.5	4.78	5.54	4.57	11.77	12.97	14.27	5.26	7.64	6.25	5.19	5.98	6.76	323.33	122.5	13	4.96	1.08	up	0	0	yes	gamma-glutamyltranspeptidase 1 precursor		GO:0005773(vacuole);GO:0016740(transferase activity);GO:0009987(cellular process);GO:0009056(catabolic process);GO:0008152(metabolic process);GO:0003840(gamma-glutamyltransferase activity)	ko00430(Taurine and hypotaurine metabolism);ko00450(Selenoamino acid metabolism);ko00460(Cyanoamino acid metabolism);ko00480(Glutathione metabolism);ko00590(Arachidonic acid metabolism)
LOC_Os02g34530.1	12	15	16	43.5	67	42.5	21.5	25	14.5	31	29.5	27.5	1.15	0.98	1.33	3.69	4.81	3.32	2.31	2.15	1.4	2.77	2.24	2.4	51	14.33	3.94	1.15	1.45	up	0	0	yes	OsPDIL5-3 protein disulfide isomerase PDIL5-3		GO:0005575(cellular_component);GO:0008152(metabolic process);GO:0019725(cellular homeostasis);GO:0005783(endoplasmic reticulum);GO:0005618(cell wall);GO:0003824(catalytic activity);GO:0016020(membrane);GO:0005773(vacuole);GO:0045454(cell redox homeostasis)	NA
LOC_Os03g03910.1	35.5	44.5	26.75	73.75	107.25	102.75	40.75	50.5	38.5	40.25	39.75	42.5	2.04	1.74	1.33	3.76	4.63	4.82	2.63	2.61	2.24	2.16	1.81	2.23	94.58	35.58	4.41	1.71	1.05	up	0	0	yes	catalase 2		GO:0009987(cellular process);GO:0009628(response to abiotic stimulus);GO:0005777(peroxisome);GO:0008152(metabolic process);GO:0019725(cellular homeostasis);GO:0009991(response to extracellular stimulus);GO:0007154(cell communication);GO:0006950(response to stress);GO:0003824(catalytic activity);GO:0005515(protein binding);GO:0005739(mitochondrion);GO:0009536(plastid);GO:0008219(cell death);GO:000…	ko00380(Tryptophan metabolism);ko00680(Methane metabolism);ko04146(Peroxisome)
LOC_Os09g24290.1	0.5	0	0.33	28.33	35.83	23.33	3.83	10.5	9.83	15	11.83	9.33	0.03	0	0.02	1.4	1.5	1.06	0.24	0.53	0.55	0.78	0.52	0.48	29.17	0.28	1.32	0.01	inf	up	0	0	yes	agenet domain-containing protein / bromo-adjacent homology (BAH) domain-containing protein		GO:0003723(RNA binding);GO:0003677(DNA binding);GO:0008150(biological_process);GO:0005575(cellular_component)	NA
LOC_Os04g58590.1	39	45	22	116	116	98	26	22	32	41	40	37	1.39	1.1	0.68	3.68	3.11	2.86	1.04	0.71	1.16	1.37	1.13	1.21	110	35.33	3.22	1.06	1.28	up	0	0	yes	RNA recognition motif containing protein		GO:0005829(cytosol);GO:0009628(response to abiotic stimulus);GO:0006950(response to stress);GO:0003723(RNA binding);GO:0008135(translation factor activity, nucleic acid binding);GO:0006412(translation);GO:0003676(nucleic acid binding)	NA
LOC_Os05g30140.1	7	10.5	11	39	50	40	10.5	8	8	7.5	9.5	8	0.57	0.58	0.78	2.82	3.06	2.66	0.96	0.59	0.66	0.57	0.61	0.6	43	9.5	2.85	0.64	1.84	up	0	0	yes	RNA recognition motif containing protein		GO:0005654(nucleoplasm);GO:0005515(protein binding);GO:0005634(nucleus);GO:0003723(RNA binding);GO:0003676(nucleic acid binding)	ko03040(Spliceosome)
LOC_Os05g30140.2	9	11.5	14	42	53	44	11.5	11	9	8.5	8.5	8	0.65	0.57	0.88	2.7	2.88	2.6	0.94	0.72	0.66	0.57	0.49	0.53	46.33	11.5	2.72	0.7	1.62	up	0	0	yes	RNA recognition motif containing protein		GO:0003723(RNA binding);GO:0016043(cellular component organization);GO:0006139(nucleobase-containing compound metabolic process);GO:0005654(nucleoplasm);GO:0005634(nucleus);GO:0005515(protein binding);GO:0003676(nucleic acid binding)	ko03040(Spliceosome)
LOC_Os07g42380.1	9	18	17	121	150	128	9	20	29	11	18	16	0.66	0.89	1.07	7.82	8.2	7.61	0.74	1.31	2.13	0.75	1.04	1.06	133	14.67	7.88	0.87	2.85	up	0	0	yes	RNA recognition motif containing protein		GO:0003723(RNA binding);GO:0003676(nucleic acid binding)	NA
LOC_Os07g43950.1	98	173.5	134	409.33	594.17	571.33	128.5	169.5	137.83	165.17	262.33	225.67	10.98	13.24	13	40.7	49.98	52.28	16.18	17.08	15.59	17.27	23.3	23.09	524.94	135.17	47.65	12.41	1.62	up	0	0	yes	RNA recognition motif containing protein		GO:0005654(nucleoplasm);GO:0005829(cytosol);GO:0000166(nucleotide binding);GO:0006139(nucleobase-containing compound metabolic process);GO:0003723(RNA binding);GO:0003676(nucleic acid binding)	NA
LOC_Os04g51660.1	3.5	2.92	3.58	21.67	25.17	31.25	7.25	5.33	3.33	8.67	5.33	4.2	0.26	0.15	0.23	1.43	1.41	1.9	0.61	0.36	0.25	0.6	0.31	0.29	26.03	3.33	1.58	0.21	2.42	up	0	0	yes	transferase family protein		GO:0005575(cellular_component);GO:0008152(metabolic process);GO:0016740(transferase activity);GO:0009058(biosynthetic process);GO:0009987(cellular process);GO:0019748(secondary metabolic process);GO:0016747(transferase activity, transferring acyl groups other than amino-acyl groups)	NA
LOC_Os06g05750.1	7	11	3	16	36	30	8	18	8	11	27	12	0.44	0.48	0.17	0.9	1.72	1.56	0.57	1.03	0.51	0.65	1.36	0.7	27.33	7	1.39	0.36	1.63	up	0	0.01	yes	transferase family protein		GO:0008152(metabolic process);GO:0003824(catalytic activity);GO:0005488(binding);GO:0016740(transferase activity);GO:0009536(plastid);GO:0016747(transferase activity, transferring acyl groups other than amino-acyl groups)	NA
LOC_Os09g27050.1	172.33	201.33	142.33	572	478.67	393	178.67	208	134.33	173.33	190	132.67	7.71	6.14	5.52	22.71	16.08	14.36	8.99	8.37	6.07	7.24	6.74	5.42	481.22	172	17.72	6.45	1.13	up	0	0	yes	HD domain containing protein		GO:0008152(metabolic process);GO:0009536(plastid);GO:0009719(response to endogenous stimulus);GO:0016740(transferase activity);GO:0006950(response to stress);GO:0008081(phosphoric diester hydrolase activity);GO:0046872(metal ion binding);GO:0015969(guanosine tetraphosphate metabolic process)	NA
LOC_Os01g01520.1	28	17	24	86	105	113	22	29	32	43	29	27	1.96	0.81	1.46	5.35	5.52	6.46	1.73	1.83	2.26	2.81	1.61	1.73	101.33	23	5.78	1.41	1.71	up	0	0	yes	transferase family protein		GO:0016740(transferase activity);GO:0008152(metabolic process);GO:0008150(biological_process);GO:0016747(transferase activity, transferring acyl groups other than amino-acyl groups)	NA
LOC_Os01g43370.2	283.33	444.67	355.33	831.33	1017.67	900.67	302.83	412.67	359.83	360	450.17	361.83	11.75	12.55	12.76	30.58	31.67	30.49	14.11	15.39	15.06	13.92	14.79	13.69	916.56	361.11	30.91	12.35	1	up	0	0	yes	CPuORF17 - conserved peptide uORF-containing transcript		GO:0008150(biological_process);GO:0003674(molecular_function)	NA
LOC_Os02g37090.1	11	10	6	29	29	34	5	6	9	9	13	17	0.82	0.51	0.39	1.92	1.62	2.07	0.42	0.4	0.68	0.63	0.77	1.16	30.67	9	1.87	0.57	1.39	up	0	0.01	yes	hydrolase, alpha/beta fold family domain containing protein		GO:0005488(binding);GO:0009987(cellular process);GO:0009058(biosynthetic process);GO:0015979(photosynthesis);GO:0008152(metabolic process);GO:0006091(generation of precursor metabolites and energy);GO:0003824(catalytic activity);GO:0009536(plastid);GO:0016740(transferase activity);GO:0016787(hydrolase activity)	NA
LOC_Os02g40900.1	116	129	99	353	403	344	88	90	80	154	215	177	11.19	8.48	8.27	30.23	29.19	27.1	9.54	7.81	7.79	13.86	16.44	15.59	366.67	114.67	28.84	9.31	1.31	up	0	0	yes	RNA recognition motif containing protein		GO:0003723(RNA binding);GO:0000166(nucleotide binding);GO:0003676(nucleic acid binding);GO:0008150(biological_process)	NA
LOC_Os04g58200.1	1.33	3.67	1.33	24.67	20	19.67	3	2.67	2.33	3.33	6.67	6	0.11	0.2	0.09	1.73	1.19	1.27	0.27	0.19	0.19	0.25	0.42	0.43	21.44	2.11	1.39	0.13	3.23	up	0	0	yes	protochlorophyllide oxidoreductase A		GO:0009719(response to endogenous stimulus);GO:0008152(metabolic process);GO:0003824(catalytic activity);GO:0009058(biosynthetic process);GO:0009987(cellular process);GO:0009536(plastid);GO:0016491(oxidoreductase activity)	NA
LOC_Os04g58200.2	1.33	3.67	1.33	24.67	20	18.67	3	2.67	2.33	3.33	6.67	6	0.11	0.2	0.09	1.76	1.21	1.23	0.27	0.19	0.19	0.25	0.43	0.44	21.11	2.11	1.4	0.13	3.2	up	0	0	yes	protochlorophyllide oxidoreductase A		GO:0009058(biosynthetic process);GO:0009536(plastid);GO:0008152(metabolic process);GO:0009719(response to endogenous stimulus);GO:0003824(catalytic activity);GO:0009987(cellular process);GO:0016491(oxidoreductase activity)	NA
LOC_Os04g58200.3	1.33	3.67	1.33	24.67	20	20.67	3	2.67	2.33	4.33	6.67	6	0.1	0.18	0.08	1.6	1.1	1.24	0.25	0.18	0.17	0.3	0.39	0.4	21.78	2.11	1.31	0.12	3.25	up	0	0	yes	protochlorophyllide oxidoreductase A		GO:0008152(metabolic process);GO:0009058(biosynthetic process);GO:0003824(catalytic activity);GO:0009719(response to endogenous stimulus);GO:0009536(plastid);GO:0009987(cellular process);GO:0016491(oxidoreductase activity)	NA
LOC_Os05g09550.1	53.33	81.5	72.17	207.17	204.83	171	53.67	72.67	57.5	78.33	99	77.33	4.91	5.11	5.75	16.92	14.15	12.85	5.55	6.02	5.34	6.73	7.22	6.5	194.33	69	14.64	5.26	1.15	up	0	0	yes	Der1-like family domain containing protein		GO:0019538(protein metabolic process);GO:0005575(cellular_component);GO:0003674(molecular_function)	NA
LOC_Os05g09550.2	49.33	71.5	61.17	183.17	195.83	150.5	47.17	65.67	52	66.33	87	69.83	4.19	4.14	4.5	13.81	12.49	10.44	4.5	5.02	4.46	5.26	5.86	5.42	176.5	60.67	12.25	4.28	1.19	up	0	0	yes	Der1-like family domain containing protein		GO:0003674(molecular_function);GO:0005575(cellular_component);GO:0019538(protein metabolic process)	NA
LOC_Os05g09550.3	53.33	80	72.67	202.67	202.33	166.5	53.17	71.67	56.5	72.33	95	75.83	4.47	4.57	5.27	15.07	12.73	11.39	5.01	5.4	4.78	5.65	6.31	5.8	190.5	68.67	13.06	4.77	1.13	up	0	0	yes	Der1-like family domain containing protein		GO:0003674(molecular_function);GO:0005575(cellular_component);GO:0019538(protein metabolic process)	NA
LOC_Os05g48200.1	25.5	39	13.5	73	71	55.5	31	38	30.5	56	38	49.5	0.45	0.47	0.21	1.14	0.94	0.8	0.62	0.6	0.54	0.92	0.53	0.8	66.5	26	0.96	0.38	1.02	up	0	0.01	yes	glutamate synthase		GO:0008150(biological_process);GO:0009536(plastid);GO:0009058(biosynthetic process);GO:0009987(cellular process);GO:0008152(metabolic process);GO:0040007(growth);GO:0003824(catalytic activity);GO:0016491(oxidoreductase activity);GO:0050660(flavin adenine dinucleotide binding);GO:0055114(oxidation-reduction process);GO:0015930(glutamate synthase activity);GO:0016638(oxidoreductase activity, acting…	ko00250(Alanine, aspartate and glutamate metabolism);ko00910(Nitrogen metabolism)
LOC_Os06g10170.1	12	10.5	10	28.5	42.5	46	8.5	14	13.5	10.5	13.5	9.5	0.77	0.46	0.55	1.62	2.04	2.41	0.61	0.81	0.87	0.63	0.69	0.56	39	10.83	2.02	0.59	1.45	up	0	0	yes	lavin-containing monooxygenase family protein		GO:0003824(catalytic activity);GO:0008219(cell death);GO:0006950(response to stress);GO:0000166(nucleotide binding);GO:0005783(endoplasmic reticulum);GO:0016020(membrane);GO:0007165(signal transduction);GO:0009607(response to biotic stimulus);GO:0005623(cell);GO:0008152(metabolic process);GO:0005488(binding);GO:0009987(cellular process);GO:0004499(N,N-dimethylaniline monooxygenase activity);GO:00…	NA
LOC_Os06g10170.2	12	14.5	10	31.5	43.5	49	8.5	14	14.5	10.5	13.5	11.5	0.73	0.6	0.53	1.71	2	2.45	0.58	0.77	0.9	0.6	0.66	0.64	41.33	12.17	2.05	0.62	1.43	up	0	0	yes	lavin-containing monooxygenase family protein		GO:0003824(catalytic activity);GO:0007165(signal transduction);GO:0009607(response to biotic stimulus);GO:0006950(response to stress);GO:0005623(cell);GO:0008152(metabolic process);GO:0005488(binding);GO:0009987(cellular process);GO:0016020(membrane);GO:0005783(endoplasmic reticulum);GO:0000166(nucleotide binding);GO:0008219(cell death);GO:0004499(N,N-dimethylaniline monooxygenase activity);GO:00…	NA
LOC_Os06g11135.1	8	20	17	37	64	63	3	14	9	13	23	14	1.02	1.73	1.87	4.18	6.12	6.55	0.43	1.6	1.16	1.54	2.32	1.63	54.67	15	5.62	1.54	1.55	up	0	0	yes	gibberellin receptor GID1L2		GO:0016787(hydrolase activity);GO:0008152(metabolic process);GO:0005737(cytoplasm);GO:0005829(cytosol)	NA
LOC_Os06g17730.1	24	31	37	108	183	186	9	34	26	39	73	80	3.15	2.77	4.21	12.58	18.04	19.94	1.33	4.02	3.45	4.78	7.6	9.59	159	30.67	16.86	3.38	2	up	0	0	yes	plastocyanin-like domain containing protein		GO:0003674(molecular_function);GO:0016020(membrane);GO:0005488(binding);GO:0005507(copper ion binding);GO:0009055(electron carrier activity)	NA
LOC_Os06g18670.1	1	7	9	36.5	41.5	46	2	0	1	7.5	10.5	11.5	0.07	0.32	0.53	2.21	2.12	2.56	0.15	0	0.07	0.48	0.57	0.72	41.33	5.67	2.3	0.31	2.58	up	0	0	yes	anthocyanidin 3-O-glucosyltransferase		GO:0016740(transferase activity);GO:0005829(cytosol);GO:0008152(metabolic process);GO:0016758(transferase activity, transferring hexosyl groups)	NA
LOC_Os06g29180.1	319.5	588	455	1110.5	1357.5	1068	459.5	583	520.5	716	988	839	22.87	28.66	28.21	70.53	72.94	62.42	36.97	37.53	37.62	47.81	56.06	54.83	1178.67	454.17	68.63	26.58	1.04	up	0	0	yes	erythronate-4-phosphate dehydrogenase domain containing protein		GO:0005488(binding);GO:0009536(plastid);GO:0005739(mitochondrion);GO:0008150(biological_process);GO:0009579(thylakoid);GO:0008152(metabolic process);GO:0003824(catalytic activity);GO:0000166(nucleotide binding);GO:0006950(response to stress);GO:0016616(oxidoreductase activity, acting on the CH-OH group of donors, NAD or NADP as acceptor);GO:0051287(NAD binding);GO:0055114(oxidation-reduction proc…	ko00630(Glyoxylate and dicarboxylate metabolism);ko00680(Methane metabolism)
LOC_Os06g37080.1	47.33	99	82	161.33	288.08	306.67	42	88.33	58.25	40	50.33	42	2.74	3.9	4.11	8.28	12.51	14.49	2.73	4.6	3.4	2.16	2.31	2.22	252.03	76.11	11.76	3.58	1.4	up	0	0	yes	Plant L-ascorbate oxidase		GO:0005618(cell wall);GO:0005575(cellular_component);GO:0003824(catalytic activity);GO:0008152(metabolic process);GO:0005488(binding);GO:0016491(oxidoreductase activity);GO:0055114(oxidation-reduction process);GO:0005507(copper ion binding)	ko00053(Ascorbate and aldarate metabolism)
LOC_Os06g43304.1	1	2.83	2.5	23.5	32.12	37.08	2.5	1.33	1.7	1	1	2.2	0.07	0.13	0.14	1.37	1.59	1.99	0.18	0.08	0.11	0.06	0.05	0.13	30.9	2.11	1.65	0.11	3.67	up	0	0	yes	cytochrome P450, family 71, subfamily B, polypeptide 4		GO:0008152(metabolic process);GO:0019748(secondary metabolic process);GO:0009987(cellular process);GO:0009058(biosynthetic process);GO:0009607(response to biotic stimulus);GO:0006950(response to stress);GO:0019825(oxygen binding);GO:0005515(protein binding);GO:0003824(catalytic activity);GO:0005506(iron ion binding);GO:0009055(electron carrier activity);GO:0016705(oxidoreductase activity, acting …	NA
LOC_Os07g07470.1	89	140	111	403	435	302	134	153	125	192	231	208	7.5	8.03	8.1	30.13	27.51	20.78	12.69	11.6	10.63	15.09	15.43	16	380	113.33	26.14	7.88	1.4	up	0	0	yes	transketolase		GO:0008152(metabolic process);GO:0003824(catalytic activity)	ko00280(Valine, leucine and isoleucine degradation)
LOC_Os07g33480.1	9	13.48	11.83	53.2	49.83	40.86	10.67	17.98	12.83	13.46	15.83	9.29	0.57	0.58	0.65	2.99	2.37	2.11	0.76	1.02	0.82	0.79	0.79	0.54	47.96	11.44	2.49	0.6	1.74	up	0	0	yes	cytochrome P450, family 716, subfamily A, polypeptide 1		GO:0005623(cell);GO:0003674(molecular_function);GO:0005488(binding);GO:0003824(catalytic activity);GO:0008152(metabolic process);GO:0019825(oxygen binding);GO:0005506(iron ion binding);GO:0009055(electron carrier activity);GO:0016705(oxidoreductase activity, acting on paired donors, with incorporation or reduction of molecular oxygen);GO:0020037(heme binding);GO:0055114(oxidation-reduction proces…	NA
LOC_Os07g33480.2	9	13.48	11.83	52.2	48.83	39.86	10.67	16.98	12.83	12.46	15.83	9.29	0.48	0.49	0.54	2.45	1.94	1.72	0.64	0.81	0.69	0.62	0.66	0.45	46.96	11.44	2.04	0.5	1.71	up	0	0	yes	cytochrome P450, family 716, subfamily A, polypeptide 1		GO:0005623(cell);GO:0019825(oxygen binding);GO:0008152(metabolic process);GO:0003824(catalytic activity);GO:0005488(binding);GO:0003674(molecular_function);GO:0005506(iron ion binding);GO:0009055(electron carrier activity);GO:0016705(oxidoreductase activity, acting on paired donors, with incorporation or reduction of molecular oxygen);GO:0020037(heme binding);GO:0055114(oxidation-reduction proces…	NA
LOC_Os07g33480.4	10	13.48	11.83	54.2	47.83	40.36	10.67	17.48	12.33	13.46	15.33	9.79	0.5	0.46	0.51	2.41	1.8	1.65	0.6	0.79	0.62	0.63	0.61	0.45	47.46	11.77	1.95	0.49	1.67	up	0	0	yes	cytochrome P450, family 716, subfamily A, polypeptide 1		GO:0008152(metabolic process);GO:0019825(oxygen binding);GO:0003674(molecular_function);GO:0005488(binding);GO:0003824(catalytic activity);GO:0005623(cell);GO:0005506(iron ion binding);GO:0009055(electron carrier activity);GO:0016705(oxidoreductase activity, acting on paired donors, with incorporation or reduction of molecular oxygen);GO:0020037(heme binding);GO:0055114(oxidation-reduction proces…	NA
LOC_Os07g33580.1	9.68	17.75	5.81	38.81	44.69	24.75	13.8	14.18	13.79	9.1	13.85	15.99	0.74	0.92	0.38	2.62	2.55	1.54	1.18	0.97	1.06	0.65	0.84	1.11	36.08	11.08	2.24	0.68	1.37	up	0	0.01	yes	cytochrome P450, family 716, subfamily A, polypeptide 1		GO:0005488(binding);GO:0005623(cell);GO:0003824(catalytic activity);GO:0008152(metabolic process);GO:0003674(molecular_function);GO:0019825(oxygen binding);GO:0005506(iron ion binding);GO:0009055(electron carrier activity);GO:0016705(oxidoreductase activity, acting on paired donors, with incorporation or reduction of molecular oxygen);GO:0020037(heme binding);GO:0055114(oxidation-reduction proces…	NA
LOC_Os07g42910.1	29	47	39	112	150	77	29	30	23	41	65	34	3.93	4.34	4.58	13.47	15.26	8.52	4.42	3.66	3.15	5.18	6.98	4.21	113	38.33	12.42	4.28	1.21	up	0	0	yes	cytochrome C oxidase 6B		GO:0005739(mitochondrion);GO:0003824(catalytic activity);GO:0009536(plastid);GO:0016020(membrane);GO:0009987(cellular process);GO:0006810(transport);GO:0008152(metabolic process);GO:0005215(transporter activity);GO:0005488(binding);GO:0009579(thylakoid);GO:0006950(response to stress);GO:0009628(response to abiotic stimulus);GO:0004129(cytochrome-c oxidase activity)	ko00190(Oxidative phosphorylation);ko04260(Cardiac muscle contraction)
LOC_Os07g42924.1	12	20.33	23.17	47.5	51.83	58.67	17.83	24.83	15.5	17.33	25.83	19.83	1	1.15	1.67	3.51	3.24	3.99	1.67	1.86	1.3	1.35	1.71	1.51	52.67	18.5	3.58	1.27	1.19	up	0	0	yes	dehydrogenase		GO:0008152(metabolic process);GO:0005488(binding);GO:0005829(cytosol);GO:0003824(catalytic activity);GO:0008270(zinc ion binding);GO:0016491(oxidoreductase activity);GO:0055114(oxidation-reduction process)	ko00010(Glycolysis / Gluconeogenesis);ko00071(Fatty acid metabolism);ko00350(Tyrosine metabolism);ko00624(1- and 2-Methylnaphthalene degradation);ko00641(3-Chloroacrylic acid degradation);ko00680(Methane metabolism);ko00830(Retinol metabolism);ko00980(Metabolism of xenobiotics by cytochrome P450);ko00982(Drug metabolism - cytochrome P450)
LOC_Os08g34280.1	38.5	64.25	34.25	218	258.83	246	29.25	37.25	49.5	90.5	101.5	74.67	3.15	3.58	2.43	15.82	15.89	16.43	2.69	2.74	4.09	6.9	6.58	5.57	240.94	45.67	16.04	3.05	2.09	up	0	0	yes	cinnamoyl-CoA reductase		GO:0005829(cytosol);GO:0006950(response to stress);GO:0003824(catalytic activity);GO:0009058(biosynthetic process);GO:0009987(cellular process);GO:0009628(response to abiotic stimulus);GO:0008152(metabolic process);GO:0019748(secondary metabolic process);GO:0016491(oxidoreductase activity);GO:0003854(3-beta-hydroxy-delta5-steroid dehydrogenase activity);GO:0016616(oxidoreductase activity, acting …	ko00940(Phenylpropanoid biosynthesis)
LOC_Os08g37874.1	13.83	22.67	21.17	58.83	68.17	54.83	16.5	22.67	20	21	25.33	27.83	0.85	0.95	1.13	3.22	3.15	2.76	1.14	1.26	1.24	1.21	1.24	1.57	60.61	19.22	3.04	0.98	1.31	up	0	0	yes	2-nitropropane dioxygenase family		GO:0005829(cytosol);GO:0003824(catalytic activity);GO:0009607(response to biotic stimulus);GO:0008152(metabolic process);GO:0008150(biological_process);GO:0016491(oxidoreductase activity);GO:0018580(nitronate monooxygenase activity);GO:0055114(oxidation-reduction process)	NA
LOC_Os08g37874.2	11.83	22.67	19.17	56.33	67.67	53.83	15.5	24.17	19.5	19.5	26.33	25.83	0.73	0.96	1.03	3.1	3.15	2.73	1.08	1.35	1.22	1.13	1.3	1.46	59.28	17.89	2.99	0.91	1.39	up	0	0	yes	2-nitropropane dioxygenase family		GO:0003824(catalytic activity);GO:0008152(metabolic process);GO:0008150(biological_process);GO:0009607(response to biotic stimulus);GO:0005829(cytosol);GO:0016491(oxidoreductase activity);GO:0018580(nitronate monooxygenase activity);GO:0055114(oxidation-reduction process)	NA
LOC_Os08g37874.3	9.33	18.67	18.67	56.83	75.17	58.33	18	27.17	18.5	18.5	22.33	31.33	0.7	0.95	1.21	3.78	4.23	3.57	1.52	1.83	1.4	1.29	1.33	2.15	63.44	15.56	3.86	0.96	1.68	up	0	0	yes	2-nitropropane dioxygenase family		GO:0009607(response to biotic stimulus);GO:0008150(biological_process);GO:0003824(catalytic activity);GO:0005829(cytosol);GO:0008152(metabolic process);GO:0016491(oxidoreductase activity);GO:0018580(nitronate monooxygenase activity);GO:0055114(oxidation-reduction process)	NA
LOC_Os08g40720.1	6	7	13.67	22	36.67	38	10	14	13	12	15	10	0.42	0.33	0.83	1.37	1.93	2.18	0.79	0.88	0.92	0.79	0.83	0.64	32.22	8.89	1.83	0.53	1.45	up	0	0.01	yes	FAD-binding and arabino-lactone oxidase domains containing protein		GO:0008152(metabolic process);GO:0003824(catalytic activity);GO:0016020(membrane);GO:0005488(binding);GO:0008762(UDP-N-acetylmuramate dehydrogenase activity);GO:0016491(oxidoreductase activity);GO:0050660(flavin adenine dinucleotide binding);GO:0055114(oxidation-reduction process);GO:0003885(D-arabinono-1,4-lactone oxidase activity)	NA
LOC_Os09g26880.1	261.33	473	332.67	733.33	1083	930	243	339.67	305.33	286.67	435.67	368	14.74	18.16	16.25	36.7	45.84	42.82	15.4	17.23	17.38	15.08	19.47	18.95	915.44	355.67	41.79	16.38	1.03	up	0	0	yes	aldehyde dehydrogenase 7B4		GO:0009628(response to abiotic stimulus);GO:0005829(cytosol);GO:0003824(catalytic activity);GO:0006950(response to stress);GO:0009719(response to endogenous stimulus);GO:0008152(metabolic process);GO:0016491(oxidoreductase activity);GO:0055114(oxidation-reduction process)	NA
LOC_Os09g26880.3	256.33	458	326.67	709.33	1048	897	234	334.67	296.33	284.67	426.67	361	14.45	17.58	15.95	35.48	44.34	41.28	14.82	16.97	16.86	14.97	19.06	18.58	884.78	347	40.37	15.99	1.02	up	0	0	yes	aldehyde dehydrogenase 7B4		GO:0003824(catalytic activity);GO:0009628(response to abiotic stimulus);GO:0006950(response to stress);GO:0009719(response to endogenous stimulus);GO:0008152(metabolic process);GO:0005829(cytosol);GO:0016491(oxidoreductase activity);GO:0055114(oxidation-reduction process)	NA
LOC_Os09g26880.4	256.33	458	326.67	710.33	1049	899	238	337.67	297.33	286.67	426.67	361	12.35	15.02	13.63	30.36	37.93	35.36	12.89	14.63	14.46	12.88	16.29	15.88	886.11	347	34.55	13.67	1.02	up	0	0	yes	aldehyde dehydrogenase 7B4		GO:0006950(response to stress);GO:0005829(cytosol);GO:0003824(catalytic activity);GO:0009719(response to endogenous stimulus);GO:0009628(response to abiotic stimulus);GO:0008152(metabolic process);GO:0016491(oxidoreductase activity);GO:0055114(oxidation-reduction process)	NA
LOC_Os09g28690.1	24	27	28	143	223	261	22	52	23	21	29	34	1.77	1.35	1.79	9.35	12.33	15.7	1.82	3.44	1.71	1.44	1.69	2.29	209	26.33	12.46	1.64	2.61	up	0	0	yes	gibberellin receptor GID1L2		GO:0016787(hydrolase activity);GO:0005575(cellular_component);GO:0008152(metabolic process)	NA
LOC_Os09g39940.1	17	20	28	55	71	63	11	21	28	33	41	44	2.39	1.91	3.4	6.85	7.48	7.22	1.74	2.65	3.97	4.32	4.56	5.64	63	21.67	7.18	2.57	1.16	up	0	0	yes	plastocyanin-like domain containing protein		GO:0005488(binding);GO:0003674(molecular_function);GO:0016020(membrane);GO:0005507(copper ion binding);GO:0009055(electron carrier activity)	NA
LOC_Os10g02880.1	26.5	23.5	21.83	67.83	74	61	29	30.83	31	9	16	15.5	2.18	1.32	1.55	4.95	4.57	4.09	2.68	2.28	2.57	0.69	1.04	1.16	67.61	23.94	4.54	1.68	1.11	up	0	0	yes	O-methyltransferase family protein		GO:0016740(transferase activity);GO:0005829(cytosol);GO:0008152(metabolic process);GO:0009987(cellular process);GO:0005515(protein binding);GO:0008171(O-methyltransferase activity);GO:0008168(methyltransferase activity);GO:0046983(protein dimerization activity)	NA
LOC_Os10g17260.1	2	2	1	20	21	41	1	6	1	7	7	4	0.13	0.09	0.06	1.15	1.02	2.17	0.07	0.35	0.07	0.42	0.36	0.24	27.33	1.67	1.45	0.09	3.68	up	0	0	yes	Cytochrome P450 superfamily protein		GO:0009628(response to abiotic stimulus);GO:0009719(response to endogenous stimulus);GO:0009058(biosynthetic process);GO:0009987(cellular process);GO:0019825(oxygen binding);GO:0008152(metabolic process);GO:0003824(catalytic activity);GO:0019748(secondary metabolic process);GO:0005506(iron ion binding);GO:0009055(electron carrier activity);GO:0016705(oxidoreductase activity, acting on paired dono…	ko00941(Flavonoid biosynthesis);ko00944(Flavone and flavonol biosynthesis)
LOC_Os10g30390.1	3	1	1	32	24	23.83	2	6	2	2.5	1	0	0.22	0.05	0.06	2.07	1.31	1.42	0.16	0.39	0.15	0.17	0.06	0	26.61	1.67	1.6	0.11	3.53	up	0	0	yes	cytochrome P450, family 71, subfamily B, polypeptide 14		GO:0008152(metabolic process);GO:0003824(catalytic activity);GO:0005488(binding);GO:0003674(molecular_function);GO:0005623(cell);GO:0019825(oxygen binding);GO:0005506(iron ion binding);GO:0009055(electron carrier activity);GO:0016705(oxidoreductase activity, acting on paired donors, with incorporation or reduction of molecular oxygen);GO:0020037(heme binding);GO:0055114(oxidation-reduction proces…	NA
LOC_Os10g34020.1	6	18.5	9.33	54	52	61.33	10	25.33	9	6	10	10	0.72	1.51	0.97	5.73	4.67	5.99	1.34	2.73	1.09	0.67	0.95	1.09	55.78	11.28	5.46	1.06	2.08	up	0	0	yes	glutathione S-transferase TAU 18		GO:0008152(metabolic process);GO:0009791(post-embryonic development);GO:0009719(response to endogenous stimulus);GO:0009628(response to abiotic stimulus);GO:0019748(secondary metabolic process);GO:0009987(cellular process);GO:0009056(catabolic process);GO:0016740(transferase activity);GO:0009536(plastid);GO:0005737(cytoplasm);GO:0005515(protein binding)	NA
LOC_Os10g38580.1	31.46	50.5	41.2	96.5	136.78	130.1	18	35.83	31	42.86	85.96	71.21	3.79	4.14	4.3	10.31	12.37	12.8	2.44	3.88	3.77	4.82	8.21	7.83	121.12	41.05	11.83	4.08	1.23	up	0	0	yes	glutathione S-transferase TAU 18		GO:0008152(metabolic process);GO:0005737(cytoplasm);GO:0016740(transferase activity);GO:0009056(catabolic process);GO:0009987(cellular process);GO:0019748(secondary metabolic process);GO:0005515(protein binding)	NA
LOC_Os10g41820.1	29	43.5	23	125	153	138	31.5	28	24	33.5	43.5	36.5	1.54	1.57	1.06	5.89	6.1	5.98	1.88	1.34	1.29	1.66	1.83	1.77	138.67	31.83	5.99	1.39	1.78	up	0	0	yes	DYNAMIN-like 1E		GO:0005739(mitochondrion);GO:0006139(nucleobase-containing compound metabolic process);GO:0009056(catabolic process);GO:0005575(cellular_component);GO:0009987(cellular process);GO:0016787(hydrolase activity);GO:0006950(response to stress);GO:0009607(response to biotic stimulus);GO:0000166(nucleotide binding);GO:0005773(vacuole);GO:0016020(membrane);GO:0005886(plasma membrane);GO:0008150(biologica…	NA
LOC_Os10g41820.2	24	42.5	23	123	146	122	30.5	29	22	31.5	40.5	35.5	1.31	1.58	1.09	5.96	5.98	5.44	1.87	1.42	1.21	1.6	1.75	1.77	130.33	29.83	5.79	1.33	1.81	up	0	0	yes	DYNAMIN-like 1E		GO:0005739(mitochondrion);GO:0005773(vacuole);GO:0008150(biological_process);GO:0016020(membrane);GO:0016787(hydrolase activity);GO:0009987(cellular process);GO:0006810(transport);GO:0006139(nucleobase-containing compound metabolic process);GO:0009056(catabolic process);GO:0005575(cellular_component);GO:0009607(response to biotic stimulus);GO:0006950(response to stress);GO:0005886(plasma membrane…	NA
LOC_Os11g02130.1	5.33	15.33	11.67	39	57.67	49.75	8.5	9.17	6.83	9	11	9.67	0.5	0.98	0.95	3.24	4.06	3.81	0.9	0.77	0.65	0.79	0.82	0.83	48.81	10.78	3.7	0.81	1.9	up	0	0	yes	Peroxidase superfamily protein		GO:0005576(extracellular region);GO:0005618(cell wall);GO:0003824(catalytic activity);GO:0005829(cytosol);GO:0008152(metabolic process);GO:0006950(response to stress);GO:0005515(protein binding);GO:0004601(peroxidase activity);GO:0020037(heme binding);GO:0006979(response to oxidative stress);GO:0055114(oxidation-reduction process)	ko00360(Phenylalanine metabolism);ko00680(Methane metabolism);ko00940(Phenylpropanoid biosynthesis)
LOC_Os11g05400.1	35	38.5	47.5	122	143.5	135	28	38.33	39.5	45	63	54	1.87	1.4	2.2	5.78	5.76	5.89	1.68	1.84	2.13	2.24	2.67	2.63	133.5	40.33	5.81	1.82	1.35	up	0	0	yes	Ser/Thr protein phosphatase family protein		GO:0016787(hydrolase activity);GO:0008150(biological_process);GO:0009987(cellular process);GO:0008152(metabolic process);GO:0005623(cell)	NA
LOC_Os11g13670.1	5.5	10.5	12	22	50.83	39.83	5	7.17	9	13.5	14.17	17.33	0.44	0.57	0.82	1.55	3.03	2.58	0.45	0.51	0.72	1	0.89	1.26	37.56	9.33	2.39	0.61	1.64	up	0	0	yes	gibberellin receptor GID1L2		GO:0008152(metabolic process);GO:0009856(pollination);GO:0007275(multicellular organismal development);GO:0016043(cellular component organization);GO:0009653(anatomical structure morphogenesis);GO:0016049(cell growth);GO:0030154(cell differentiation);GO:0016787(hydrolase activity)	NA
LOC_Os11g18570.1	15	21	20	262.5	391	325	18	21	28	9	14	4	1.01	0.96	1.16	15.66	19.73	17.84	1.36	1.27	1.9	0.56	0.75	0.25	326.17	18.67	17.74	1.04	3.76	up	0	0	yes	cytochrome P450, family 87, subfamily A, polypeptide 2		GO:0003674(molecular_function);GO:0019825(oxygen binding);GO:0005488(binding);GO:0003824(catalytic activity);GO:0008152(metabolic process);GO:0005506(iron ion binding);GO:0009055(electron carrier activity);GO:0016705(oxidoreductase activity, acting on paired donors, with incorporation or reduction of molecular oxygen);GO:0020037(heme binding);GO:0055114(oxidation-reduction process)	NA
LOC_Os11g18830.1	5	5	3	20	25	27	7	6	4	13	13	5	0.42	0.28	0.22	1.48	1.56	1.84	0.66	0.45	0.34	1.01	0.86	0.38	24	4.33	1.63	0.31	2.09	up	0	0	yes	survival motor neuron containing protein		GO:0005575(cellular_component);GO:0003674(molecular_function);GO:0006139(nucleobase-containing compound metabolic process);GO:0016043(cellular component organization);GO:0000398(nuclear mRNA splicing, via spliceosome);GO:0000245(spliceosomal complex assembly)	NA
LOC_Os11g25160.6	2.23	4.37	2.42	22.32	33.98	32.41	5.25	7.59	8.12	2.03	3.5	3.57	0.1	0.14	0.1	0.91	1.17	1.21	0.27	0.31	0.38	0.09	0.13	0.15	29.57	3	1.1	0.11	3.15	up	0	0	yes	tropinone reductase 2		GO:0008152(metabolic process);GO:0003824(catalytic activity);GO:0005488(binding);GO:0005829(cytosol);GO:0016491(oxidoreductase activity)	NA
LOC_Os11g34710.1	21	22	24	48	72	67	27	65	49	12	16	21	1.96	1.4	1.94	3.97	5.04	5.1	2.83	5.45	4.61	1.04	1.18	1.79	62.33	22.33	4.7	1.76	1.09	up	0	0	yes	Ser/Thr protein phosphatase family protein		GO:0016787(hydrolase activity);GO:0005773(vacuole);GO:0008152(metabolic process);GO:0009987(cellular process)	NA
LOC_Os11g47809.1	1	4	3	46	66.5	52.5	2	9	5	12	22.5	13	0.18	0.48	0.46	7.16	8.76	7.52	0.39	1.42	0.89	1.96	3.13	2.08	55	2.67	7.81	0.37	4.07	up	0	0	yes	metallothionein 2B		GO:0005488(binding);GO:0008150(biological_process);GO:0046872(metal ion binding)	NA
LOC_Os12g07150.1	271.33	316.5	269.5	1353.33	1382.5	1101.5	294.83	285.33	281.5	169.67	163.83	129.33	15.19	12.07	13.07	67.22	58.09	50.35	18.55	14.37	15.91	8.86	7.27	6.61	1279.11	285.78	58.55	13.44	1.8	up	0	0	yes	amidase family protein		GO:0005886(plasma membrane);GO:0005773(vacuole);GO:0016020(membrane);GO:0016787(hydrolase activity);GO:0009607(response to biotic stimulus);GO:0006950(response to stress);GO:0008152(metabolic process);GO:0005783(endoplasmic reticulum);GO:0016884(carbon-nitrogen ligase activity, with glutamine as amido-N-donor)	NA
LOC_Os12g07150.2	248.33	282.5	236.5	1192.33	1222.5	999.5	260.83	254.33	265.5	143.67	147.83	117.33	13.36	10.35	11.02	56.91	49.36	43.89	15.77	12.3	14.42	7.21	6.3	5.76	1138.11	255.78	50.05	11.57	1.79	up	0	0	yes	amidase family protein		GO:0005886(plasma membrane);GO:0005773(vacuole);GO:0016020(membrane);GO:0016787(hydrolase activity);GO:0009607(response to biotic stimulus);GO:0006950(response to stress);GO:0008152(metabolic process);GO:0005783(endoplasmic reticulum);GO:0016884(carbon-nitrogen ligase activity, with glutamine as amido-N-donor)	NA
LOC_Os12g32750.1	12.5	29	19	93.5	99	90	19.5	18.5	21	13.5	21	19	0.97	1.54	1.28	6.46	5.78	5.72	1.71	1.29	1.65	0.98	1.3	1.35	94.17	20.17	5.99	1.26	1.94	up	0	0	yes	flavin monooxygenase		GO:0008152(metabolic process);GO:0000166(nucleotide binding);GO:0003824(catalytic activity);GO:0005488(binding);GO:0004499(N,N-dimethylaniline monooxygenase activity);GO:0050660(flavin adenine dinucleotide binding);GO:0050661(NADP binding);GO:0055114(oxidation-reduction process);GO:0016491(oxidoreductase activity);GO:0004497(monooxygenase activity)	NA
LOC_Os12g44010.1	37	51	29	125	166	128	18	11	13	55	36	43.33	1.86	1.74	1.26	5.57	6.26	5.25	1.02	0.5	0.66	2.58	1.43	1.99	139.67	39	5.69	1.62	1.49	up	0	0	yes	purple acid phosphatase 10		GO:0005618(cell wall);GO:0005575(cellular_component);GO:0005829(cytosol);GO:0016787(hydrolase activity);GO:0008150(biological_process);GO:0009987(cellular process);GO:0008152(metabolic process)	NA
LOC_Os12g44020.1	30.5	41.5	33	113.33	146.33	159.5	39	35	38.5	58.5	73.5	68.33	2	1.85	1.88	6.6	7.21	8.55	2.88	2.07	2.55	3.58	3.82	4.09	139.72	35	7.45	1.91	1.65	up	0	0	yes	Ser/Thr protein phosphatase family protein		GO:0016787(hydrolase activity);GO:0008152(metabolic process);GO:0009987(cellular process);GO:0005618(cell wall);GO:0005575(cellular_component);GO:0005829(cytosol);GO:0008150(biological_process)	NA
LOC_Os12g44020.2	29.5	41.5	33	112.33	142.33	150.5	37	34	37.5	58.5	71.5	67.33	1.96	1.88	1.9	6.63	7.1	8.17	2.76	2.03	2.52	3.63	3.77	4.09	135.06	34.67	7.3	1.91	1.59	up	0	0	yes	Ser/Thr protein phosphatase family protein		GO:0005575(cellular_component);GO:0005618(cell wall);GO:0005829(cytosol);GO:0016787(hydrolase activity);GO:0008152(metabolic process);GO:0009987(cellular process);GO:0008150(biological_process)	NA
LOC_Os01g71300.3	7.5	10	8.17	29.83	30.33	30.5	10.5	11	9.67	18.67	13.5	9.17	0.84	0.76	0.79	2.97	2.55	2.79	1.32	1.11	1.09	1.95	1.2	0.94	30.22	8.56	2.77	0.8	1.44	up	0	0.01	yes	S-formylglutathione hydrolase		GO:0005576(extracellular region);GO:0008150(biological_process);GO:0008152(metabolic process);GO:0016787(hydrolase activity);GO:0018738(S-formylglutathione hydrolase activity);GO:0016023(cytoplasmic membrane-bounded vesicle);GO:0004091(carboxylesterase activity)	NA
LOC_Os01g72610.1	60	133	115	224	320	302	111.5	153	151.5	72	90	64	3.63	5.48	6.02	12.02	14.52	14.91	7.58	8.32	9.25	4.06	4.31	3.53	282	102.67	13.82	5.04	1.13	up	0	0	yes	Glycosyltransferase family 61 protein		GO:0008150(biological_process);GO:0008152(metabolic process);GO:0016740(transferase activity);GO:0016757(transferase activity, transferring glycosyl groups)	NA
LOC_Os02g09460.1	117	232	144	352	478	497	86	146	126	133	223	200	16.54	22.33	17.63	44.15	50.71	57.35	13.66	18.56	17.98	17.54	24.98	25.81	442.33	164.33	50.74	18.83	1.11	up	0	0	yes	GA16396-PA		GO:0009536(plastid);GO:0008150(biological_process)	NA
LOC_Os02g26210.1	185.67	339	245.67	625.67	1142.67	1064.33	189	342.67	296.33	287.67	451.33	428.67	18.73	23.29	21.46	56	86.52	87.66	21.43	31.09	30.18	27.07	36.09	39.48	944.22	256.78	76.73	21.16	1.54	up	0	0	yes	flowering promoting factor 1		GO:0009908(flower development);GO:0005575(cellular_component);GO:0003674(molecular_function);GO:0009719(response to endogenous stimulus)	NA
LOC_Os02g27000.1	81	111	77	383	321	215	75	79	72	110.5	98	82	3.23	3.01	2.66	13.55	9.6	7	3.36	2.83	2.9	4.11	3.1	2.98	306.33	89.67	10.05	2.97	1.43	up	0	0	yes	ATP-binding region, ATPase-like domain containing protein		GO:0000166(nucleotide binding);GO:0016020(membrane);GO:0005524(ATP binding)	NA
LOC_Os03g09150.1	23	27	21	67	81	72	20	36	21	33	50	40	1.01	0.81	0.8	2.62	2.68	2.59	0.99	1.43	0.93	1.35	1.74	1.61	73.33	23.67	2.63	0.87	1.26	up	0	0	yes	pumilio 7		GO:0003723(RNA binding);GO:0005737(cytoplasm)	NA
LOC_Os03g19390.1	36	54	34	109	167	143	36	47	48	75	98	75	4.45	4.55	3.64	11.97	15.51	14.45	5.01	5.23	6	8.66	9.61	8.47	139.67	41.33	13.98	4.22	1.41	up	0	0	yes	TENA/THI-4 family protein		GO:0003674(molecular_function);GO:0005575(cellular_component)	NA
LOC_Os03g26460.1	21	29.5	23.5	113.5	140	117.5	33.5	38	33.5	33	39	33.5	2.25	2.15	2.18	10.79	11.26	10.28	4.03	3.66	3.62	3.3	3.31	3.28	123.67	24.67	10.78	2.19	1.96	up	0	0	yes	CS domain containing protein		GO:0005829(cytosol);GO:0005575(cellular_component);GO:0003674(molecular_function);GO:0005886(plasma membrane)	NA
LOC_Os03g26460.2	19	28.5	19.5	95.5	117	109.5	28.5	35	31.5	29	31	28.5	1.01	1.03	0.9	4.52	4.68	4.76	1.71	1.68	1.69	1.44	1.31	1.39	107.33	22.33	4.65	0.98	1.93	up	0	0	yes	CS domain containing protein		GO:0005575(cellular_component);GO:0003674(molecular_function);GO:0005829(cytosol);GO:0005886(plasma membrane)	NA
LOC_Os03g29960.1	39	44	32	153	122	101	41	35	40	61	45	37	2.34	1.8	1.67	8.16	5.5	4.96	2.77	1.89	2.43	3.42	2.14	2.03	125.33	38.33	6.21	1.94	1.35	up	0	0	yes	DEK domain-containing chromatin associated protein		GO:0005739(mitochondrion)	NA
LOC_Os03g52370.2	2	4	2.5	19.5	22	20.5	0.5	2.5	1.5	2	6.5	2	0.44	0.6	0.48	3.83	3.65	3.7	0.12	0.5	0.33	0.41	1.14	0.4	20.67	2.83	3.73	0.51	2.65	up	0	0	yes	PIII4 - Proteinase inhibitor II family protein		NA	NA
[truncated: 239 more rows]

## Sheet: 2b
Accession	E1_WT_count	E5_WT_count	E6_WT_count	E2_phyAphyB_count	E7_phyAphyB_count	E8_phyAphyB_count	E3_phyA_count	E9_phyA_count	E10_phyA_count	E4_phyB_count	E11_phyB_count	E12_phyB_count	E1_WT_rpkm	E5_WT_rpkm	E6_WT_rpkm	E2_phyAphyB_rpkm	E7_phyAphyB_rpkm	E8_phyAphyB_rpkm	E3_phyA_rpkm	E9_phyA_rpkm	E10_phyA_rpkm	E4_phyB_rpkm	E11_phyB_rpkm	E12_phyB_rpkm	mean_count_phyAphyB	mean_count_WT	mean_rpkm_phyAphyB	mean_rpkm_WT	log2fold_change	regulation	pvalue	FDR	significant	annotation	go	kegg
[truncated: 1,130 more rows]
