# Supplementary material for: The Rice Phytochrome Genes, PHYA and PHYB, Have Synergistic Effects on Anther Development and Pollen Viability
Source: Sci Rep. 2017 Jul 25;7:6439. doi: 10.1038/s41598-017-06909-2 (PMC5527001; doi:10.1038/s41598-017-06909-2)
Supplement: Supplementary file 4 — Table S3 [file 41598_2017_6909_MOESM4_ESM.xls]

## Sheet: Sheet3
Table S3 Primers used for qRT-PCR.
Gene ID	Annotation	S	AS
LOC_Os11g37970.1	WIP5 - Wound-induced protein precursor	TACGAGACCATCTTCAAG	ACCTCTTCCATCTTATTGT
LOC_Os09g35790.2	HsfB2c	CGGAAAGTTCAAGTCATC	ACACAACCATAACATACAAG
LOC_Os10g28340.1	HsfA2c	AGACTGAGCAACTTGATTC	ATGTTCACTGCGAGATTC
LOC_Os03g06630.1	HsfA2D	GCTTGTCTTCAGTTGTTG	ATCGCTTGTTCAGGTAAT
LOC_Os03g16030.1	Hsp20/alpha crystallin family protein	GAGAATTGAGATCACCCTCTTTCC	CATTGTGTATTGTGTCTTGCTGTT
LOC_Os01g08860.2	17.6 kDa class II heat shock protein	CGAGGTAGAAGAAGAAGAAGAAGA	GTCTCCAGCCCGAACATG
LOC_Os03g15960.1	Hsp20/alpha crystallin family protein	CGAGTCTATCCAGGAATA	GATGGCGTTCTTATATGC
LOC_Os11g47760.1	Hsp70	TGCTATGACTTATGATGATAC	GGACAGAGACCAAATAATAG
LOC_Os05g48810.1	Hsp40	TGTAGTATCAAAGCCTTT	TAGTTCTCATCAGTATCTC
LOC_Os05g44340.1	Hsp100	GTGTCTCCGTTGAATAAGC	AGTCGTCTTAGCAGAACAA
LOC_Os12g02320.1	LTPL12	TCCATCCATCATCCATCT	GTACTGTTGATCTAGTTGCT
LOC_Os03g12730.1	Receptor protein kinase CLAVATA1	AGGCTTCGTCTTGGAGAG	CGATCTGCGTCAGGTTCT
LOC_Os01g38670.1	Sugar transporter 1	AGATTACCTCCACAGTATGAC	CGATGTAGCCAGCAGATT
LOC_Os09g31482.1	Splicing factor U2AF	TCTTGGCTAATCCTAATCC	TGATATACACCACCACAA
LOC_Os10g21590.2	MFS general substrate transporter	GAAGCAGAATGACGAGAG	ATGAGGACCGAGATGATG
LOC_Os11g33270.1	Glycosyl hydrolases family 16	GTCCTCTGGAACCTCTAC	GTCCTTGCTGTTCTTGAA
LOC_Os03g41060.1	GASR2 - Gibberellin-regulated GASA/GAST/Snakin family protein	ATACTGTTGTTGCTGTTGT	CTCTCGCTCATCTCTACA
LOC_Os02g43020.1	Heat shock protein STI	GTTCATTGCTCCTTACTT	CCATAACCACTAATAATCCA
LOC_Os12g37660.1	Pectinesterase	TCTTGTGGTTCTTGTAGT	GTTGATGGTGAAGGATTG
LOC_Os02g56150.2	Unknown protein	TCATACATTGCGTTGGAT	GATAGAGGAAGTATTGTGGTA
LOC_Os02g47220.1	CPuORF20 - conserved peptide uORF-containing transcript	AACTCTATCAACAACCAA	GTGAATGCCTTAATACAG
LOC_Os11g25560.1	BHLH transcription factor	AGCACCAAACACTTAGAA	GAGAATGAGCACTGTGAA
LOC_Os02g49230.1	CCT/B-box zinc finger protein	CCGATTCGTATCCTGGTAG	TGAGTGCCACAAGAACAG
LOC_Os02g25060.1	NTMC2Type1.2 protein	AGGAAGATTGGAGAACAT	CAAGAACGAACGATACAT
LOC_Os03g38950.2	Post-illumination chlorophyll fluorescence increase protein	GACGAACTGAACAGAGAAGG	CTCGCAGCTTGTGATGAC
